# Supplementary material for: DeepCRISPR: optimized CRISPR guide RNA design by deep learning
Source: Genome Biol. 2018 Jun 26;19:80. doi: 10.1186/s13059-018-1459-4 (PMC6020378; doi:10.1186/s13059-018-1459-4)
Supplement: Supplementary file 1 — A comprehensive list of hypothesis-based and learning-based sgRNA on-target design tools and the selected candidates in our comparison study. (XLSX 14 kb) [file 13059_2018_1459_MOESM1_ESM.xlsx]

## Sheet: Sheet1
A comprehensive list of hypothesis-based and learning-based sgRNA on-target design tools
Name	Model type	Reference	Url	Off-target prevention	Target-site ranking	Search by gene ID	Search by genomic coordinates	Search by sequence	Batch search support	Cas9 type	PAM type	Platform	Multiple organism databases search	Filtering for comparison
CRISPOR	Hypothesis-driven	Maximilian Haeussler et al, Evaluation of off-target and on-target scoring algorithms and integration into the guide RNA selection tool CRISPOR, Genome Biology, 2016, 17:148	http://crispor.tefor.net/crispor.cgi	Yes	Yes (based on off-target profile)	No	No	Yes	No	Streptococcus pyogenes (SP)	NGG	Web/Online/Graphic interface	Yes	This is a meta server and the algorithms are overlapped with others
Protospacer Workbench	Hypothesis-driven	CR Macpherson & A Scherf. Flexible guide-RNA design for CRISPR applications using Protospacer Workbench. Nature Biotechnology, 2015, 33:805–806.	www.protospacer.com	Yes	Yes	Yes	Yes	Yes	No	Streptococcus pyogenes (SP)	NGG	Mac OS X/Offline/Graphic interface	Yes	it is a ensemble platform
E-CRISP	Hypothesis-driven	Heigwer, F., Kerr, G. & Boutros, M. E-CRISP: fast CRISPR target site identification. Nat. Methods, 2014, 11(2):122-123.	http://www.e-crisp.org/E-CRISP/index.html	Yes	Yes	Yes	NO	Yes	Yes	Streptococcus pyogenes (SP)	NGG	Web/Online/Graphic interface	Yes	√
CRISPR-ERA	Hypothesis-driven	H Liu, Z Wei, A Dominguez, Y Li, et al. CRISPR-ERA: a comprehensive design tool for CRISPR-mediated gene editing, repression and activation. Bioinformatics, 2015.	http://CRISPR-ERA.stanford.edu	Yes	Yes	Yes	No	Yes	No	Streptococcus pyogenes (SP)	NGG	Web/Online/Graphic interface	Yes	Designed purposely on CRISPRi and CRISPRa
CHOPCHOP v2	Hypothesis-driven	Kornel Labun et al, CHOPCHOP v2: a web tool for the next generation of CRISPR genome engineering, Nucleic Acids Research, 2016, 44.	http://chopchop.cbu.uib.no/	Yes	Yes	#REF!	Yes	Yes	No	Streptococcus pyogenes (SP), Cfp1	NGG and extendable	Web/Online/Graphic interface	Yes	√
Cas9 design	Hypothesis-driven	M Ma, AY Ye, W Zheng, et al. A guide RNA sequence design platform for the CRISPR/Cas9 system for model organism genomes. Biomed Res Int, 2013, 2013(6):643-653.	http://cas9.cbi.pku.edu.cn/	No	Yes	No	No	Yes	No	Streptococcus pyogenes (SP)	NGG	Web/Online/Graphic interface	Yes	Output without ranking scores
EuPaGDT	Hypothesis-driven	P Duo, SP Kurup, PY Yao, et al. CRISPR-Cas9 mediated single gene and gene family disruption in Trypanosoma cruzi. Mbio, 2014, 6(1):e02097-14.	http://grna.ctegd.uga.edu/index.html	Yes	Yes	No	No	Yes	No	Streptococcus pyogenes (SP)	NGG,NAG	Web/Online/Graphic interface	No (specific for pathogen)	Only supporting eukaryotic pathogen taxon
CROP-IT	Hypothesis-driven	R Singh, C Kuscu, A Quinlan, et al. Cas9-chromatin binding information enables more accurate CRISPR off-target prediction. Nucleic Acids Research, 2015.	http://cheetah.bioch.virginia.edu/AdliLab/CROP-IT/homepage.html	Yes	Yes	No	No	Yes	No	Streptococcus pyogenes (SP)	NGG,NNG	Web/Online/Graphic interface	Yes	It is designed purposely for OT prediction
Cas-designer	Hypothesis-driven	J Park, S Bae & JS Kim. Cas-Designer: A web-based tool for choice of CRISPR-Cas9 target sites. Bioinformatics, 2015.	http://www.rgenome.net/cas-designer/	Yes	Yes	No	Yes	Yes	No	Streptococcus pyogenes (SP),Streptococcus thermophilus(SP1),Neisseria meningitidis (Nm)	NGG,NRG,NNAGAAW,NNNNGMTT,NNGRRT	Web/Online/Graphic interface	Yes	√
Guide Picker	Hypothesis-driven	Soren H. Hough et al, Guide Picker is a comprehensive design tool for visualizing and selecting guides for CRISPR experiments, BMC Bioinformatics 2017；	https://www.deskgen.com/guide-picker/	Yes	Yes	Yes	Yes	Yes	No	Streptococcus pyogenes (SP),Streptococcus thermophilus(SP1),Neisseria meningitidis (Nm)	NGG,NRG,NNAGAAW,NNNNGMTT,NNGRRT	Web/Online/Graphic interface	Yes	it is a ensemble platform
GuideScan	Hypothesis-driven	Alexendar R Perez et al, GuideScan software for improved single and paired CRISPR guide RNA design, Nat. Biotechnol, 2017	http://www.guidescan.com/	Yes	Yes	No	Yes	Yes	No	Streptococcus pyogenes (SP),Streptococcus thermophilus(SP1),Neisseria meningitidis (Nm)	NGG,NRG,NNAGAAW,NNNNGMTT,NNGRRT	Web/Online/Graphic interface	Yes	it only enumerates all the possible mismatch loci while not present novel off-target score
sgRNA Designer (Rule Set 2)	Learning-based	Doench JG, et al, Root DE. 2016. Optimized sgRNA design to maximize activity and minimize off-target effects of CRISPR-Cas9. Nature biotechnology. doi:10.1038/nbt.3437.	http://www.broadinstitute.org/rnai/public/analysis-tools/sgrna-design	Yes	Yes	Yes	No	Yes	No	Streptococcus pyogenes (SP)	NGG	Web/Online/Graphic interface	Yes	√
CRISPR-DO	Learning-based	Jian Ma et al, A genome-wide CRISPR designer and optimizer for multiple species, Bioinformatics, 2016, in press.	http://cistrome.org/crispr/	No	Yes	Yes	No	Yes	No	Streptococcus pyogenes (SP)	NGG	Web/Online/Graphic interface	Yes	It just applies the score functions from sgRNA designer and SSC, thus it is reduentant to test here
SSC	Learning-based	H Xu, T Xiao, CH Chen, et al. Sequence determinants of improved CRISPR sgRNA design. Genome Research, 2015, 25(8):1147-57.	http://crispr.dfci.harvard.edu/SSC/	No	Yes	No	No	Yes	No	Streptococcus pyogenes (SP)	NGG	Web/Online/Graphic interface	No (specific for human)	√
SgRNA Scorer	Learning-based	R Chari, P Mali, M Moosburner, et al. Unraveling CRISPR-Cas9 genome engineering parameters via a library-on-library approach. Nature Methods, 2015, 12(9):823-6.	http://crispr.med.harvard.edu/sgRNAScorer	Yes	Yes	No	No	Yes	No	Streptococcus pyogenes (SP),Streptococcus thermophilus(SP1)	NGG,NAG,NNAGAAW,NNNNGMTT	Web/Online/Graphic interface	No (specific for human)	√
CRISPR multitargeter	Learning-based	SV Prykhozhij, R Vinothkumar, G Daniel, et al. CRISPR multitargeter: a web tool to find common and unique CRISPR single guide RNA targets in a set of similar sequences. PloS one, 2015, 10(3):e0119372.	http://www.multicrispr.net/	Yes	Yes	Yes	Yes	No	No	Streptococcus pyogenes (SP)	NGG and extendable	Web/Online/Graphic interface	Yes	√
CRISPRscan	Learning-based	MA Moreno-Mateos, CE Vejnar, JD Beaudoin, et al. CRISPRscan: Designing highly efficient sgRNAs for CRISPR/Cas9 targeting in vivo. Nature methods, 2015, 12:982–988.	http://www.crisprscan.org/	Yes	Yes	Yes	Yes	Yes	No	Streptococcus pyogenes (SP)	NGG	Web/Online/Graphic interface	Yes	√
WU-CRISPR	Learning-based	Wong N, Liu W2 & Wang X. WU-CRISPR: characteristics of functional guide RNAs for the CRISPR/Cas9 system. Genome Biology, 2015, 16(1):218.	http://crispr.wustl.edu/	Yes	Yes	Yes	No	Yes	No	Streptococcus pyogenes (SP)	NGG	Web/Online/Graphic interface	Yes	It is trained from zebrafish data
CRISPR Library Designer (CLD)	Learning-based	Florian Heigwer, Michael Boutros et al, CRISPR Library Designer (CLD): a software for the multispecies design of sgRNA libraries. Genome Biol 2016;	https://github.com/boutroslab/cld	Yes	Yes	Yes	No	No	Yes	Streptococcus pyogenes (SP),Streptococcus thermophilus(SP1),Neisseria meningitidis (Nm)	NGG,NRG,NNAGAAW,NNNNGMTT,NNGRRT	Web/Online/Graphic interface	Yes	It just applies the score functions from sgRNA designer and SSC, thus it is reduentant to test here
