# Supplementary material for: DeepCRISPR: optimized CRISPR guide RNA design by deep learning
Source: Genome Biol. 2018 Jun 26;19:80. doi: 10.1186/s13059-018-1459-4 (PMC6020378; doi:10.1186/s13059-018-1459-4)
Supplement: Supplementary file 2 — Detailed comparison results for sgRNA on-target efficacy prediction and off-target site prediction. (XLSX 16 kb) [file 13059_2018_1459_MOESM2_ESM.xlsx]

## Sheet: On-Target ROC-AUC
	HCT116	HEK293T	HELA	HL60	ALL
DeepCRISPR(CNN+pre-training+data augmentation)	0.874	0.961	0.782	0.739	0.857
DeepCRISPR(CNN+pre-training)	0.846	0.947	0.772	0.731	0.836
DeepCRISPR(CNN)	0.812	0.881	0.745	0.721	0.796
Retrained sgRNA designer with manual feature engineering	0.823	0.731	0.776	0.752	0.778
Retrained sgRNA designer with low-level feature representation	0.803	0.677	0.746	0.79	0.751
sgRNA Designer	0.741	0.41	0.675	0.792	0.639
SSC	0.666	0.476	0.621	0.811	0.615
E-CRISP	0.661	0.47	0.623	0.755	0.609
CRISPR MultiTargeter	0.676	0.454	0.619	0.699	0.602
sgRNA Scorer	0.652	0.5	0.585	0.731	0.597
WU-CRISPR	0.621	0.495	0.598	0.588	0.579
CHOPCHOP	0.566	0.512	0.543	0.492	0.516
Leave-cell type-out testing	leave-HCT116-out	leave-HEK293T-out	leave-HELA-out	leave-HL60-out	Average
DeepCRISPR(CNN+pre-training+data augmentation)	0.919	0.506	0.82	0.643	0.722
DeepCRISPR(Sequence feature-only)	0.887	0.474	0.788	0.584	0.683
Retrained sgRNA Designer	0.72	0.457	0.636	0.556	0.593
sgRNA Designer	0.741	0.41	0.675	0.792	0.654
SSC	0.666	0.476	0.621	0.811	0.644
E-CRISP	0.661	0.47	0.624	0.755	0.627
CRISPR MultiTargeter	0.676	0.454	0.619	0.7	0.612
sgRNA Scorer	0.652	0.5	0.585	0.731	0.617
WU-CRISPR	0.621	0.495	0.598	0.588	0.576
CHOPCHOP	0.566	0.512	0.543	0.492	0.528

## Sheet: On-Target Spearman correlation
	HCT116	HEK293T	HELA	HL60	ALL
DeepCRISPR(Regression)	0.654	0.874	0.501	0.262	0.601
Retrained sgRNA Designer(Regression)	0.513	0.283	0.43	0.312	0.421
sgRNA Designer	0.391	-0.235	0.273	0.418	0.215
SSC	0.252	-0.103	0.2	0.441	0.173
E-CRISP	0.294	-0.095	0.21	0.336	0.178
CRISPR MultiTargeter	0.303	-0.135	0.196	0.325	0.171
sgRNA Scorer	0.215	-0.065	0.141	0.305	0.135
WU-CRISPR	0.215	-0.041	0.159	0.268	0.149
CHOPCHOP	0.09	-0.015	0.044	0.009	0.031
Leave-cell type-out testing	leave-HCT116-out	leave-HEK293T-out	leave-HELA-out	leave-HL60-out	Average
DeepCRISPR(Regression)	0.761	0.069	0.544	0.25	0.406
DeepCRISPR(Sequence feature-only)	0.65	0.035	0.51	0.2	0.349
Retrained sgRNA Designer(Regression)	0.494	-0.151	0.38	0.242	0.241
sgRNA Designer	0.391	-0.235	0.273	0.418	0.212
SSC	0.252	-0.103	0.2	0.441	0.198
E-CRISP	0.294	-0.095	0.21	0.336	0.186
CRISPR MultiTargeter	0.303	-0.135	0.196	0.325	0.172
sgRNA Scorer	0.215	-0.065	0.141	0.305	0.149
WU-CRISPR	0.215	-0.041	0.159	0.268	0.15
CHOPCHOP	0.09	-0.015	0.044	0.009	0.032

## Sheet: Off-Target test scenerio 1
Off-target ROC-AUC
	293 (Mismatch <= 6)	K562 (Mismatch <= 6)	ALL
DeepCRISPR(Classification)	0.984	0.953	0.981
CFD	0.938	0.883	0.929
MIT	0.673	0.803	0.691
CCTop	0.631	0.696	0.629
CROP-IT	0.579	0.659	0.586
Off-target PR-AUC
	293 (Mismatch <= 6)	K562 (Mismatch <= 6)	ALL
DeepCRISPR(Classification)	0.521	0.41	0.497
CFD	0.286	0.165	0.247
MIT	0.016	0.065	0.022
CCTop	0.01	0.052	0.012
CROP-IT	0.008	0.077	0.015
Off-target Spearman correlation
	293 (Mismatch <= 6)	K562 (Mismatch <= 6)	ALL
DeepCRISPR(Regression)	0.136	0.126	0.133
CFD	0.096	0.103	0.097
MIT	0.038	0.08	0.043
CCTop	0.028	0.052	0.029
CROP-IT	0.018	0.042	0.02
Off-target Weighted Spearman correlation
	293 (Mismatch <= 6)	K562 (Mismatch <= 6)	ALL
DeepCRISPR(Regression)	0.191	0.176	0.186
CFD	0.135	0.144	0.136
MIT	0.054	0.113	0.061
CCTop	0.04	0.073	0.041
CROP-IT	0.025	0.059	0.028

## Sheet: Off-Target test scenerio 2
	Leave-group sgRNAs-out ROC-AUC
DeepCRISPR(classification)	0.804
CFD	0.841
MIT	0.799
CCTop	0.621
CROP-IT	0.542
	Leave-group sgRNAs-out PR-AUC
DeepCRISPR(classification)	0.303
CFD	0.034
MIT	0.016
CCTop	0.008
CROP-IT	0.005
	Leave-group sgRNAs-out Spearman correlation
DeepCRISPR(Regression)	0.201
CFD	0.079
MIT	0.069
CCTop	0.028
CROP-IT	0.01
	Leave-group sgRNAs-out Weighted Spearman correlation
DeepCRISPR(Regression)	0.246
CFD	0.111
MIT	0.097
CCTop	0.039
CROP-IT	0.014

## Sheet: Off-Target test scenerio 3
Leave-sgRNA-out for 30 sgRNAs
	Averaged leave-sgRNA-out ROC-AUC
DeepCRISPR(Classification)	0.841
CFD	0.909
MIT	0.85
CCTop	0.767
CROP-IT	0.731
	Averaged leave-sgRNA-out PR-AUC
DeepCRISPR(Classification)	0.421
CFD	0.333
MIT	0.116
CCTop	0.097
CROP-IT	0.12
	Averaged leave-sgRNA-out Spearman correlation
DeepCRISPR(Regression)	0.132
CFD	0.126
MIT	0.095
CCTop	0.071
CROP-IT	0.061
	Averaged leave-sgRNA-out Weighted Spearman correlation
DeepCRISPR(Regression)	0.181
CFD	0.173
MIT	0.132
CCTop	0.099
CROP-IT	0.085
