# Supplementary material for: DeepCRISPR: optimized CRISPR guide RNA design by deep learning
Source: Genome Biol. 2018 Jun 26;19:80. doi: 10.1186/s13059-018-1459-4 (PMC6020378; doi:10.1186/s13059-018-1459-4)
Supplement: Supplementary file 3 — Comparison of sgRNA on-target efficacy predictions in an independent dataset with Spearman correlation. (XLSX 48 kb) [file 13059_2018_1459_MOESM3_ESM.xlsx]

## Sheet: validation_result
sgRNA_number	KO_reporter_assay	DeepCRISPR_score	CRISPRater_score	SSC_Score	sgRNA_Scorer_score	sgRNA_Designer_rsII_score	sgRNA_sequence	extended_spacer
sg1	0	0.177065	0.571	-0.485	30.66	0.571	GAGTCGGGGTTTCGTCATGTTGG	AGTAGAGTCGGGGTTTCGTCATGTTGGTCA
sg2	0	0.0551567	0.6998	-0.266	54.96	0.533	CGCCGCCGCTTTCGGTGATGAGG	CTGCCGCCGCCGCTTTCGGTGATGAGGAAA
sg3	0	0.239546	0.6865	-0.448	25.79	0.41	GGCAGCGTCGTGCACGGGTCGGG	CCCGGGCAGCGTCGTGCACGGGTCGGGTGA
sg4	0	0.147778	0.6405	-0.046	53.81	0.491	TGGGCGGATCACTTGACGTCAGG	GAGGTGGGCGGATCACTTGACGTCAGGAGT
sg5	0	0.120955	0.6796	0.067	12.44	0.485	TTACCATAGTGTACGGGTGCAGG	CTTTTTACCATAGTGTACGGGTGCAGGCAT
sg6	0	0.141868	0.5489	0.085	64.75	0.489	TCTACTGAAGTGGTAGCAACAGG	TTCTTCTACTGAAGTGGTAGCAACAGGTAC
sg7	0	0.108711	0.6207	0.107	24.01	0.554	TAGAGATCCGCCCTATCTCAAGG	CAGATAGAGATCCGCCCTATCTCAAGGGAC
sg8	0	0.1442	0.6916	0.91	73	0.448	CTCATCACCGAAAGCGGCGGCGG	TTTCCTCATCACCGAAAGCGGCGGCGGCAG
sg9	0.028	0.119494	0.5259	-0.578	9.73	0.441	TTCTGAATTATCGGCTAGCCTGG	AGATTTCTGAATTATCGGCTAGCCTGGTCT
sg10	0.036	0.151749	0.4501	-0.329	52.9	0.412	GCCTCAGCCTCACGAATAGCTGG	GCCTGCCTCAGCCTCACGAATAGCTGGGAT
sg11	0.037	0.132603	0.5663	-0.364	10.57	0.521	AAGTACTCCTGGAGTACTGCAGG	CCCAAAGTACTCCTGGAGTACTGCAGGAGG
sg12	0.056	0.282349	0.7611	0.019	83.17	0.624	CACCGTAGTCAATCTCAATGAGG	AGATCACCGTAGTCAATCTCAATGAGGGCC
sg13	0.064	0.0992741	0.6184	0.318	15.79	0.504	ACGGAGTCTCGCTGTCGCCCAGG	TGAGACGGAGTCTCGCTGTCGCCCAGGCTG
sg14	0.066	0.146084	0.6311	0.002	51.42	0.395	TGGGATGCCGTCCCGCAAAATGG	GTAGTGGGATGCCGTCCCGCAAAATGGCCC
sg15	0.072	0.098504	0.6751	0.587	79.21	0.599	TCCGAGAGAAACCTTCGCAAGGG	CAGATCCGAGAGAAACCTTCGCAAGGGATT
sg16	0.109	0.14632	0.5128	-0.327	55.6	0.274	CCGTCCAGCCACGGCAAGCCTGG	GCCCCCGTCCAGCCACGGCAAGCCTGGGCT
sg17	0.111	0.193848	0.8201	-0.249	22.99	0.505	CTAGTGGAAGTGAACGCTCCTGG	TGGACTAGTGGAAGTGAACGCTCCTGGCAT
sg18	0.113	0.205445	0.5886	-0.102	43.12	0.561	GGGCATATGGACTAGGCACTGGG	TGTGGGGCATATGGACTAGGCACTGGGCTA
sg19	0.125	0.0974814	0.6024	-0.278	3.89	0.438	TGACATTTCAATTCCGTAGCTGG	ACACTGACATTTCAATTCCGTAGCTGGACA
sg20	0.137	0.244485	0.6321	0.374	78.21	0.661	GCTTACCAGTATGACGACGATGG	GTGTGCTTACCAGTATGACGACGATGGGTA
sg21	0.14	0.174481	0.7384	1.44	97.25	0.718	GTTCAGGAATCGTCACCCGGCGG	CGCGGTTCAGGAATCGTCACCCGGCGGCCT
sg22	0.156	0.199831	0.6321	0.013	45.91	0.521	GCTAACGATCTCTTTGATGATGG	TTCTGCTAACGATCTCTTTGATGATGGCTG
sg23	0.161	0.183305	0.6786	0.155	24.17	0.425	ACCAGTTCACAAACGGGCCTCGG	TCCCACCAGTTCACAAACGGGCCTCGGGCT
sg24	0.162	0.104094	0.4028	-0.512	30.01	0.393	AGCTACCAGGCTAGAGTGCCAGG	AAGCAGCTACCAGGCTAGAGTGCCAGGCAT
sg25	0.179	0.161352	0.6374	-0.241	49.36	0.215	TCGGCTGGAAATATGTTTAAAGG	TCTATCGGCTGGAAATATGTTTAAAGGATT
sg26	0.18	0.196601	0.6388	0.869	96.6	0.701	GATTATAAGACTGTGCGACGAGG	GGAGGATTATAAGACTGTGCGACGAGGCTT
sg27	0.183	0.16265	0.555	-0.787	52.91	0.402	TTAACCTGCTGCGGCATGACTGG	ATAATTAACCTGCTGCGGCATGACTGGAGG
sg28	0.188	0.167076	0.592	0.083	30.24	0.491	GGCTGGTCATGCCGCTGGCACGG	GAGAGGCTGGTCATGCCGCTGGCACGGCCG
sg29	0.188	0.200699	0.5587	0.028	29.47	0.442	CTCAAGCCACCGGCAACAATAGG	GTTTCTCAAGCCACCGGCAACAATAGGACT
sg30	0.192	0.14004	0.5742	-0.079	45.97	0.298	TTGGAAAACGAGCTAACGAAAGG	ATGATTGGAAAACGAGCTAACGAAAGGCTA
sg31	0.192	0.138094	0.6541	0.065	37.37	0.513	ATAAAGATGGCGTTTCGGCCAGG	TAAAATAAAGATGGCGTTTCGGCCAGGTAG
sg32	0.194	0.160456	0.4727	-0.457	51.29	0.557	CCCATCGGTAGTGGACTGAATGG	CCGTCCCATCGGTAGTGGACTGAATGGTGT
sg33	0.196	0.341344	0.6502	0.645	17.06	0.27	CGCGCGGCAGCCGTAGGCCTTGG	AGCCCGCGCGGCAGCCGTAGGCCTTGGCCC
sg34	0.198	0.0928484	0.6296	-0.283	59.91	0.496	CCTCACCATTTTGGCTAGTGTGG	TGGACCTCACCATTTTGGCTAGTGTGGCTA
sg35	0.203	0.280823	0.5975	-0.169	54.14	0.563	AGTTCAGTTCACGACCAGCCTGG	CCTGAGTTCAGTTCACGACCAGCCTGGTCA
sg36	0.206	0.17021	0.5599	-0.483	42.88	0.472	TCAGAAACAGATCGCCCATCAGG	TGACTCAGAAACAGATCGCCCATCAGGTCT
sg37	0.21	0.141766	0.5964	0.175	54.48	0.534	CGATTCCTGAACCGCGGGGAAGG	GTGACGATTCCTGAACCGCGGGGAAGGAAG
sg38	0.22	0.163847	0.6305	0.023	17	0.494	TTAAACTCTAGGCTTCGAACAGG	CTATTTAAACTCTAGGCTTCGAACAGGAAA
sg39	0.224	0.230793	0.5489	-0.423	56.96	0.492	CTAACAAAAGCGGCAATGTCAGG	AGACCTAACAAAAGCGGCAATGTCAGGTAA
sg40	0.231	0.19608	0.4167	-0.071	49.57	0.518	CTAAATTACACTCGAACACATGG	CTCTCTAAATTACACTCGAACACATGGGCT
sg41	0.242	0.142088	0.6604	-1.051	27.6	0.258	TCTTCAGGCCGTAACCTTTTCGG	GCTATCTTCAGGCCGTAACCTTTTCGGTTC
sg42	0.253	0.142063	0.5964	-0.503	38.62	0.47	AGATGCGAAGTTCGGGTGCCCGG	CAACAGATGCGAAGTTCGGGTGCCCGGCCT
sg43	0.258	0.302696	0.6862	-0.4	61.23	0.416	AGTAGAAGATCGATGCTAACTGG	ATAAAGTAGAAGATCGATGCTAACTGGCAG
sg44	0.263	0.134172	0.5401	-0.403	0.84	0.432	CAGTTCACTCTTCGTTGGACAGG	GTTGCAGTTCACTCTTCGTTGGACAGGAGA
sg45	0.265	0.183305	0.6786	0.155	24.17	0.425	ACCAGTTCACAAACGGGCCTCGG	TCCCACCAGTTCACAAACGGGCCTCGGGCT
sg46	0.27	0.246196	0.6984	0.55	38.16	0.665	TTACATTACACATCCAGCGTGGG	GTGTTTACATTACACATCCAGCGTGGGAAG
sg47	0.275	0.143668	0.5574	-0.146	28.09	0.514	AGATGCGCGTGCGGAGTAGCGGG	GGGGAGATGCGCGTGCGGAGTAGCGGGAAG
sg48	0.283	0.327215	0.7361	0.18	75.32	0.487	CTTCCGCAATAATCCTACTAAGG	TAGACTTCCGCAATAATCCTACTAAGGAAG
sg49	0.285	0.144552	0.4419	-1.34	13.68	0.309	CTGTATTAATTCCGGGTGTCTGG	GATCCTGTATTAATTCCGGGTGTCTGGGAA
sg50	0.285	0.0797198	0.5036	-0.313	13.13	0.453	TGCCCTTATAGTTGGTAAGCTGG	AGTTTGCCCTTATAGTTGGTAAGCTGGAAA
sg51	0.296	0.215009	0.5744	0.075	48.29	0.306	GCCTCGGTCTCCCAACGTGCTGG	TCCCGCCTCGGTCTCCCAACGTGCTGGGAT
sg52	0.298	0.219172	0.7636	0.995	96.53	0.662	GCGGAGGTTGTAATGAGCCGAGG	GGAGGCGGAGGTTGTAATGAGCCGAGGTCA
sg53	0.303	0.234832	0.5073	-0.126	3.41	0.422	TTGATACCTGGTTGAGGCTATGG	TCTGTTGATACCTGGTTGAGGCTATGGACA
sg54	0.306	0.181569	0.6653	-0.176	49.55	0.464	CCTCAGTAAACGAGGGCCTCTGG	TTGTCCTCAGTAAACGAGGGCCTCTGGCCA
sg55	0.308	0.239156	0.6153	0.188	37.62	0.548	GCAGAGACCCCTGAATCGATGGG	CGGTGCAGAGACCCCTGAATCGATGGGGCT
sg56	0.313	0.169624	0.65	-0.582	28.08	0.489	TCGGCTGTAGTGCCGTTGTCCGG	GTGTTCGGCTGTAGTGCCGTTGTCCGGCTT
sg57	0.315	0.105553	0.6172	0.114	0.09	0.432	TACTTATTTAATGCGTGTGCTGG	TAAGTACTTATTTAATGCGTGTGCTGGCTC
sg58	0.323	0.127242	0.4844	-0.323	27.07	0.459	GAGACCTCAGATGGTAAGCCTGG	CCAGGAGACCTCAGATGGTAAGCCTGGCAT
sg59	0.336	0.159438	0.5017	-0.074	58.45	0.519	GAATAAGAACTCCCATTAGCAGG	GAATGAATAAGAACTCCCATTAGCAGGTGG
sg60	0.341	0.330017	0.7627	-0.605	66.8	0.482	TGCGGCCGTGGCTGCATTTGGGG	ATGCTGCGGCCGTGGCTGCATTTGGGGAAG
sg61	0.341	0.150623	0.6163	-0.245	74.72	0.612	AATACTATCCTAGTTCCGACCGG	GAAGAATACTATCCTAGTTCCGACCGGAAT
sg62	0.346	0.433086	0.631	-0.304	53.59	0.38	GCATTAGACACCTGTCATAATGG	ACATGCATTAGACACCTGTCATAATGGAAA
sg63	0.348	0.276462	0.7477	0.5	95.31	0.665	CATGCTAAGTGACCTAAGAGTGG	AGAACATGCTAAGTGACCTAAGAGTGGTAT
sg64	0.354	0.161281	0.6877	-0.43	71.69	0.405	GACCCGTGCACGACGCTGCCCGG	ACCCGACCCGTGCACGACGCTGCCCGGGAG
sg65	0.36	0.155155	0.6064	-0.765	56.65	0.36	GCCCTCCAATAATGGGAGTCTGG	CTGAGCCCTCCAATAATGGGAGTCTGGGCT
sg66	0.36	0.350637	0.7444	0.541	93.52	0.6	TAATGTGGAGGCGCGAACAAAGG	ATACTAATGTGGAGGCGCGAACAAAGGTCA
sg67	0.37	0.183715	0.5801	-0.27	49.29	0.441	GCTACAGATAAGTGGACTACTGG	AAAAGCTACAGATAAGTGGACTACTGGGCC
sg68	0.372	0.341397	0.654	-0.452	3.71	0.41	GGCCTCTCGTGCATAGATACTGG	TGAGGGCCTCTCGTGCATAGATACTGGAAA
sg69	0.374	0.320859	0.6216	-0.317	37.24	0.479	CACCATGGATGATATTAGTCAGG	AAGGCACCATGGATGATATTAGTCAGGAAG
sg70	0.383	0.564268	0.6583	0.008	81.67	0.611	GACGCAAACCTTTACTTGGGAGG	TGCTGACGCAAACCTTTACTTGGGAGGTGG
sg71	0.403	0.0976064	0.5693	0.286	3.44	0.544	CTATAAGTGATGAAAGGTACAGG	AATTCTATAAGTGATGAAAGGTACAGGCAT
sg72	0.406	0.324659	0.4705	0.4	52.75	0.585	TCGTCACACTTGAGAGGCGAAGG	TTAATCGTCACACTTGAGAGGCGAAGGTAA
sg73	0.406	0.382163	0.7447	0.634	35.82	0.468	TTCTGGATCCGGATTACCGCTGG	TGATTTCTGGATCCGGATTACCGCTGGCTG
sg74	0.407	0.193881	0.5356	0.011	57.19	0.473	TGCAGAGACCCCTGAATCGATGG	CCGGTGCAGAGACCCCTGAATCGATGGGGC
sg75	0.408	0.49661	0.6642	-0.854	69.26	0.28	TAGCACAGCGCAGACCTATCTGG	CAGTTAGCACAGCGCAGACCTATCTGGGTG
sg76	0.41	0.370137	0.6596	0.898	73.26	0.675	ACGAAAACCCTCACTCGCGGCGG	AACCACGAAAACCCTCACTCGCGGCGGGCC
sg77	0.41	0.301784	0.5542	0.401	91.46	0.741	GTGGCAGTAGAACAACTAGACGG	TTATGTGGCAGTAGAACAACTAGACGGTGA
sg78	0.419	0.23678	0.623	-0.147	11.26	0.597	TACAAATCCCGATACTGTGATGG	GGACTACAAATCCCGATACTGTGATGGATG
sg79	0.42	0.320331	0.8205	0.381	14.36	0.474	TCCCGGGCAGCGTCGTGCACGGG	GCCCTCCCGGGCAGCGTCGTGCACGGGTCG
sg80	0.429	0.208015	0.617	-0.774	2.8	0.346	CTCGCTCCAGTTCCCGGATCTGG	AACTCTCGCTCCAGTTCCCGGATCTGGAAT
sg81	0.43	0.393164	0.5133	0.209	42.97	0.613	TGCCACGTCTGTGGACGCAAAGG	ATTCTGCCACGTCTGTGGACGCAAAGGTCG
sg82	0.45	0.16519	0.4264	-0.059	15.18	0.363	CTGAAGAAGGGTCGATGGCCTGG	TCATCTGAAGAAGGGTCGATGGCCTGGGGT
sg83	0.454	0.231636	0.5744	-0.323	27.35	0.342	ACGGCTTCGGGCGGCAAATCCGG	GGCGACGGCTTCGGGCGGCAAATCCGGCGG
sg84	0.46	0.223921	0.6395	-0.123	25.23	0.515	GACTGAGAGCGGAAAGATCTGGG	TTTAGACTGAGAGCGGAAAGATCTGGGTGT
sg85	0.47	0.260655	0.6199	0.376	34.06	0.386	ACAGAGGGTTTGACATCAACAGG	AGGAACAGAGGGTTTGACATCAACAGGCTT
sg86	0.474	0.423686	0.7105	0.427	29.34	0.615	TGCGGGCCCATATCAATCGTAGG	CAACTGCGGGCCCATATCAATCGTAGGGAA
sg87	0.474	0.221207	0.5934	-0.456	57	0.674	TTGTCATTACTAAGTATTCGGGG	AACTTTGTCATTACTAAGTATTCGGGGTTG
sg88	0.477	0.595128	0.6368	-0.274	80.1	0.401	AAATCTGGCTGGCGGCCCATTGG	GCCAAAATCTGGCTGGCGGCCCATTGGGAC
sg89	0.478	0.53745	0.5775	-0.603	71.05	0.456	GTACCCATTGCTCAACTGTATGG	AGGTGTACCCATTGCTCAACTGTATGGAGG
sg90	0.479	0.414952	0.5435	0.397	33.4	0.535	CAGATTCAGCTCGTAAGGACAGG	CTGCCAGATTCAGCTCGTAAGGACAGGCAC
sg91	0.485	0.506453	0.7964	0.652	99.78	0.715	TCACCTGGATTACAGACCCGTGG	AAAATCACCTGGATTACAGACCCGTGGCAC
sg92	0.491	0.543697	0.6407	0.541	49.04	0.356	GGGGCGTATGGACTAGGCACTGG	TTGTGGGGCGTATGGACTAGGCACTGGGCT
sg93	0.494	0.386191	0.658	0.121	91.66	0.598	AGCTATCTCGCACACTCATGAGG	GTATAGCTATCTCGCACACTCATGAGGCAG
sg94	0.498	0.537339	0.4703	-0.321	41.99	0.462	ACCAATCGCCTTAGGAGGGCTGG	TTCTACCAATCGCCTTAGGAGGGCTGGTTA
sg95	0.5	0.466711	0.7064	0.121	97.97	0.578	AGAACCGACGGAGGGCGTAGTGG	TGGCAGAACCGACGGAGGGCGTAGTGGGGA
sg96	0.5	0.535735	0.653	0.324	83.95	0.637	GGTAATCCCAACACTTAGTGAGG	CGCTGGTAATCCCAACACTTAGTGAGGCTG
sg97	0.503	0.40717	0.7984	0.593	97.33	0.604	GCATGATGCGCGGCCCAAGGAGG	TCCTGCATGATGCGCGGCCCAAGGAGGGAG
sg98	0.509	0.225836	0.5259	0.122	6.36	0.281	TTGGAACTTTGATTAGGGTTAGG	GTTTTTGGAACTTTGATTAGGGTTAGGGTT
sg99	0.509	0.384078	0.6361	0.006	26.17	0.488	CAGAGAGCACAACGCCGTGCTGG	GTTACAGAGAGCACAACGCCGTGCTGGACC
sg100	0.518	0.222824	0.6226	0.058	53.84	0.497	ATATCAATCGCGGGCTCTGAGGG	ATTTATATCAATCGCGGGCTCTGAGGGCGC
sg101	0.52	0.340272	0.6024	-0.487	57.15	0.352	GATGCTTGTGCCCGTGCACCTGG	TTACGATGCTTGTGCCCGTGCACCTGGGAG
sg102	0.52	0.413625	0.6647	-0.657	10.05	0.271	TTGGTCCTTGCTCGCCCTATTGG	TAGTTTGGTCCTTGCTCGCCCTATTGGATG
sg103	0.52	0.407072	0.6926	-0.221	27.36	0.512	CCCTCCAATTAGCCTTGTTGTGG	CCCACCCTCCAATTAGCCTTGTTGTGGAAG
sg104	0.52	0.2235	0.592	0.208	49.62	0.388	AAGGAGGACGCATCACAAATTGG	GCCCAAGGAGGACGCATCACAAATTGGTTT
sg105	0.523	0.408161	0.7006	0.699	83.88	0.664	GGAGATTCGTAAGAAACTCGGGG	TGGAGGAGATTCGTAAGAAACTCGGGGGCG
sg106	0.525	0.384821	0.8096	0.837	92.37	0.583	TTAGGCTTGGCAAGGCGCAGCGG	AAATTTAGGCTTGGCAAGGCGCAGCGGCTC
sg107	0.528	0.422913	0.619	0.358	43.94	0.628	AGAGGTTGTTCTAAACGGGATGG	CTACAGAGGTTGTTCTAAACGGGATGGTTA
sg108	0.529	0.454113	0.5494	-0.168	22.75	0.517	ACAAGATAGTACGGAGATGCTGG	CTTGACAAGATAGTACGGAGATGCTGGTAG
sg109	0.532	0.41911	0.7205	0.147	91.06	0.502	CCTCCCCGCCAAGACACGCCAGG	CCGCCCTCCCCGCCAAGACACGCCAGGAAA
sg110	0.534	0.462838	0.6167	0.791	91.77	0.614	AAATATATAGCCAGGTGCGGTGG	AAAAAAATATATAGCCAGGTGCGGTGGCTC
sg111	0.536	0.426631	0.6584	-0.28	36.1	0.605	TAGCTCAAAGACTCGGTAGTGGG	AGACTAGCTCAAAGACTCGGTAGTGGGAAT
sg112	0.537	0.351932	0.6581	0.173	12.39	0.355	GCAGTCGCGCATTGCAGAGCTGG	AGCAGCAGTCGCGCATTGCAGAGCTGGAGA
sg113	0.537	0.229876	0.4639	-0.759	66.31	0.469	GGTACACCTGAAAGACTGTTGGG	AATGGGTACACCTGAAAGACTGTTGGGGGC
sg114	0.54	0.435054	0.8296	0.302	48.97	0.548	GAAGGGCCAGGTCTCGACACTGG	AAAAGAAGGGCCAGGTCTCGACACTGGAGA
sg115	0.55	0.459286	0.422	-0.279	42.43	0.564	GTCCACCATATTAGACCAGTTGG	ACTGGTCCACCATATTAGACCAGTTGGTTA
sg116	0.555	0.288322	0.623	-0.425	64.6	0.285	GGCTCACTTGGAACGGCCTTGGG	CTTGGGCTCACTTGGAACGGCCTTGGGAGC
sg117	0.555	0.27419	0.6343	1.241	97.5	0.565	GTTACAGGATGCACAGGCGGAGG	TGGGGTTACAGGATGCACAGGCGGAGGAAG
sg118	0.561	0.402046	0.7119	0.004	84.57	0.563	GTGGGCATGGTGCGGCACCAGGG	CACGGTGGGCATGGTGCGGCACCAGGGAAA
sg119	0.573	0.486653	0.5553	-0.144	67.08	0.58	TTCAACCATCTCGACTCGCAGGG	CTTCTTCAACCATCTCGACTCGCAGGGCAA
sg120	0.574	0.406731	0.7056	0.274	67.51	0.601	ATCCGAGAGAAACCTTCGCAAGG	TCAGATCCGAGAGAAACCTTCGCAAGGGAT
sg121	0.579	0.45273	0.7594	0.832	81.08	0.728	GGTCTGTCTGGATAAAAGCGTGG	GTGTGGTCTGTCTGGATAAAAGCGTGGCAT
sg122	0.582	0.556415	0.6595	-0.003	60.08	0.458	GTCCCCAGGGCCCCTAGACCAGG	TGAGGTCCCCAGGGCCCCTAGACCAGGAAA
sg123	0.582	0.411903	0.5128	-0.854	20.05	0.36	AGGTCAGCCTGCCGTCAGTTTGG	CAGAAGGTCAGCCTGCCGTCAGTTTGGGCC
sg124	0.585	0.291075	0.7287	-0.116	85.82	0.461	GGTTGCCTCGGAGCGCCAACTGG	GAAAGGTTGCCTCGGAGCGCCAACTGGTGT
sg125	0.59	0.307541	0.5332	0.16	41.7	0.502	ATCTCACGCAGTAGCCGCGTCGG	GCAGATCTCACGCAGTAGCCGCGTCGGGTC
sg126	0.594	0.315837	0.6509	0.165	38.13	0.613	TTAAATATCTAGCATGACACAGG	TTCCTTAAATATCTAGCATGACACAGGACA
sg127	0.597	0.494607	0.5553	-0.134	42.84	0.571	CGGACAACTGTCCCCCGGCAGGG	GGTCCGGACAACTGTCCCCCGGCAGGGAGG
sg128	0.603	0.226973	0.7895	0.393	68.48	0.532	TTCCGTAGTAGGGCGGGACGTGG	GAGTTTCCGTAGTAGGGCGGGACGTGGTTG
sg130	0.61	0.51727	0.8002	1.161	94.91	0.557	GCGATGCAACAGCTTGGCGGAGG	ATTTGCGATGCAACAGCTTGGCGGAGGATT
sg131	0.618	0.297705	0.776	0.401	59.64	0.52	TTTCCTGGCGTGTCTTGGCGGGG	TGTGTTTCCTGGCGTGTCTTGGCGGGGAGG
sg132	0.618	0.237467	0.7681	0.637	93.57	0.71	GCACATTGTCAAATTAACTGTGG	TTGTGCACATTGTCAAATTAACTGTGGCTT
sg133	0.619	0.558128	0.6158	-0.132	88.64	0.501	CAGCCTCGTGACTGGGCGTGGGG	CGAGCAGCCTCGTGACTGGGCGTGGGGGAG
sg134	0.62	0.282348	0.6718	0.895	97.52	0.669	CTTTATGACAAAGAGGAGCGAGG	CTGTCTTTATGACAAAGAGGAGCGAGGCCT
sg135	0.623	0.241693	0.6842	0.171	46.11	0.528	GGTGACAATAAATACGATGCTGG	AGACGGTGACAATAAATACGATGCTGGGGA
sg136	0.624	0.177712	0.737	1.152	78.65	0.534	GCTTGCGCTAACATCGGGGGCGG	CGTGGCTTGCGCTAACATCGGGGGCGGGGC
sg137	0.633	0.36983	0.7645	-0.101	25.01	0.362	GGTCAGTACAGGCCGGGTTCGGG	TACAGGTCAGTACAGGCCGGGTTCGGGCTG
sg138	0.633	0.344525	0.8423	0.162	68.15	0.488	AGAATGCCTAGGTTCCTTAGAGG	AACTAGAATGCCTAGGTTCCTTAGAGGTAT
sg139	0.636	0.471677	0.7028	0.858	91.45	0.661	TCTGTTCAGACTCTAATAGGAGG	GTGCTCTGTTCAGACTCTAATAGGAGGTTA
sg140	0.638	0.42474	0.5536	0.148	79.07	0.541	GAATAGCGCTGCAAATTGGCAGG	AAGGGAATAGCGCTGCAAATTGGCAGGACA
sg141	0.64	0.184165	0.617	-0.138	81.71	0.355	GACGCTCAAGCCACGTCAACGGG	GTAAGACGCTCAAGCCACGTCAACGGGAGG
sg142	0.64	0.414545	0.716	0.37	60.96	0.423	TTTCCCGGGCGGGCACGTGACGG	TGGTTTTCCCGGGCGGGCACGTGACGGGGT
sg143	0.647	0.64015	0.7236	1.461	80.82	0.642	TTCCTCATCACCGAAAGCGGCGG	TCTTTTCCTCATCACCGAAAGCGGCGGCGG
sg144	0.65	0.254848	0.6285	0.31	66.2	0.468	TGGAGGCGCGAACAAAGGTCAGG	AATGTGGAGGCGCGAACAAAGGTCAGGGTG
sg145	0.65	0.488756	0.6593	0.416	66.06	0.573	TCTGACAGCCGAACATACCTGGG	TAGATCTGACAGCCGAACATACCTGGGGAA
sg146	0.657	0.432166	0.6621	1.091	79.26	0.661	TACCTGCATGCTAGAAGCCGAGG	CATCTACCTGCATGCTAGAAGCCGAGGCAG
sg147	0.657	0.354831	0.6462	0.038	38	0.698	TTGTGCTCTCTGTAACTGCGGGG	GGCGTTGTGCTCTCTGTAACTGCGGGGAGC
sg148	0.66	0.141992	0.6601	0.497	95.59	0.475	AAAAGCGAGCGGCGAGAGCGAGG	CGGGAAAAGCGAGCGGCGAGAGCGAGGAGG
sg149	0.667	0.500193	0.6578	-0.127	82.95	0.416	GGAATCAGGGCGCGGACGCTGGG	TTCGGGAATCAGGGCGCGGACGCTGGGCGT
sg150	0.67	0.456233	0.4844	-0.326	16.17	0.492	GACTACGAGAGCTGCTGATTCGG	CAGCGACTACGAGAGCTGCTGATTCGGCAG
sg151	0.67	0.34452	0.6862	0.16	98.02	0.626	GCTAGTATCGAACTCCTGGAAGG	TCTTGCTAGTATCGAACTCCTGGAAGGAAT
sg152	0.679	0.306485	0.6876	-0.415	25.09	0.354	AATTGGGCTTTATGGCTTGCTGG	AAGAAATTGGGCTTTATGGCTTGCTGGCTT
sg153	0.681	0.325775	0.656	-0.632	20.64	0.201	CACTCGCTACCCCCTTATTCAGG	TGCTCACTCGCTACCCCCTTATTCAGGGCC
sg154	0.682	0.3844	0.6722	0.408	69.36	0.596	TCTAGGGAGTGCTAACCCCTCGG	ATTGTCTAGGGAGTGCTAACCCCTCGGTGA
sg155	0.683	0.34175	0.5492	0.118	36.26	0.526	GCTGATGACTACTTATCGATTGG	AGATGCTGATGACTACTTATCGATTGGAGT
sg156	0.687	0.370907	0.6928	0.521	59.79	0.611	GGGAGAAGCTAGACCACCACAGG	GCTAGGGAGAAGCTAGACCACCACAGGCAC
sg157	0.692	0.314221	0.6927	-0.581	32.51	0.432	GGAGGCTTGCTTTGGCTCGCTGG	AATGGGAGGCTTGCTTTGGCTCGCTGGAAG
sg158	0.693	0.428873	0.8248	1.411	91.41	0.671	ATTGACGCCACGTTGACCGGAGG	TGTGATTGACGCCACGTTGACCGGAGGCCC
sg159	0.694	0.413406	0.6457	-0.092	1.78	0.465	CCCGGGTTAATTTGTAGCACTGG	TCCTCCCGGGTTAATTTGTAGCACTGGACT
sg160	0.694	0.334672	0.7198	0.206	3.67	0.552	TTCCGCTCTCAGTCTAAAGCAGG	ATCTTTCCGCTCTCAGTCTAAAGCAGGTGT
sg161	0.694	0.209993	0.904	0.341	72.19	0.725	GGAGTGCAGTGGATTGATTGCGG	GGCTGGAGTGCAGTGGATTGATTGCGGCTC
sg162	0.697	0.152472	0.7003	-0.429	66.26	0.476	GATAGTAATCCGGACATGACTGG	TGGGGATAGTAATCCGGACATGACTGGAAT
sg163	0.699	0.106242	0.606	0.633	87.66	0.72	CGATCCAAATTTGAACGCCGGGG	GTGACGATCCAAATTTGAACGCCGGGGACA
sg164	0.7	0.297601	0.713	-0.457	59.67	0.246	GGGGCTCCGTCACCGCATCCTGG	GGAGGGGGCTCCGTCACCGCATCCTGGGCT
sg165	0.7	0.448433	0.8249	-0.367	14.01	0.39	ACTGGTTTGGGGCTCGCTCTTGG	ACAAACTGGTTTGGGGCTCGCTCTTGGTCC
sg166	0.706	0.23762	0.6443	-0.153	50.95	0.395	GAGGGAGGCGCTCGGCGGACTGG	AGGAGAGGGAGGCGCTCGGCGGACTGGACA
sg167	0.709	0.193984	0.6325	-0.605	28.38	0.31	ATCACTCCGCACGCTATTAATGG	GTAAATCACTCCGCACGCTATTAATGGTCC
sg168	0.71	0.319542	0.672	0.107	61.66	0.557	GATTTCATGAAGATGGCGCCAGG	GTGAGATTTCATGAAGATGGCGCCAGGACG
sg169	0.71	0.291075	0.7287	-0.116	85.82	0.46	GGTTGCCTCGGAGCGCCAACTGG	GAAAGGTTGCCTCGGAGCGCCAACTGGTGT
sg170	0.71	0.329662	0.6837	0.445	83.69	0.596	ACAAGTGCCCCCAAATTAGGTGG	CTTGACAAGTGCCCCCAAATTAGGTGGTTT
sg171	0.711	0.342046	0.6473	0.07	77.22	0.684	GCTGTCGGTGTCAAACAACCAGG	TGAGGCTGTCGGTGTCAAACAACCAGGTAC
sg172	0.711	0.4847	0.6298	0.051	37.07	0.536	GTGATATTAACGCTTCCGCCTGG	ACAGGTGATATTAACGCTTCCGCCTGGCAT
sg173	0.712	0.182777	0.6442	-0.017	15.1	0.395	CTGAGGCGGGGTACATCTTCAGG	GGCACTGAGGCGGGGTACATCTTCAGGCAC
sg174	0.713	0.461735	0.6371	-0.459	35.01	0.469	GAGTCTACCTGGAAGGCTCTAGG	GCTGGAGTCTACCTGGAAGGCTCTAGGGGA
sg175	0.716	0.254611	0.729	0.249	46.01	0.564	GATGGCGCTATCACGGCACCGGG	CGTTGATGGCGCTATCACGGCACCGGGCTC
sg176	0.717	0.543763	0.6025	-0.692	27.49	0.477	CTCTCAGCAGCAGACGTGTCCGG	GGTTCTCTCAGCAGCAGACGTGTCCGGTAG
sg177	0.717	0.416235	0.6135	0.553	51.94	0.429	AGGAAGAAGCACAACGGCCCAGG	AAGGAGGAAGAAGCACAACGGCCCAGGCAG
sg178	0.719	0.47754	0.7537	0.501	97.91	0.665	AATTCGTGCTGCAAGTCCAGAGG	ACTTAATTCGTGCTGCAAGTCCAGAGGTAT
sg179	0.72	0.483483	0.6275	0.009	33.25	0.544	ATACATAGGATAAGTAGTACAGG	CTATATACATAGGATAAGTAGTACAGGCAG
sg180	0.72	0.548367	0.6046	0.193	73.38	0.521	GATATATAAGGGCTATCAGATGG	CCCAGATATATAAGGGCTATCAGATGGGTT
sg181	0.721	0.181487	0.6954	0.324	87.67	0.485	CGCGCGGGCACGGGGCCGAAGAG	AGCCCGCGCGGGCACGGGGCCGAAGAGCAC
sg182	0.723	0.485124	0.8521	0.208	67.54	0.654	CCACGATGGAAAAATTATCGTGG	TGTACCACGATGGAAAAATTATCGTGGATT
sg183	0.723	0.373734	0.7354	0.858	84.04	0.739	TGGGATGGCAGTGACCGCCGTGG	ATGGTGGGATGGCAGTGACCGCCGTGGTGT
sg184	0.726	0.247442	0.7197	0.654	56.87	0.535	AGCGACACCAGGTCCGCGCGCGG	CTGCAGCGACACCAGGTCCGCGCGCGGCGG
sg185	0.727	0.33334	0.6531	0.163	54.4	0.594	CATTGAAGCTCTATGCCAGTGGG	TGCACATTGAAGCTCTATGCCAGTGGGGAC
sg186	0.729	0.153585	0.5758	-0.151	15.22	0.515	TTGACACAAATTCCCAGTACAGG	TATATTGACACAAATTCCCAGTACAGGGGG
sg187	0.73	0.64015	0.7236	1.461	80.82	0.642	TTCCTCATCACCGAAAGCGGCGG	TCTTTTCCTCATCACCGAAAGCGGCGGCGG
sg188	0.732	0.503673	0.5553	0.072	66.91	0.438	GACAAAGACCGTGTGAAGACAGG	GAGGGACAAAGACCGTGTGAAGACAGGGCA
sg189	0.732	0.260274	0.7729	0.33	33.8	0.546	ATTGGGTATGTTACTGCCGATGG	GGCTATTGGGTATGTTACTGCCGATGGGAA
sg190	0.739	0.263931	0.7997	0.194	6.03	0.481	CGTGTGTCGCAGCCCGAACCCGG	GGCACGTGTGTCGCAGCCCGAACCCGGCCT
sg191	0.74	0.559132	0.7922	0.428	20.45	0.378	GGGGTGTCTGGGTCTGCCGATGG	ATGGGGGGTGTCTGGGTCTGCCGATGGGGC
sg192	0.742	0.552936	0.508	0.674	90.13	0.485	ACAACCGACAGCTGAGACGAAGG	ACACACAACCGACAGCTGAGACGAAGGGCT
sg193	0.742	0.519781	0.6834	0.399	69.76	0.61	TGCCCCTAACTGTGTAGCGGAGG	CCTGTGCCCCTAACTGTGTAGCGGAGGTCG
sg194	0.743	0.433622	0.6478	0.388	44.02	0.604	CTCAGTGGTACTTAACGTTGAGG	GCTGCTCAGTGGTACTTAACGTTGAGGTTA
sg195	0.744	0.189095	0.6405	0.278	31.93	0.341	TCCGAGCTTCGCTTGAGAACAGG	GGATTCCGAGCTTCGCTTGAGAACAGGGCA
sg196	0.745	0.204165	0.7019	-0.022	27	0.512	TGATGTTTTGGTCCGTCTGAGGG	ATCTTGATGTTTTGGTCCGTCTGAGGGTCA
sg197	0.746	0.349177	0.6371	-0.184	67.54	0.362	GGGAATGGGAGGACGCTTGCGGG	GGGAGGGAATGGGAGGACGCTTGCGGGATA
sg198	0.747	0.278095	0.7325	0.245	91.1	0.513	GCCAGGTTCGTCGTGTCAAGAGG	GCCGGCCAGGTTCGTCGTGTCAAGAGGGGC
sg199	0.748	0.312247	0.6157	-0.27	83.3	0.285	ACGTGACGCGCACGGCCAATGGG	GGGCACGTGACGCGCACGGCCAATGGGGGC
sg200	0.75	0.306584	0.5461	-0.615	19.59	0.28	CTCGAACTTCGCCGGTTAATGGG	TAAACTCGAACTTCGCCGGTTAATGGGCTT
sg201	0.75	0.56138	0.663	0.093	88.77	0.334	GCGCACACAGGGCGGGAAAGTGG	GGGGGCGCACACAGGGCGGGAAAGTGGCGG
sg202	0.75	0.46177	0.6465	0.216	55.5	0.551	AGCAAGGAGTGAATTTCCCCTGG	CAACAGCAAGGAGTGAATTTCCCCTGGAAT
sg203	0.751	0.393791	0.6784	0.234	77.19	0.538	ACCGCACGGGAGCCGAGGCAGGG	TGGGACCGCACGGGAGCCGAGGCAGGGGAT
sg204	0.752	0.181526	0.7618	0.439	86.22	0.518	AGTCCACTACCGATGGGACGGGG	ATTCAGTCCACTACCGATGGGACGGGGGGC
sg205	0.752	0.533158	0.6674	0.47	91.97	0.649	ATATCTGGTGGAACATCTCGAGG	CAAGATATCTGGTGGAACATCTCGAGGTGA
sg206	0.755	0.498487	0.6688	-0.197	40.36	0.542	AGTTGGAAAGCTCGGCGTGTTGG	AGAAAGTTGGAAAGCTCGGCGTGTTGGATA
sg207	0.755	0.645947	0.6248	-0.42	26.6	0.567	CAATTCCATATTACGATGCTGGG	CTCACAATTCCATATTACGATGCTGGGCTG
sg208	0.757	0.373052	0.6803	0.402	77	0.519	TCAATTGCAGCCCGTGGACGGGG	TTTATCAATTGCAGCCCGTGGACGGGGAGC
sg209	0.757	0.251169	0.6204	-0.45	88.11	0.634	TCCCCATAACTACGCTTGCGGGG	CATGTCCCCATAACTACGCTTGCGGGGATT
sg210	0.757	0.330724	0.7288	0.22	90.48	0.496	GCACGGCTGGAACGTCCGGCTGG	GAAGGCACGGCTGGAACGTCCGGCTGGCTA
sg211	0.758	0.308348	0.7431	-0.562	27.61	0.469	GAAGTCTCCCCTGATCTGATAGG	TGCTGAAGTCTCCCCTGATCTGATAGGACA
sg212	0.758	0.47232	0.8224	0.554	56.69	0.698	CTAGTGGCATAGCCAACTTGAGG	ACAGCTAGTGGCATAGCCAACTTGAGGTGC
sg213	0.758	0.562101	0.6254	0.687	91.64	0.711	GCCATCCTCGAAGAAGACGAGGG	GGCCGCCATCCTCGAAGAAGACGAGGGTCT
sg214	0.76	0.48902	0.631	-0.123	63.25	0.346	GTGGAGCACCCGGGCCGGCTAGG	CTGTGTGGAGCACCCGGGCCGGCTAGGGGA
sg215	0.76	0.228675	0.6546	-0.167	41.67	0.512	AGTTGGATACTCAGCGTCGCTGG	GAAGAGTTGGATACTCAGCGTCGCTGGCAG
sg216	0.762	0.556646	0.7193	0.669	73.26	0.616	CCACCTTCTTAAACTGCGGGTGG	CTCCCCACCTTCTTAAACTGCGGGTGGCAA
sg217	0.763	0.199681	0.6716	0.501	85.24	0.654	GGCCTACTACAGGGACGCTGAGG	CACTGGCCTACTACAGGGACGCTGAGGCCT
sg218	0.763	0.314597	0.6166	0.072	55.28	0.659	CCAGAAGATGATATGCCGATAGG	GACACCAGAAGATGATATGCCGATAGGACG
sg219	0.765	0.412133	0.637	-0.854	53.31	0.314	TCTGCAATGGACCGGGTTAATGG	ATTATCTGCAATGGACCGGGTTAATGGGAG
sg220	0.765	0.454973	0.6404	0.127	49.3	0.573	GGTGAGATGATATCAACCTCTGG	CAAAGGTGAGATGATATCAACCTCTGGTTC
sg221	0.766	0.586069	0.7775	0.48	93.79	0.576	GGTAGCGAGCGACACTCCGCAGG	CGGCGGTAGCGAGCGACACTCCGCAGGATT
sg222	0.767	0.409274	0.8205	0.031	24.27	0.392	CTGCGGCACTGGCCTACTACAGG	GCAGCTGCGGCACTGGCCTACTACAGGGAC
sg223	0.767	0.371453	0.6114	0.331	67.54	0.441	GGGGGCTACGGCGGACGCTACGG	CGGCGGGGGCTACGGCGGACGCTACGGCGG
sg224	0.768	0.462418	0.734	0.377	36.01	0.551	TAGGGCGCCTGATTTAAGAATGG	ATGCTAGGGCGCCTGATTTAAGAATGGGTG
sg225	0.769	0.228343	0.6308	-0.333	34.49	0.521	ATAGATTTTCTCCCGCCGATTGG	CCTCATAGATTTTCTCCCGCCGATTGGCCA
sg226	0.77	0.454939	0.7826	0.356	56.82	0.543	TTCGAACTCCCGCTCGATGGTGG	ACTCTTCGAACTCCCGCTCGATGGTGGTGG
sg227	0.773	0.338475	0.65	-0.262	32.56	0.438	AACCCTACCGAACTCAGATCTGG	GCCAAACCCTACCGAACTCAGATCTGGATT
sg228	0.775	0.506563	0.6597	0.387	77.01	0.574	ACCATTCAGTCCACTACCGATGG	GGACACCATTCAGTCCACTACCGATGGGAC
sg229	0.775	0.528868	0.5242	0.127	43.26	0.581	ACATGGTAAGTCAGAAGACCAGG	AAATACATGGTAAGTCAGAAGACCAGGAAA
sg230	0.776	0.350102	0.6563	0.193	49.21	0.621	GTGGAATAACAGACTACTGAAGG	CTTTGTGGAATAACAGACTACTGAAGGTAA
sg231	0.776	0.638843	0.7303	0.267	79.15	0.668	AGTTTCGGACTCCTCCACAATGG	TAAAAGTTTCGGACTCCTCCACAATGGCTT
sg234	0.78	0.369737	0.6589	0.428	62.38	0.54	ATATCCCTCTGGGCTAAAGATGG	AAGAATATCCCTCTGGGCTAAAGATGGCTC
sg235	0.784	0.25185	0.7794	0.716	76.07	0.639	AGTTTGGTTTCGTAGGCGCGGGG	TCCCAGTTTGGTTTCGTAGGCGCGGGGCCG
sg236	0.785	0.353758	0.813	0.234	92.37	0.381	GGCGGGAAAGTGGCGGTAGGCGG	ACAGGGCGGGAAAGTGGCGGTAGGCGGGAG
sg237	0.786	0.523781	0.6899	1.343	96.12	0.655	GGTAGGGATCCATGAAGCAGAGG	CCAGGGTAGGGATCCATGAAGCAGAGGCGG
sg238	0.787	0.499823	0.7539	0.394	80.45	0.709	TGTGCATATTTATTGCATCGGGG	GATTTGTGCATATTTATTGCATCGGGGCAA
sg239	0.79	0.341635	0.5546	0.224	54.47	0.599	AGCCATTGGTGTTGACGCTGAGG	GAGAAGCCATTGGTGTTGACGCTGAGGGCT
sg240	0.79	0.180835	0.6025	0.521	43.01	0.542	TGGTACCAAGCGCTTAGAGCAGG	TCCCTGGTACCAAGCGCTTAGAGCAGGTGG
sg241	0.79	0.341361	0.6305	0.505	54.21	0.495	CGAAAACCCTCACTCGCGGCGGG	ACCACGAAAACCCTCACTCGCGGCGGGCCG
sg242	0.79	0.27098	0.6486	-0.174	78.71	0.546	AGACTTTGATGAAGTCCGGCAGG	TTACAGACTTTGATGAAGTCCGGCAGGAGA
sg243	0.79	0.614263	0.7966	0.077	88.22	0.602	GATCTTCGTCAACATCCCCCTGG	ATAAGATCTTCGTCAACATCCCCCTGGAAA
sg244	0.791	0.419204	0.7503	0.089	20.68	0.32	CTTGAGCTGTAGTTTGACTATGG	TGGACTTGAGCTGTAGTTTGACTATGGGAT
sg245	0.791	0.535427	0.6799	-0.025	75.01	0.433	GAGCCTGCCTTCGTCCTCGATGG	TCTGGAGCCTGCCTTCGTCCTCGATGGGTG
sg246	0.792	0.433913	0.5765	0.412	60.34	0.584	TCAGTCCACTACCGATGGGACGG	CCATTCAGTCCACTACCGATGGGACGGGGG
sg247	0.793	0.53499	0.625	-0.367	59.45	0.501	CTGTGGCAGCAACGTCAGTCGGG	CAAACTGTGGCAGCAACGTCAGTCGGGCAA
sg248	0.794	0.425588	0.7583	-0.585	24.87	0.272	GCTGCGGCCGTGGCTGCATTTGG	TGATGCTGCGGCCGTGGCTGCATTTGGGGA
sg249	0.794	0.475279	0.7551	0.665	28.01	0.456	TTAGCAGGTGGGTTTAGCGCTGG	CCCATTAGCAGGTGGGTTTAGCGCTGGGAG
sg250	0.795	0.375852	0.6835	-0.155	28.51	0.304	CCGGGTGAAATGGGTGTCGCTGG	ACGGCCGGGTGAAATGGGTGTCGCTGGGTG
sg251	0.795	0.445271	0.6799	-0.431	8.83	0.383	GTGGACCCCGTCATTGTTCCCGG	GGGCGTGGACCCCGTCATTGTTCCCGGCTA
sg252	0.796	0.528915	0.7161	-0.079	71.06	0.395	GTGGCGGGGTCGGCGCAGTTGGG	GAGAGTGGCGGGGTCGGCGCAGTTGGGCTC
sg253	0.796	0.276181	0.5875	0.052	28.92	0.429	GAGTGGTCGCGCGGAAACTCTGG	CTGGGAGTGGTCGCGCGGAAACTCTGGCTC
sg254	0.796	0.424761	0.6355	-0.728	59.43	0.29	GCAGCTTGTGCGCGGTAATTAGG	TATTGCAGCTTGTGCGCGGTAATTAGGTTG
sg255	0.799	0.186813	0.7023	0.157	82.61	0.528	GACAGACACCCCGTCCTCGCTGG	AGGAGACAGACACCCCGTCCTCGCTGGCCA
sg256	0.8	0.601898	0.6862	0.776	91.46	0.701	GATTTCGCACAAAACACGGAGGG	GGCAGATTTCGCACAAAACACGGAGGGCTA
sg257	0.801	0.245105	0.5754	0.016	86.4	0.437	GATAACCAAGGCAGGGGCGCTGG	CAAGGATAACCAAGGCAGGGGCGCTGGAGA
sg258	0.801	0.562698	0.7591	0.205	28.66	0.5	GGGCGGTGTAACCTGTGCTCTGG	GGGAGGGCGGTGTAACCTGTGCTCTGGCTG
sg259	0.805	0.3511	0.5997	1.005	84.03	0.683	TTTTAACGGACCCAATGGAGAGG	ATCCTTTTAACGGACCCAATGGAGAGGCAG
sg260	0.806	0.333568	0.6087	0.022	20.62	0.563	TGTGCTGATTGTAGTAGCACTGG	CAGATGTGCTGATTGTAGTAGCACTGGAAG
sg261	0.807	0.485804	0.5124	-0.235	29.63	0.445	CCTTCCATTGATGGCCGACTAGG	CTCTCCTTCCATTGATGGCCGACTAGGCCC
sg262	0.807	0.501867	0.6896	1.028	98.77	0.651	GCTGCGCATTCAATACGGCGGGG	GGGTGCTGCGCATTCAATACGGCGGGGTGC
sg263	0.81	0.423934	0.8178	0.14	87.14	0.655	AACCGACGGAGGGCGTAGTGGGG	GCAGAACCGACGGAGGGCGTAGTGGGGACA
sg264	0.81	0.641481	0.7485	0.587	66.61	0.579	ATGGGATCTGCCCGGCGCAGTGG	AGAAATGGGATCTGCCCGGCGCAGTGGCTC
sg265	0.81	0.58965	0.7809	0.457	66.23	0.548	GGACGGGCACGTGACGCGCACGG	TGCTGGACGGGCACGTGACGCGCACGGCCA
sg266	0.81	0.597788	0.8423	1.253	97.84	0.719	TGATGGACACAACACCGCGGAGG	TGAGTGATGGACACAACACCGCGGAGGAGG
sg267	0.813	0.385676	0.7844	0.214	67.11	0.534	CTTCTACCAATCGCCTTAGGAGG	CACACTTCTACCAATCGCCTTAGGAGGGCT
sg268	0.815	0.329438	0.6912	0.412	40.19	0.456	GGGTGGGGACCCGCTAGACCTGG	GGGGGGGTGGGGACCCGCTAGACCTGGCAG
sg269	0.815	0.608626	0.5558	0.246	41.24	0.531	CTCCACAAATTCGCACGCCCAGG	GACACTCCACAAATTCGCACGCCCAGGCAC
sg270	0.817	0.406233	0.6722	0.121	87.32	0.631	AGCTATCCCGCACACTCATGAGG	GTATAGCTATCCCGCACACTCATGAGGCAG
sg271	0.817	0.535735	0.653	0.417	83.95	0.637	GGTAATCCCAACACTTAGTGAGG	CGCTGGTAATCCCAACACTTAGTGAGGCTG
sg272	0.819	0.269255	0.637	0.041	66.52	0.437	TGAGCTGAGATCCGGGCCACTGG	GCAGTGAGCTGAGATCCGGGCCACTGGCCT
sg273	0.82	0.396325	0.5825	-0.241	70.36	0.49	TTCACATCCCGCGGCTCACGGGG	GTGGTTCACATCCCGCGGCTCACGGGGGAG
sg274	0.82	0.214211	0.5975	0.217	70.27	0.568	TCAAACGGATCCACCACGATGGG	GGGGTCAAACGGATCCACCACGATGGGCTC
sg275	0.822	0.401057	0.6722	-0.17	4.64	0.432	TCTCTACAATATTTCGGATCTGG	TGCTTCTCTACAATATTTCGGATCTGGCGC
sg276	0.825	0.426211	0.644	-0.224	57.39	0.564	GACTTCAACAGGTATCTAGCAGG	CAGAGACTTCAACAGGTATCTAGCAGGTGA
sg277	0.827	0.520271	0.6441	0.708	56.97	0.53	ATCGGGAATAAACGTAGGGCAGG	ATAAATCGGGAATAAACGTAGGGCAGGCAG
sg278	0.828	0.6528	0.7809	0.433	96.24	0.52	GCACTGGGGGACGTCCCGGATGG	GGTGGCACTGGGGGACGTCCCGGATGGCAC
sg279	0.83	0.533243	0.6326	-0.387	62.43	0.528	CAGCAGCAGCTCCGCCACTCGGG	GGAGCAGCAGCAGCTCCGCCACTCGGGCGC
sg280	0.83	0.397178	0.7563	0.142	66.99	0.551	CTCCGGATTCGGCGCGCGTGCGG	GACCCTCCGGATTCGGCGCGCGTGCGGCCC
sg281	0.83	0.152294	0.7966	-0.249	38.56	0.476	CGAGTAGACTCGAAGGTTGATGG	GTGGCGAGTAGACTCGAAGGTTGATGGGCA
sg282	0.83	0.285421	0.7721	0.326	56.9	0.605	GGCCTGTGTCCCGGTAGTCGCGG	CCACGGCCTGTGTCCCGGTAGTCGCGGCCC
sg283	0.83	0.48087	0.7478	0.292	74.11	0.728	ATACGAGAGAAACCTTCACAAGG	TCAAATACGAGAGAAACCTTCACAAGGAAT
sg284	0.83	0.434268	0.5828	0.57	72.19	0.698	GCCAGTGTTTAAACAGACGATGG	CTGAGCCAGTGTTTAAACAGACGATGGTAT
sg285	0.831	0.436383	0.5876	0.741	97.81	0.69	GCCGCAGACAAAAGACCTCGGGG	CGCAGCCGCAGACAAAAGACCTCGGGGCCG
sg286	0.833	0.604853	0.761	0.77	96.95	0.601	TCTCGGGGGGTCCGACGCCGAGG	ATTTTCTCGGGGGGTCCGACGCCGAGGAGC
sg287	0.834	0.198512	0.7576	-0.225	37.43	0.463	GCGGTGGCCCCATCCCAATCTGG	AGGGGCGGTGGCCCCATCCCAATCTGGAAC
sg288	0.834	0.22532	0.7929	0.165	55.21	0.543	AGACCGTCCCTGCCGGCCAAGGG	GCGCAGACCGTCCCTGCCGGCCAAGGGGAA
sg289	0.834	0.273602	0.748	0.511	96.01	0.588	GGCGCTCGCTCGGCTCAGAGAGG	GGCAGGCGCTCGCTCGGCTCAGAGAGGCAG
sg290	0.834	0.483987	0.6674	0.492	95.53	0.648	ATATCTGGAGGAACATCTCGAGG	TAAGATATCTGGAGGAACATCTCGAGGTGA
sg291	0.835	0.242299	0.7431	0.284	78.31	0.517	GTACTTGGCCCTCCGGAAGAAGG	AGAAGTACTTGGCCCTCCGGAAGAAGGAGA
sg292	0.835	0.481768	0.6305	-0.503	73.26	0.335	GCTAACCAACTGGTCTAATATGG	ATTGGCTAACCAACTGGTCTAATATGGTGG
sg293	0.836	0.164823	0.7157	-0.519	19.11	0.445	CCACAGCCACTGTTGTTAATGGG	AAGGCCACAGCCACTGTTGTTAATGGGAGG
sg294	0.837	0.529253	0.6405	0.441	35.73	0.412	CGGGCGGCAAATCCGGCGGCGGG	GCTTCGGGCGGCAAATCCGGCGGCGGGAGC
sg295	0.838	0.232993	0.6108	0.435	92.39	0.658	GCGTCAGATCTCATTACGGGTGG	GAGGGCGTCAGATCTCATTACGGGTGGTTG
sg296	0.839	0.171111	0.7645	-0.288	28.44	0.406	TGACAGCTTGCGAACAATCCTGG	CCCATGACAGCTTGCGAACAATCCTGGGTG
sg297	0.839	0.428762	0.7177	0.481	68.01	0.535	CACGCGCAGACCGTCCCTGCCGG	GCGCCACGCGCAGACCGTCCCTGCCGGCCA
sg298	0.84	0.400489	0.6797	-0.253	21.83	0.228	TCGTCCGTGGCGCAGAGTTCCGG	CATCTCGTCCGTGGCGCAGAGTTCCGGGTC
sg299	0.84	0.549154	0.6739	-0.328	74.15	0.551	CTCTTCGAACTCCCGCTCGATGG	CCAACTCTTCGAACTCCCGCTCGATGGTGG
sg300	0.84	0.291836	0.6846	-0.088	25.78	0.658	AGGGATGTGGAACACTATGTTGG	TGTGAGGGATGTGGAACACTATGTTGGTAA
sg301	0.84	0.59828	0.5688	0.471	78.82	0.605	ACCGAATACACCCGAGACAGTGG	TCAAACCGAATACACCCGAGACAGTGGAGG
sg302	0.84	0.258646	0.624	0.614	52.6	0.573	TAGCGTTACACAGTAGAAGCAGG	GAGCTAGCGTTACACAGTAGAAGCAGGTGC
sg303	0.84	0.25256	0.6513	-0.193	15	0.562	CCCAACGCACCGAATAGTTACGG	GCTGCCCAACGCACCGAATAGTTACGGTCG
sg304	0.842	0.286757	0.6487	0.104	4.29	0.566	AACTTGCCTTCCTCCTGAGTAGG	CTTGAACTTGCCTTCCTCCTGAGTAGGAGG
sg305	0.842	0.361162	0.7538	0.57	33.41	0.399	GGTTGGCAGCGTTCGGGCCCCGG	ACGGGGTTGGCAGCGTTCGGGCCCCGGCTG
sg306	0.842	0.572076	0.6903	0.335	96.03	0.694	GGCGGAGGAATATGTCCGAGAGG	GGGAGGCGGAGGAATATGTCCGAGAGGGAA
sg307	0.843	0.548888	0.6937	-0.138	41.03	0.566	GTAGCAACAGGTACCGTCACAGG	AGTAGTAGCAACAGGTACCGTCACAGGAAC
sg308	0.844	0.607632	0.7029	0.096	69.65	0.622	GGTAAGGTGTGACATATCATCGG	CAAAGGTAAGGTGTGACATATCATCGGTTC
sg309	0.845	0.53745	0.5775	-0.614	71.24	0.462	GTACCCATTGCTCAACTGTATGG	AGGTGTACCCATTGCTCAACTGTATGGAGG
sg310	0.847	0.152963	0.5401	-0.79	25.02	0.323	AGGTTCAGACTTCGGGAATCAGG	GGGGAGGTTCAGACTTCGGGAATCAGGGCG
sg311	0.847	0.483157	0.6946	0.112	43.32	0.45	TCACTTGCTGCGCTACCGTCAGG	CCAGTCACTTGCTGCGCTACCGTCAGGTGG
sg312	0.849	0.326642	0.6584	0.224	55.67	0.441	CGGGGCCGGCCTCGCAAAGATGG	ACCTCGGGGCCGGCCTCGCAAAGATGGCGC
sg313	0.85	0.603243	0.5983	0.295	53.09	0.51	GACGCCTGGAACGCAACTCCAGG	GCCGGACGCCTGGAACGCAACTCCAGGCAG
sg314	0.851	0.469493	0.6701	-0.754	83.12	0.443	GTTGCACAGGTACGGCCTACTGG	AGGAGTTGCACAGGTACGGCCTACTGGAAT
sg315	0.852	0.447241	0.7403	1.001	79.05	0.637	CAATGGACCGGGTTAATGGGAGG	TCTGCAATGGACCGGGTTAATGGGAGGCTT
sg316	0.853	0.548669	0.6973	0.191	79.04	0.437	ACGTAGCATCGCACCAATAGTGG	GTTTACGTAGCATCGCACCAATAGTGGGCT
sg317	0.854	0.525985	0.611	1.11	45.83	0.675	CTGAAAGCCTAGTCAGCCCGAGG	GTACCTGAAAGCCTAGTCAGCCCGAGGCCC
sg318	0.855	0.420666	0.6297	0.118	89.51	0.621	GCCTATTTAGGGATGACAAGTGG	ACGAGCCTATTTAGGGATGACAAGTGGACA
sg319	0.856	0.173438	0.6916	-0.041	89.23	0.69	TGCAGAGATCTAGGCCCTAGAGG	GCACTGCAGAGATCTAGGCCCTAGAGGAAT
sg320	0.857	0.258546	0.6651	-0.086	44.9	0.629	AGTACAGTATTGGACACTGCGGG	AAAAAGTACAGTATTGGACACTGCGGGAGA
sg321	0.857	0.24692	0.7634	0.621	89.24	0.651	GGTGACTAGGATGTCGTCGGAGG	TCCTGGTGACTAGGATGTCGTCGGAGGAGG
sg322	0.857	0.373516	0.6733	0.459	47.33	0.648	GGTCCTGCCGATCCCGGAGAGGG	GCGAGGTCCTGCCGATCCCGGAGAGGGAGG
sg323	0.858	0.432627	0.6799	-0.129	29.13	0.388	CAGGAACCACGCGCTGTTGAAGG	GCAGCAGGAACCACGCGCTGTTGAAGGGCT
sg324	0.859	0.343273	0.8013	-0.237	33.41	0.295	GAAGTGCATCCCATCAGTTCTGG	ACATGAAGTGCATCCCATCAGTTCTGGGCT
sg325	0.859	0.441518	0.6793	0.077	29.46	0.485	CAATACGAGCCATCCTCTGCTGG	ATAGCAATACGAGCCATCCTCTGCTGGCTG
sg326	0.86	0.500945	0.5899	0.189	75.04	0.671	ATCAAACGGATCTACCACGATGG	TAGGATCAAACGGATCTACCACGATGGGTT
sg327	0.86	0.417189	0.8438	0.046	77.45	0.566	GTACTGCGCCGCGTCCATGTAGG	GCGGGTACTGCGCCGCGTCCATGTAGGAGT
sg328	0.863	0.560938	0.7515	0.697	87.01	0.36	CTCAGCGCGGCCCACGCGGGGGG	CCTGCTCAGCGCGGCCCACGCGGGGGGGAG
sg329	0.865	0.279586	0.6352	-0.148	65.04	0.474	TGAAAGAGGAGCCCGTCGTCTGG	TTACTGAAAGAGGAGCCCGTCGTCTGGCTT
sg330	0.865	0.605567	0.5801	0.095	4.46	0.531	CTTTATCCTAAGAGTTGCCCTGG	ATCTCTTTATCCTAAGAGTTGCCCTGGCCC
sg331	0.867	0.468544	0.7356	0.618	42.25	0.542	GAGGGAAGTGTCGACTGCGCCGG	CCGAGAGGGAAGTGTCGACTGCGCCGGCGG
sg332	0.867	0.302904	0.7777	0.754	64.58	0.533	GCAGGCATGTCTGTTCCCGCCGG	GGCCGCAGGCATGTCTGTTCCCGCCGGCGC
sg333	0.868	0.391119	0.7447	0.395	27.02	0.503	TTCTGGATCCGGATTACCACTGG	TGATTTCTGGATCCGGATTACCACTGGCTG
sg334	0.868	0.600516	0.6701	-0.137	90.72	0.525	GGTCCTCGTCAACGTCCCCCTGG	ATAAGGTCCTCGTCAACGTCCCCCTGGAAA
sg335	0.868	0.500933	0.7605	0.687	98.01	0.714	AAAATGAGCAACGTGCCACGAGG	GAAGAAAATGAGCAACGTGCCACGAGGATC
sg336	0.869	0.337617	0.711	-0.444	63.73	0.397	AGACCGAGCAGCCTCGTGACTGG	GCTGAGACCGAGCAGCCTCGTGACTGGGCG
sg337	0.87	0.568608	0.7051	0.382	98.28	0.604	GATGATGGGCAGCGCCCGAGTGG	TCATGATGATGGGCAGCGCCCGAGTGGCGG
sg338	0.871	0.41793	0.6877	-0.115	13.89	0.52	GCTGACGCGCTGGTAGATCCTGG	GAAAGCTGACGCGCTGGTAGATCCTGGTGG
sg339	0.871	0.285282	0.6977	-0.03	37.29	0.509	GACGTCGATCGAGGCGGTGTGGG	AAAGGACGTCGATCGAGGCGGTGTGGGCAG
sg340	0.872	0.164698	0.7605	0.562	55.24	0.612	CGATGGTTGTGTCCCGAACGAGG	AGACCGATGGTTGTGTCCCGAACGAGGGCA
sg341	0.872	0.439834	0.8804	1.04	92.5	0.594	ACACGACATGTGCTCAGCGGAGG	TCAGACACGACATGTGCTCAGCGGAGGGAG
sg342	0.873	0.633171	0.8295	0.772	98.95	0.644	AATCCGGGGTCCTCGCACAGAGG	GTTTAATCCGGGGTCCTCGCACAGAGGTCT
sg343	0.873	0.444176	0.6969	0.431	81.28	0.6	CAACCGACAGCTGAGACGAAGGG	CACACAACCGACAGCTGAGACGAAGGGCTC
sg344	0.873	0.543663	0.6108	0.252	81.54	0.711	CACAACGATGTTCTTCAGCGGGG	GCCTCACAACGATGTTCTTCAGCGGGGAAA
sg345	0.874	0.427754	0.7824	-0.005	28.57	0.527	CCAGTATCATAGCACTACTAAGG	ATTGCCAGTATCATAGCACTACTAAGGAAC
sg346	0.875	0.305207	0.7422	0.234	98.61	0.649	GGGCGGCGATCAAGGCGGTGCGG	GAAAGGGCGGCGATCAAGGCGGTGCGGACA
sg347	0.876	0.265375	0.6232	0.125	76.35	0.652	GACGATTAATGCAAGAACCTAGG	AGAAGACGATTAATGCAAGAACCTAGGTTA
sg348	0.877	0.201236	0.654	0.333	35.04	0.563	CTCGTTCGGGACACAACCATCGG	TGCCCTCGTTCGGGACACAACCATCGGTCT
sg349	0.877	0.561701	0.7674	0.224	89.72	0.592	TCGCTCGACCTAGGCTCCCGTGG	GACCTCGCTCGACCTAGGCTCCCGTGGACT
sg350	0.877	0.334377	0.8106	0.332	73.07	0.495	ATTGCAGGTCAGATCAATAGTGG	AATCATTGCAGGTCAGATCAATAGTGGATT
sg351	0.878	0.448957	0.7335	0.66	89.28	0.63	CGAGATCAGTCATCCCGAAGAGG	TCGCCGAGATCAGTCATCCCGAAGAGGAAG
sg352	0.88	0.18807	0.5933	0.042	72.55	0.521	ACCCCACTGTGGCGGCGAGATGG	CTCGACCCCACTGTGGCGGCGAGATGGCAC
sg353	0.88	0.471225	0.7824	0.238	19.19	0.468	CCAGTTTGTGGATTCTGCCCTGG	TGCCCCAGTTTGTGGATTCTGCCCTGGTGT
sg354	0.88	0.232762	0.562	0.103	74.46	0.544	GCTATATACAAAACACCGCCTGG	CAGTGCTATATACAAAACACCGCCTGGAAT
sg355	0.883	0.45787	0.7068	0.455	81.89	0.66	TCCTCCACGAAAGCCCGTCGAGG	AGCCTCCTCCACGAAAGCCCGTCGAGGAAA
sg356	0.884	0.445619	0.7638	0.292	40.64	0.605	TGCCGGAGTTAATTCGCTCAGGG	CAGATGCCGGAGTTAATTCGCTCAGGGCTC
sg357	0.884	0.341493	0.8194	1.09	67.23	0.573	GCGGGTTGCCCTGTTTGCGGCGG	TGCTGCGGGTTGCCCTGTTTGCGGCGGGAC
sg358	0.886	0.339371	0.6629	-0.245	24.87	0.421	GGGAGGACGCTTGCGGGATAGGG	GAATGGGAGGACGCTTGCGGGATAGGGAGG
sg359	0.886	0.384875	0.7776	0.412	32.54	0.604	GGAGACGTCCTTCCTTGTCGTGG	TCCTGGAGACGTCCTTCCTTGTCGTGGCAG
sg361	0.887	0.44477	0.6796	-0.191	9.79	0.553	TCACAACCAATTGTTGCTCCAGG	CACATCACAACCAATTGTTGCTCCAGGACA
sg362	0.889	0.317214	0.5596	0.38	96.35	0.638	ACTTACCAGAGACGCCGGGAAGG	AAAGACTTACCAGAGACGCCGGGAAGGGGG
sg363	0.89	0.459049	0.571	0.163	61.67	0.578	AGCACGGCCCATAGGATCGATGG	TGCGAGCACGGCCCATAGGATCGATGGCCT
sg364	0.89	0.36652	0.6748	0.225	39.68	0.527	CTTGCGGGTTTCCGTAGCACAGG	ATTCCTTGCGGGTTTCCGTAGCACAGGTAT
sg365	0.89	0.349578	0.6594	-0.013	62.13	0.554	ATCCAGATCTGAGTTCGGTAGGG	CCCAATCCAGATCTGAGTTCGGTAGGGTTT
sg366	0.893	0.419156	0.6541	-0.215	87.3	0.596	TATTAGAGGGTACTGCAGCTAGG	AGGATATTAGAGGGTACTGCAGCTAGGTCC
sg367	0.893	0.586931	0.8709	0.703	88.23	0.613	GAAGGGGATCATCTCGTCCGTGG	CCTTGAAGGGGATCATCTCGTCCGTGGCGC
sg368	0.893	0.258666	0.6015	-0.13	57.21	0.525	GCCTGTATATTATCCGAGGATGG	TTGTGCCTGTATATTATCCGAGGATGGTTT
sg369	0.893	0.506758	0.6251	-0.285	39.08	0.624	ATGAGATGCGGTACTCTGCACGG	TTACATGAGATGCGGTACTCTGCACGGCAA
sg370	0.893	0.613388	0.6708	0.335	99.66	0.685	TTAAGTAGTAGAAGCCTGGGGGG	ATGGTTAAGTAGTAGAAGCCTGGGGGGTCA
sg371	0.894	0.434422	0.7907	1.213	80.4	0.583	TGAGTTGCACGCCGTAGCGGCGG	TCTGTGAGTTGCACGCCGTAGCGGCGGCCC
sg372	0.895	0.577327	0.7918	0.683	90.34	0.588	GCACCACTGGACGTTTGCAGGGG	CTCTGCACCACTGGACGTTTGCAGGGGAGG
sg373	0.896	0.410574	0.6462	0.453	77.17	0.562	AGCAGCCCTTCAACAGCGCGTGG	TGCAAGCAGCCCTTCAACAGCGCGTGGTTC
sg374	0.897	0.522791	0.7909	-0.081	84.14	0.532	TGCGGGAAGCTAGGCATTGGTGG	GAGTTGCGGGAAGCTAGGCATTGGTGGTAC
sg375	0.897	0.423451	0.7029	0.183	54.05	0.54	AAATCGCAGCTAACGTGTGTAGG	TTAGAAATCGCAGCTAACGTGTGTAGGCGT
sg376	0.897	0.319457	0.801	0.44	32.11	0.517	TCTTGGACCTCGCTCGACCTAGG	GGATTCTTGGACCTCGCTCGACCTAGGCTC
sg377	0.897	0.400907	0.8139	-0.458	62.74	0.463	GCACGGCTTCCGCATCTACCTGG	ACACGCACGGCTTCCGCATCTACCTGGAGC
sg378	0.897	0.203576	0.6735	0.457	12.28	0.432	CTAGAAGCCGAGGCAGACCCTGG	CATGCTAGAAGCCGAGGCAGACCCTGGGGT
sg379	0.898	0.598465	0.6948	0.067	49.69	0.605	ATGATAGCCATCCCTAAGTGTGG	GAAAATGATAGCCATCCCTAAGTGTGGAAA
sg380	0.898	0.528381	0.7824	0.989	94.33	0.605	TTTGGCAATAAGATGACCGAGGG	AAATTTTGGCAATAAGATGACCGAGGGGCA
sg381	0.899	0.556701	0.6293	-0.074	92.51	0.574	CCTACAAGACAGCGCAAATGTGG	AGGGCCTACAAGACAGCGCAAATGTGGCTT
sg382	0.899	0.591302	0.762	0.283	64.23	0.557	GGTGGTTGAGCGTACTCGCACGG	TGAAGGTGGTTGAGCGTACTCGCACGGCCA
sg383	0.9	0.282205	0.6124	-0.389	50.15	0.462	GGCAGGTTATCTGGGCACATGGG	AGTGGGCAGGTTATCTGGGCACATGGGGTC
sg384	0.901	0.401662	0.8946	0.317	75.25	0.556	GCTCGTTGTGGGCACTGTCGGGG	AATGGCTCGTTGTGGGCACTGTCGGGGTTG
sg385	0.902	0.559402	0.7277	0.606	93.24	0.575	GGTGGTGGAGACTGCTCACGGGG	GGGAGGTGGTGGAGACTGCTCACGGGGCAG
sg386	0.903	0.582381	0.6607	0.038	30.6	0.583	GAGTAGTCCGCATCTATCACAGG	CTGGGAGTAGTCCGCATCTATCACAGGAAA
sg387	0.903	0.574136	0.7268	0.168	75.73	0.683	GAACAAGCTCTACATCCCGTAGG	GCGGGAACAAGCTCTACATCCCGTAGGAAG
sg388	0.904	0.532984	0.7636	0.423	38.35	0.589	CCTGTCGAAAGCTCTTCCACGGG	AGGGCCTGTCGAAAGCTCTTCCACGGGACT
sg389	0.906	0.644552	0.6041	-0.149	42.86	0.638	TGCTACAGTCTCCCGTACCCAGG	TACCTGCTACAGTCTCCCGTACCCAGGTGT
sg390	0.907	0.555623	0.7349	0.205	33.62	0.6	ACAAGCACTTAAGTTTACACTGG	ACATACAAGCACTTAAGTTTACACTGGTTC
sg391	0.908	0.237813	0.74	-0.271	51.35	0.467	GGCTGGCGCGCTGTGTACTTAGG	GGGCGGCTGGCGCGCTGTGTACTTAGGTCG
sg392	0.908	0.222919	0.7656	0.064	73.34	0.658	AAGATGCGCATGGCTCGATGTGG	CAAGAAGATGCGCATGGCTCGATGTGGACA
sg393	0.908	0.576037	0.6675	0.404	46.93	0.648	CCTAGACCAGGAAAATCCATGGG	GGCCCCTAGACCAGGAAAATCCATGGGAAC
sg394	0.908	0.182455	0.7149	0.366	81.45	0.658	GGTTGTGCTCACAGTCGCTGAGG	TTCGGGTTGTGCTCACAGTCGCTGAGGTGA
sg395	0.909	0.283572	0.631	-0.178	58.87	0.502	TCAGATGAAGGATCAATCTCTGG	ACCATCAGATGAAGGATCAATCTCTGGAGC
sg396	0.91	0.492404	0.5946	-0.269	26.12	0.367	TCGACAACTTAAACGGCTTCAGG	GACTTCGACAACTTAAACGGCTTCAGGCAA
sg397	0.91	0.460007	0.7221	-0.501	35.67	0.284	GTAGCCCAGACTCCCATTATTGG	CTCTGTAGCCCAGACTCCCATTATTGGAGG
sg398	0.911	0.448155	0.617	-0.474	3.33	0.564	TCCGCATGATCCGAGGTACTGGG	ATGTTCCGCATGATCCGAGGTACTGGGCGC
sg399	0.914	0.582801	0.6881	-0.217	7.27	0.586	TCGTGCACGGATGTGAATCTTGG	TAATTCGTGCACGGATGTGAATCTTGGTGG
sg401	0.915	0.539631	0.6818	0.217	92.95	0.759	CTGCCGATAAACAACCAATGGGG	ATTTCTGCCGATAAACAACCAATGGGGAAA
sg402	0.917	0.439415	0.6657	-0.447	15.66	0.401	TAGGCAATCTGCCCTCGTTCGGG	GCTCTAGGCAATCTGCCCTCGTTCGGGACA
sg403	0.918	0.164071	0.7148	0.023	9.33	0.431	ACAGGCTTCATTGACTGAACAGG	ACTCACAGGCTTCATTGACTGAACAGGTTG
sg404	0.918	0.461942	0.739	0.247	96.48	0.666	GGGCTCAAGTAAGGGACTCGAGG	ATTGGGGCTCAAGTAAGGGACTCGAGGTCC
sg405	0.922	0.459435	0.6924	-0.452	34.3	0.397	GATAGAGCAACGGGTCATACTGG	CGAAGATAGAGCAACGGGTCATACTGGATA
sg406	0.923	0.471158	0.7503	0.2	31.74	0.57	GCTCAGTACAGGACGTGTCCGGG	TACAGCTCAGTACAGGACGTGTCCGGGCTG
sg407	0.923	0.436715	0.6075	-0.188	62.37	0.621	GGGGCACATTAATTCGTGCACGG	TTCAGGGGCACATTAATTCGTGCACGGATG
sg408	0.924	0.382267	0.7682	-0.049	45.26	0.444	TCACTAATCAGAACGGATCCAGG	AGCATCACTAATCAGAACGGATCCAGGGAT
sg409	0.925	0.158103	0.6229	-0.674	17.21	0.33	CCACATTTGCGCTGTCTTGTAGG	AAAGCCACATTTGCGCTGTCTTGTAGGCCC
sg410	0.929	0.300184	0.5542	0.722	65.88	0.637	TTGAAAACCGGAATCGAAAATGG	ACTCTTGAAAACCGGAATCGAAAATGGAGA
sg411	0.93	0.535792	0.6137	-0.174	67.21	0.586	ACGCAAAGGTCGTGGATCCAAGG	GTGGACGCAAAGGTCGTGGATCCAAGGTTT
sg412	0.931	0.468467	0.819	0.466	77.22	0.584	GCTCTTCAAACCTCCTGTAGAGG	ATTTGCTCTTCAAACCTCCTGTAGAGGTAA
sg413	0.931	0.525027	0.8044	0.149	98.61	0.685	TATCCCGGCGTGCAGCCACGAGG	TCTTTATCCCGGCGTGCAGCCACGAGGTCC
sg414	0.932	0.349204	0.7097	-0.017	53.46	0.672	GTTATGGTACTGATGTAACCAGG	GGAAGTTATGGTACTGATGTAACCAGGTGC
sg415	0.933	0.426473	0.5458	-0.417	50.67	0.452	GACACTTGAAAATCTTTGACAGG	ATCTGACACTTGAAAATCTTTGACAGGAAC
sg416	0.933	0.641649	0.7514	0.188	97.91	0.666	GCCTGGAGGTAAGCTCTGCGGGG	CCCTGCCTGGAGGTAAGCTCTGCGGGGATT
sg417	0.934	0.353795	0.6824	-0.249	44.26	0.512	GGATCGCCCTCGTCCTTGAAGGG	CTGAGGATCGCCCTCGTCCTTGAAGGGGAT
sg418	0.934	0.296744	0.6028	-0.218	27.48	0.361	TGCGACTTCGACAACTTAAACGG	TACATGCGACTTCGACAACTTAAACGGCTT
sg419	0.937	0.269664	0.8063	0.374	52.96	0.439	TGGGTGCGCGAAGCGAGCTCTGG	GGGGTGGGTGCGCGAAGCGAGCTCTGGCCG
sg420	0.937	0.532921	0.7268	-0.503	48.15	0.637	CATCACACTGTAGATCTCCTGGG	GATGCATCACACTGTAGATCTCCTGGGAGA
sg421	0.937	0.22198	0.8175	0.586	94.21	0.735	GTACTTCAGGAGATTAAACGAGG	AACTGTACTTCAGGAGATTAAACGAGGAAA
sg422	0.941	0.549742	0.5553	-0.235	36.67	0.445	CCCTCTTGACACGACGAACCTGG	CCGCCCCTCTTGACACGACGAACCTGGCCG
sg423	0.945	0.311266	0.762	-0.33	69.8	0.433	TCAGGCATTCCACTCTTGTAAGG	TCCTTCAGGCATTCCACTCTTGTAAGGAAA
sg424	0.946	0.558334	0.8155	-0.281	31.21	0.558	CGTCTGGCTTCCGACCACTCTGG	CCGTCGTCTGGCTTCCGACCACTCTGGAGA
sg425	0.95	0.242021	0.7056	0.112	73.31	0.317	ACCGGTGAAGAAGCCGAAAATGG	TGTTACCGGTGAAGAAGCCGAAAATGGAGC
sg426	0.953	0.545577	0.7671	0.879	69.61	0.67	GCGTTGGGTGGTACTTGCAGAGG	TTGAGCGTTGGGTGGTACTTGCAGAGGTGG
sg427	0.955	0.493218	0.6749	-0.154	13.28	0.555	ATGTAGGGCTTGGCGAGTCTAGG	GGATATGTAGGGCTTGGCGAGTCTAGGTCA
sg428	0.955	0.568641	0.7716	0.743	93.33	0.604	GGTAGAAGGTGTAACTCCGGTGG	TCGTGGTAGAAGGTGTAACTCCGGTGGGAG
sg429	0.963	0.173204	0.6069	-0.025	60.36	0.609	GTTTAGCCAAGTATCATGCATGG	AACAGTTTAGCCAAGTATCATGCATGGTTC
sg430	0.973	0.40957	0.7093	0.801	92.17	0.732	GCGCGGTAGTCGTGACCCGGCGG	AGTGGCGCGGTAGTCGTGACCCGGCGGTCC
