# Supplementary material for: DeepCRISPR: optimized CRISPR guide RNA design by deep learning
Source: Genome Biol. 2018 Jun 26;19:80. doi: 10.1186/s13059-018-1459-4 (PMC6020378; doi:10.1186/s13059-018-1459-4)
Supplement: Supplementary file 4 — Detailed learned weights for feature saliency map with filtering of those positions without statistical significant by Fisher’s exact test. (XLSX 6 kb) [file 13059_2018_1459_MOESM4_ESM.xlsx]

## Sheet: Supplementary Table 3
index	1	2	3	4	5	6	7	8	9	10	11	12	13	14	15	16	17	18	19	20
A->C	-	-	-	-	-0.53829	-	-	-	-0.28761	-	-	-	-	-	-	-	-	-	-	-
A->G	-0.05951	1.27787	-	0.12921	-	-	-	-	-	-	-	-	0.60799	0.31048	-	-	-	-0.02796	-	-
A->T	-	-	-	-	-	-	-	-	-0.79634	-	-	-	-	-	-	-	-	-	-	-0.64787
C->A	-	-	0.95183	-	-	-	-	-	0.27013	-	0.64173	-	-	-	-	-	-0.11085	-	-0.9202	-0.82445
C->G	-	-	-	-	-	-	-	0.71852	-	-	-	-	-	-	-	-	-	-	-	-
C->T	-	-	-	-	-	0.2664	-	-	-	-	-	-	-	-	1.26573	-	-1.16092	-	-	-
G->A	0.26339	-	0.6445	-0.6196	-	-	-	-	0.40612	-	-	-	-	-	-	0.0483	-	-	-	-
G->C	-	-	-	-	-	-0.0163	-	-	-	-	-	-	-	-	-	-0.75535	-	-	-	-
G->T	-	-0.55393	-	-1.06608	-	-	-	-	-	-	-	-0.68487	-	-	-	-0.34529	-1.10011	-	-	-
T->A	-	-	-	-	-	-	-	-	-	-	-0.10035	-	-0.34881	-	-	-	-	-	-	-
T->C	-	-	-	0.89181	-	-	-1.28097	0.30402	-	0.06019	-0.78235	0.15248	-1.04685	-	-	-	-	-	-	-
T->G	-	2.29513	-	-	-	-	-	-	-	-0.26553	-	-	-	-	-	-	-	-	-	-
