# Supplementary material for: DeepCRISPR: optimized CRISPR guide RNA design by deep learning
Source: Genome Biol. 2018 Jun 26;19:80. doi: 10.1186/s13059-018-1459-4 (PMC6020378; doi:10.1186/s13059-018-1459-4)
Supplement: Supplementary file 5 — The datasets used for the study of sgRNA on-target efficacy prediction. (XLSX 959 kb) [file 13059_2018_1459_MOESM5_ESM.xlsx]

## Sheet: hct116
Chromosome	Start	End	Strand	sgRNA	Normalized efficacy
chr17	33469132	33469154	-	CTTGCTCGCGCAGGACGAGGCGG	0.16402
chr4	184605984	184606006	-	ACATCAGGTTACCTCTACCAAGG	0.311196
chr1	11736866	11736888	+	CTGATGCCAGCTAGTGGGCGAGG	0.179397
chr4	25379067	25379089	+	CTGTTTCCCATCCTTCCGGGTGG	0.498712
chr12	57936737	57936759	-	AATGTATGCACAGGGAACAGAGG	0.233023
chr2	131103494	131103516	-	CCAGACTCACCCGCTTGCCCAGG	0.250399
chr19	13044456	13044478	+	CATCAGACGCCTCCAGCCGCCGG	0.145469
chr11	62568644	62568666	-	CCTTGAACTTGAGCAACAACAGG	0.0354254
chrX	70764460	70764482	-	GGCTTCTTCCAAGCGACCCAGGG	0.37805
chr11	67161213	67161235	-	GCACGAGGCTGGGTCGAAGACGG	0.0338811
chr20	5099445	5099467	-	ACTAAGGGCCGAAGATAACGCGG	0.397212
chr1	111983887	111983909	+	GAGGTTCTGTGGGCACAACGTGG	0.092635
chr17	1585142	1585164	+	CATAGAACCAGTCCAACACAGGG	0.199302
chr3	53139688	53139710	-	GGATGCCACACTTCAGAAGCAGG	0.0812191
chr5	180670762	180670784	+	GCCCTTGAGGGTGCCACGAAGGG	0.218053
chr1	104080085	104080107	+	CTGATGATGAGGACCGACAGAGG	0.324574
chr7	148456392	148456414	-	TCCAAGTCACCAATGCAAGCTGG	0.119586
chr11	65048525	65048547	+	AGTGATTCTCGAGGGAGACCGGG	0.434704
chr11	62603165	62603187	+	ACGTTCTTGGCCCTGAACACAGG	0.700297
chr3	127816276	127816298	-	CGACCAGGGCATTGCTGAGCTGG	0.212699
chr5	34922806	34922828	-	AGTCATCTTCAGTTCAGCGAGGG	0.30449
chr7	99686629	99686651	+	GCGGCGGCTGCAGCTACGAACGG	0.0953544
chr11	65055206	65055228	-	TGTATGGTCCACAGGCAACCAGG	0.195948
chr17	76210752	76210774	+	CCCTTGCAGATGGCCGAGGCTGG	0.128782
chr3	137885940	137885962	+	CGGCAAACTTCACATGAAGGTGG	0.22199
chr16	69187525	69187547	-	AGTGATGAGCAAACTGGAAGAGG	0.331334
chr12	57928174	57928196	+	AGCTGTTTAGCCAGCAACACAGG	0.253981
chr1	35656557	35656579	-	TGAAATTGCCAAAGCCGAACTGG	0.166768
chr6	31498887	31498909	-	GCCGAGGCATGGACATCGAGCGG	0.358416
chr4	57888391	57888413	+	CCTACACGTGAAACATGCCAGGG	0.326941
chrX	53655747	53655769	-	ACTGGAACTGCCTCCTACCATGG	0.542199
chr13	115007637	115007659	+	TGCTCTAGATAACCGAACCCTGG	0.827455
chr15	65425417	65425439	+	CCTCGCCCACATAGGCAGCCTGG	0.108997
chr20	5923396	5923418	-	ATTCAGCTATACCCTGGAGGAGG	0.212742
chr7	148487432	148487454	+	TTCTACGCCAGCCGCCACAGTGG	0.304192
chr19	13041494	13041516	-	GGAGGGCGAGGAGATTGCCCGGG	0.608456
chr22	30144428	30144450	-	GCAGCACCTCAAGGCCAAGAAGG	0.295344
chr19	7747514	7747536	+	CACCTACATCTCCGTGCCCAAGG	0.0730249
chr19	2328385	2328407	-	AAGTTCCAGGGAGGCCGCGAAGG	0.394772
chr19	10305495	10305517	-	TGCCCGACGATGTCCGCAGGCGG	0.39758
chr14	104000868	104000890	+	CGGGTCCTGTTTCCCACAGGCGG	0.06502
chr15	78588016	78588038	-	GGTTAAGGAAATGACCAACCAGG	0.166755
chr2	71361824	71361846	-	CGCATCATCTGGTAAAGCAAAGG	0.373432
chr11	69456245	69456267	-	GGTGGCGACGATCTTCCGCATGG	0.37995
chr19	1089478	1089500	+	GCGGTAGCTACTGCACCAGCCGG	0.395365
chr6	170844381	170844403	-	GCTGAGAGAGATGTGTACACTGG	0.605075
chr16	57496717	57496739	-	TCCCTCGGTAGCCTTACGCCAGG	0.583315
chr8	67341861	67341883	-	TGGCGAACTGGTCCTCCAAGGGG	0.358863
chrX	24734550	24734572	+	TTTCTCTGTGCACACCGCCACGG	0.0934735
chr9	101981077	101981099	-	TGTTCAGGCTGGCTAGACGGCGG	0.284518
chr16	69402278	69402300	-	AGCCACCCAGAGAACCCGCAAGG	0.20106
chr19	16652800	16652822	-	GCCCAGTTCGTGGCTCGCAATGG	0.164187
chr10	124914546	124914568	-	CGGCACATCGTAGAGACGCACGG	0.772815
chr19	48956002	48956024	-	CCACTCGACGGAGGTCACGGGGG	0.467197
chr13	21742427	21742449	+	ATACAACTGCTTGCAACAGGAGG	0.123612
chr6	97717814	97717836	+	CCAGCCAATGTATATCCAAGTGG	0.418043
chr17	78970866	78970888	-	TCAGGGTGCCACCTACCCGCTGG	0.158218
chr2	219131259	219131281	+	CGTCAGCTGTGCCCGCCAACAGG	0.0847751
chr1	153719533	153719555	-	TGGCCTTACCTGAGTACGGCAGG	0.0478287
chr11	18531099	18531121	-	ATCCGCCATACCAGGCAACGGGG	0.222314
chr5	5423076	5423098	-	CGCAGCCCTGACATCGCGACAGG	0.0657545
chr2	231947620	231947642	+	GGGCCTTGGTTTGGCAGCCATGG	0.135364
chr15	35261721	35261743	+	CAGACTCGCCCGAGCTCACCTGG	0.223299
chr3	47539775	47539797	-	CTGCAGGGATGTGCACGGGCAGG	0.10478
chr12	57884058	57884080	+	GAGACTGTACTGAAACAGCAAGG	0.204351
chr11	62569033	62569055	-	AAAGGCCTCCGTTCAGACCCAGG	0.244501
chr21	33039664	33039686	+	TTGCATCATTGGCCGCACACTGG	0.617768
chr18	13731619	13731641	+	AACACAACAGCTTCTGGGACTGG	0.0849894
chr14	65507562	65507584	+	TGGCTATACCTTCTGTGGCCTGG	0.110965
chr1	222734830	222734852	-	TTGCGTGGGTTCAAGAAGAGTGG	0.0596051
chr5	43122224	43122246	+	ATTGAATGAACAGCGAGAGCAGG	0.320948
chr4	76881330	76881352	-	CCTTTAGGGTAAGCCTACAGAGG	0.342552
chr11	64884078	64884100	+	TTTCGTTGGTCCAGGCCAGGAGG	0.0551245
chr1	220205728	220205750	-	TTCAACAACCAAAGCTCGAGTGG	0.0782175
chr1	151238476	151238498	-	CCATAGATACACGAAGGGCCTGG	0.0872562
chr3	53267256	53267278	-	CATCGTGGATGGACACAGCGTGG	0.15285
chr2	29147998	29148020	+	TCAGCCTACTATTGAGCGAGTGG	0.474804
chr2	73478407	73478429	-	TAGTCCTTGAGTAATCCCGCAGG	0.66204
chr17	41570204	41570226	+	CTAGATATCGGTCCAGGAGCAGG	0.0700018
chr20	62333509	62333531	-	CTCCACCGACGAGGAGAGGCTGG	0.236264
chr2	70314923	70314945	+	TCGGCTTCTTATGCACGGAAAGG	0.0875779
chr12	118463596	118463618	-	AGCCCTACGCATGTCTCCACTGG	0.0866397
chr3	113442344	113442366	-	AGGTGCAGTATGCTGTAGGGTGG	0.457434
chr1	44679509	44679531	+	GGACATTATCAACCCGGACAAGG	0.175501
chr17	4457528	4457550	+	GCTGCAGGATGCTGCACAAGGGG	0.327465
chr4	155467057	155467079	+	AGTACGATTTGCATCAGCCCTGG	0.130953
chr4	24556484	24556506	+	CGCCCAGGAATAGTTAGGAGAGG	0.332773
chr3	193355798	193355820	+	CAAGCTCGAATATTCCCAAGAGG	0.360128
chr16	89628788	89628810	-	TGTTCACTTACGTTCCGGACGGG	0.218053
chr12	112516022	112516044	-	ACGTTTGGGAAAGTACCAGGAGG	0.3541
chr12	108941729	108941751	-	GCTGCATGACGAGATCAGCATGG	0.516429
chr19	4267685	4267707	-	CACGACCAGCCTCGACAGCGGGG	0.0851694
chrX	64752467	64752489	-	GAGGAAGACAAAGTTTGCCAAGG	0.616554
chr12	57928871	57928893	+	GGACCTCATGCAGTAGGCGCTGG	0.116023
chr19	36108772	36108794	-	GCTGGTACGAAGTGCCAAAGTGG	0.20681
chr12	54741820	54741842	-	TGCTTACCCTTAATGCCACCCGG	0.318672
chrX	153764185	153764207	+	AGCCACTGTGAGGCGGGAACGGG	0.0655425
chr14	50065821	50065843	-	CTGCTGACAGAGGCTCAACACGG	0.450708
chr2	85839439	85839461	+	ACACAACTCGATGCTTACGGCGG	0.0804254
chr16	84216906	84216928	+	CTACGTCTCCATGATCCAAGAGG	0.140778
chr10	70206061	70206083	+	TCTAGATGGTTGGCAGGCACAGG	0.473557
chr6	4021664	4021686	-	TAGCGACTGGGTCTCCGCGGCGG	0.166423
chr7	73668600	73668622	-	CCGGCCACTACGAACTGCCGTGG	0.214266
chr9	139292775	139292797	+	TTGATTCTGAGATCTCCACGTGG	0.144119
chr12	57884329	57884351	+	GCTGGCTACCCTATCTGAGGAGG	0.166784
chr3	52726965	52726987	-	TCGCAGAGCAAGCGCAGAGGAGG	0.300744
chr8	117768017	117768039	-	AAGATGGCGTCCCGCAAGGAAGG	0.41239
chr6	17669697	17669719	+	TATTCGCCGAGCTGTTGAACTGG	0.133137
chr20	33872174	33872196	-	AGAACTTCTACAGGTGCGGCGGG	0.0979563
chr5	68470913	68470935	-	CAATCTTAGATGCTCTCCGAAGG	0.467162
chr12	121747621	121747643	-	GGCCTTAAGTCTTCTCCACATGG	0.139242
chr12	108942903	108942925	-	GGAGCTTACCAAGGTGAGGATGG	0.350725
chrX	119005240	119005262	-	GGCGAAACCCGTGGGACCAGAGG	0.286073
chr8	41397262	41397284	-	AGGCCAACTCTTCCGGCGAGAGG	0.112219
chr1	19518710	19518732	-	TTCTCGTACTAAAGAGGGAGTGG	0.169084
chr12	108956386	108956408	+	GCAAGCCGGCAAGATGGCGGCGG	0.460195
chr19	45873399	45873421	-	GCGGGAGCTCAAACGCACGCTGG	0.42135
chr3	160118643	160118665	+	CTGCCCGGCGCAGAGAGGAAGGG	0.169929
chr8	28695153	28695175	-	AACCCACCGTCCAGATCGGCAGG	0.288814
chr20	13756742	13756764	-	AGAGCTTCAGGTGATGACGATGG	0.145469
chr3	47537627	47537649	+	AAGTGAAGCTCTGATCCCGGTGG	0.282421
chr2	27565963	27565985	-	AAGCCTAGGGCCTCAAAGCCTGG	0.0633874
chr17	80758848	80758870	+	TGAAGCCGAAGGTGGCAGCATGG	0.162217
chr4	122744607	122744629	-	TACTGAAGTCCGGGAACCCGCGG	0.126418
chr14	58711636	58711658	+	ACGATGAGCTCAATCGGCACTGG	0.447902
chr1	212911951	212911973	-	AGCCTGTTATCCACCTCCAGAGG	0.150558
chr16	84216020	84216042	+	CGGTTGCTGAGGTAAGCCCAGGG	0.605937
chr15	69732364	69732386	-	TGTCACCATGCCTTGCAACCTGG	0.26596
chr11	125503195	125503217	-	CCACAGGACCAAACATCAACTGG	0.0457097
chr1	145601753	145601775	-	GAGCGCAGTTGCTAACAGGATGG	0.603578
chr16	67650693	67650715	-	ATGCCGAACCAATTCTCCACTGG	0.233526
chr16	3024547	3024569	+	TCACCGGCAGTGAACTCAGGGGG	0.444257
chr4	7062904	7062926	+	CTCCAACAAGTCCTTGCAGAAGG	0.0770764
chr6	4032896	4032918	-	CCCAGGAGACAGTGTCCGCGAGG	0.109649
chr10	99236671	99236693	+	CATCACCTGGATGAAGCCAAAGG	0.211162
chr10	13658437	13658459	-	ATAGTGACACCGATGGGCCAAGG	0.171846
chr1	160281657	160281679	-	TAGCTGTGATGCAGTTGCGGAGG	0.184017
chr14	92624093	92624115	+	CATCGTCCATGGCCCACCAGAGG	0.118155
chr10	102752999	102753021	-	CAGATACCGTTTCCCTGGCCCGG	0.143066
chr6	31753468	31753490	+	ACAGCCAGGGTTCCACAGGGTGG	0.110548
chr2	27009156	27009178	-	CCGCGGCCGGTTACCTAAGGAGG	0.30879
chr1	112299304	112299326	-	AGCTATGGTGGAGAACACACAGG	0.385535
chr1	16274789	16274811	-	GCACCTGGACATCAGTAACGCGG	0.248301
chr2	219449427	219449449	-	CTTACCAATAACTCCAAGGCTGG	0.0292102
chr17	78109898	78109920	-	TCAGGTCGATACGGCCGGAAGGG	0.103753
chr12	124101071	124101093	+	TGCACTGATGTGATGGCCCGGGG	0.315039
chr3	142720482	142720504	+	AACGCCAGGCGGATCTCAGAAGG	0.16043
chr11	34133737	34133759	-	ACATGCCGAAGGTATTGCCCAGG	0.320307
chr12	124092149	124092171	+	AGATTCTTTGGATCGGAGGCAGG	0.183348
chrX	153628953	153628975	-	CTACATACCTTCTGGCGGCCAGG	0.188594
chr8	145651414	145651436	-	TGTACAAGAACGCCCGGGAGAGG	0.12292
chr11	14508032	14508054	+	ATGGATTAGCATGACAGACCTGG	0.474299
chr10	75006911	75006933	+	TGCCGAACACTTCCTCGCAAAGG	0.123474
chr16	23654323	23654345	+	GAACATCGTTCTCAATGGCAAGG	0.352105
chr11	116657220	116657242	+	AGCTTACCCTTCGTGCAGGCTGG	0.0202791
chr1	229606413	229606435	+	CAAGGTCAGAAAGCCGGGAGTGG	0.157975
chrX	53439929	53439951	-	GGACAAGAAGCGTATGGACAAGG	0.301499
chr19	30101353	30101375	-	GGGCGTGCTGCGCTTCAGGAAGG	0.053369
chr7	44244201	44244223	+	ATTGTGGAGCGCTCATCGAAAGG	0.00543583
chr17	38457740	38457762	+	AGTCTGTCGCAAACAGCAGGTGG	0.161857
chr3	42633073	42633095	-	ACTGCACGCACTCGTTCCCGCGG	0.446068
chr2	223478604	223478626	+	GCTATGGTCTTCAGGAGGCCAGG	0.404383
chr14	100826939	100826961	-	AACCGAATAGAGAGAGCCACCGG	0.300913
chr8	42693418	42693440	+	GAAACAGGAGGCGGTAAAGGAGG	0.0730795
chr17	36916842	36916864	-	TACCATGTTGGGCTCCCAGAGGG	0.253808
chr5	72866458	72866480	+	AGTGTTCTCTCCGTTGAGCATGG	0.0990722
chr6	13617997	13618019	+	CTTAGCATCAAGAAATCGCCAGG	0.344992
chr14	23396851	23396873	+	TCAGCTCCTGTAACATGGCCTGG	0.0392864
chr11	64847059	64847081	-	AAGTCAGGCGTTCCTACAGCCGG	0.207306
chr19	17184131	17184153	-	TCTTGCAGGAAGCCTGCAACCGG	0.258027
chr15	75913242	75913264	+	GCAGTTCCAGTAACCTCCGGCGG	0.430958
chr2	10712232	10712254	+	TCAGGTGTCCGGCCGAACGACGG	0.14739
chr4	76708248	76708270	-	TGGCAGCTACTGGTAGCACCAGG	0.181352
chr2	219131581	219131603	-	GGAGGTCTGGTCCTTTGAAGCGG	0.287664
chr8	95549375	95549397	-	TTTCTACTCTCTTGACAGCCTGG	0.117486
chr16	74336118	74336140	+	CATCATTGATGTGAAGCCGAAGG	0.261154
chr21	34918573	34918595	-	AGGCAGCTGCATCACCCGCCTGG	0.150015
chr17	2238931	2238953	-	CAGCAGAATTTCCCTGCCAGAGG	0.373471
chr3	133362876	133362898	+	TGTAACAACTTCTCCCACAGTGG	0.198043
chr16	88871189	88871211	+	CGTCATGCCTGCAACGGGCCCGG	0.0650938
chr9	135927458	135927480	-	CATTTCGGGACCAGATGGGACGG	0.330613
chr11	126075604	126075626	+	TTGCGCCTCCTTCTCCACAATGG	0.0886877
chrX	153197812	153197834	+	CTATCATGGCTCGAGAGGCCTGG	0.166852
chr6	4041037	4041059	+	CGAAGGCGGTCTCGATCACGCGG	0.0687086
chr17	5366898	5366920	+	GAGATGGCAGCTACTCGACGAGG	0.647026
chr1	210001474	210001496	+	ACATCTTCGAGATTTCGGCGAGG	0.0733094
chr21	26960014	26960036	+	CTGAGACTGTTCCATGGAGGAGG	0.0587922
chr8	145650187	145650209	-	CCAACAGCTGGACTGCCCGCTGG	0.104027
chr10	121612638	121612660	-	ACACTCCTAGTCGCCACAAGAGG	0.135742
chr8	104063306	104063328	-	GATATTTGGCCATGTCCCACTGG	0.180151
chr14	100820100	100820122	+	CCACAGCATAGCTATAGGCCTGG	0.00377657
chr12	95907629	95907651	-	CTTTACATGTTGGACGCAACAGG	0.0375623
chr12	32906952	32906974	-	AAGTACAACTGGAGCAAAGCTGG	0.0783978
chr7	73663400	73663422	-	AAGCATTCTGTGCTTGGCCCGGG	0.308163
chr5	43122261	43122283	+	ATCACCCTAATTGTCGACGGTGG	0.556324
chr17	12913932	12913954	+	TACAGATGAAAGCTACGACCAGG	0.226347
chr19	10291037	10291059	-	CCCAGGAGGAGCAAGTCCGATGG	0.0663889
chr15	44109455	44109477	+	TCTGTAAACGCCGTAGCCGGGGG	0.186232
chr19	58899805	58899827	+	GAGAGGACTCCTTCACCAGAAGG	0.0185967
chr19	8548071	8548093	+	GAGATCATTGCAAAGCAGGGAGG	0.116817
chr12	121018964	121018986	-	TCGTACGGGACACGATCGCCAGG	0.322557
chr17	61903906	61903928	-	TGGTTCGTAACACTCGCCACAGG	0.141656
chr3	127771394	127771416	-	CCTACAGGACTCACTTGCCATGG	0.387102
chr4	2242452	2242474	-	CAGGCAAGCCTATTCTAGAAGGG	0.0520137
chr10	135113508	135113530	+	TTTGACAACAGGTACACCAGCGG	0.0947379
chr10	12238289	12238311	-	TGGTAACGCCTCGGAAGAACGGG	0.471674
chr11	34139796	34139818	+	CTCCTCCCACGTTGCCACCATGG	0.0772379
chr1	33251977	33251999	-	AGCTTACGTGGACCTGGAAAAGG	0.0702425
chr12	96254967	96254989	-	CCTGTTAGTCCATTGAGGAAAGG	0.430117
chr11	108093232	108093254	+	ACAAGCCGGGCTACGTCCGAGGG	0.2899
chr1	228333260	228333282	+	GGAAGAGCACCCTGCTGAAGAGG	0.142209
chr11	34135292	34135314	+	GGCCAGGACTGTAGAAACAGTGG	0.616264
chr11	118443261	118443283	-	TCCTGGCTCGGATCTTACCATGG	0.513351
chr14	58666930	58666952	+	ACTACCATGCCGCTCTACGAGGG	0.289388
chr11	31531491	31531513	-	AGCTGTCCATTCCGCACCGACGG	0.116256
chr22	24953664	24953686	+	AAAGTACTGCATGAGGCCGAGGG	0.40612
chr1	229622229	229622251	+	AATGATAGGAACACCACCACAGG	0.138712
chr19	13868242	13868264	+	CCATATAACATCTGGTGCGATGG	0.274832
chr12	57036468	57036490	-	TAACATCTTTCGCTTCACCCAGG	0.582776
chr11	71730639	71730661	+	CTAGAACAGGTAGAAGGCACAGG	0.0235571
chr1	236767339	236767361	+	GCTGGCATCACTTTGAGGGAGGG	0.346867
chr7	44612637	44612659	-	ATTCTTACAGACAGGTCCGGTGG	0.181204
chr20	21312940	21312962	-	AGTTCGGTTCATGTGTGGCAAGG	0.21968
chr8	145626379	145626401	-	GCTTGTCTACGGCACGCGGCTGG	0.0417598
chr2	128047327	128047349	+	AGCGGCATTCTCGGATCACGGGG	0.327423
chr2	190323557	190323579	+	CTGCATCGCATCTGGTCACATGG	0.131832
chr3	142747204	142747226	-	CACCTATAGTAAACATGGGCTGG	0.501248
chr11	34149087	34149109	-	CAAGTAGGCTCTTCACCAAGGGG	0.107508
chr6	31508138	31508160	+	GGAGCAACTCTGGCTTGAGCAGG	0.217994
chr11	6629295	6629317	-	TCTCGGCAGGCCCAGTGCAAGGG	0.109349
chr12	123950495	123950517	-	GACCGCCTCCAAGTCGCCGAGGG	0.552773
chr2	118577354	118577376	-	GACGTTACCTGTCAGTCCCAGGG	0.110715
chr19	4258360	4258382	+	ACCGCCTGTCGGAGGAGGAGCGG	0.203221
chr14	105752632	105752654	-	AGAGCGCAGACCCTGCAGAATGG	0.121275
chr19	9940634	9940656	+	CCTTCAGATGAAATCCACGATGG	0.39624
chr11	65767043	65767065	-	TGCGCTCTCTGCAGAAGGAGGGG	0.0395006
chr16	69364908	69364930	+	TTTGGCAGGATAAAGGCGAGGGG	0.160582
chr2	99953999	99954021	+	CGAGCGCCATTGACAAGCAATGG	0.0809298
chr11	82888130	82888152	-	ATCAGGATATGCCTTAGGGAGGG	0.187653
chr15	91537636	91537658	-	GAGCGTCCGCCATGAGGAGAAGG	0.205843
chr3	183855956	183855978	-	CATCACTACTGCCCTGAAACAGG	0.127434
chr15	43027340	43027362	+	TCGTGGATGCTTTGGAACAGTGG	0.236575
chr19	10229374	10229396	-	GCACCTTCAGGATTGAGACCCGG	0.248592
chr6	42712954	42712976	+	CCCACTGCAGTCCTCCACGATGG	0.33332
chr20	62630461	62630483	+	TCCATGATCCCGACACACGGAGG	0.224999
chr5	176941901	176941923	+	GGCCAGCCTATCTTACCGAGGGG	0.64456
chrX	74284946	74284968	-	GCAATTCTTCGAATGCCACATGG	0.135761
chr11	18528407	18528429	+	GGATTGGGAGGGTATCCGGATGG	0.0522405
chr2	96934221	96934243	+	CACAGTGAAGCTGTACCGGGAGG	0.229806
chr12	54737005	54737027	-	TCCAAGAGGGCAATTTCACCTGG	0.00175985
chr14	73570118	73570140	+	TCGAGAGAGAGATCGTGACCGGG	0.16785
chr19	10789855	10789877	-	ATGCCTTACCCAGCCTCGGAGGG	0.106149
chr19	54625946	54625968	+	TGCACTGGATTACATCCGCACGG	0.874184
chr13	113181687	113181709	-	GACGATGGATCAGTCTAGGAAGG	0.661355
chr6	30878503	30878525	-	TCGGCGTACTTGTCAAGGGAGGG	0.201084
chr1	236749548	236749570	-	TGCACCCTCTATTAAGAGGCTGG	0.147434
chr20	35386509	35386531	-	CTTGCTTCACTACCAGCAGGAGG	0.0510806
chr9	140108307	140108329	+	GGGCGATGACCAGCATGAGCTGG	0.175216
chr7	99697257	99697279	+	AAAGAGCTTCGCGTAGCGCCTGG	0.159532
chr1	44415646	44415668	+	ACCCAGCTGTGTGCGTCAGAAGG	0.0654881
chr6	30592673	30592695	+	GCAGCACAAGCGGTTGACCCAGG	0.251697
chr11	3781788	3781810	+	TGTACCAAATGAAGGTGCACTGG	0.143505
chr16	18866123	18866145	+	TGCCAGCAGTCTTGTTGCAAGGG	0.0886355
chr14	39645735	39645757	+	GGATTCTCAGATAGTGGAGGAGG	0.141964
chr3	72881557	72881579	-	TGAACGAAGACAGAAGCGCCTGG	0.114987
chr6	90529240	90529262	-	AGAGCCGCAGTGAGTTGGGCAGG	0.134161
chr21	34955866	34955888	+	CTAATCCTGCTGCTCGGAACAGG	0.464727
chr17	78120700	78120722	-	GCGAAAGCGGCTGCTCAAAGAGG	0.390744
chr9	139288742	139288764	+	CACCACTGACTTTCGGAGCAAGG	0.259843
chr11	126081519	126081541	-	CTTGTAAGATGGCGGCGCCCAGG	0.14065
chr5	159840518	159840540	-	GGGAAGAGGGATCGGTGGAATGG	0.360091
chr6	10697600	10697622	-	TACAGCTACTGCTGACAAGGAGG	0.571538
chr2	73467620	73467642	-	CCAAAGTCTTTGCTGCAGGATGG	0.426303
chr16	5127473	5127495	-	TGGTAACACACAGGTTCAGGTGG	0.153171
chr20	5100223	5100245	-	CCATGGGCGTGAACCTCACCAGG	0.173466
chr10	102748143	102748165	+	AAATCCGCCAGTATTTGCGGGGG	0.445708
chr19	39957101	39957123	+	TTCTGCTCGCCCTGCTCAGGTGG	0.120286
chr14	24739658	24739680	-	CCACCTATCTTCTTAGCGCCAGG	0.190192
chr22	29664333	29664355	-	AGTTCCACCATACTCACCCGTGG	0.217808
chr19	34957777	34957799	+	CTACAGTGAAGACCTAGGAAAGG	0.197338
chr9	95088274	95088296	+	ACGCGCCATGGACGCAGAGCTGG	0.226068
chr21	45213229	45213251	+	ACCATGAATCGCGAGTGGACGGG	0.765657
chr12	124111629	124111651	+	AAATCGCTTCTTGGCCGCCACGG	0.0697222
chr2	234756069	234756091	-	GGTCGATGCCACGTCAGACCAGG	0.192627
chr16	2024659	2024681	+	ACCTCCACTCTGCTAGCCACAGG	0.479074
chr20	33122690	33122712	+	GAGGATCCAAGCAGGGCCCGAGG	0.131958
chr8	67958160	67958182	+	CAAATCAAAGACCTGACCAGTGG	0.16914
chr6	30576555	30576577	-	CACTGTAGACCATCTCAAGCAGG	0.116852
chr3	112724784	112724806	+	TGATACCTGAGCCACGAAGAAGG	0.114821
chr11	118926482	118926504	+	GGGCACTCCAGGTTTGACAATGG	0.333801
chr5	154305596	154305618	-	TAGCCACCTTGGAGTGCAGCTGG	0.172249
chr12	57925992	57926014	-	AAGCAGCTGCACGAGCAAGGTGG	0.296287
chr5	31515135	31515157	+	TGAGTGCATCGAATCCACACAGG	0.235459
chr1	89322935	89322957	+	AGCTGCCGCTGCCACAGAGATGG	0.143661
chr12	57883088	57883110	+	TCACTAACCAGTGGCTGGAATGG	0.106301
chr8	42698205	42698227	+	CTTGCAGCCGTAGGCGGAGCAGG	0.197292
chr18	252564	252586	-	GGATGTAGAAGAAGGCGAAATGG	0.00507228
chr13	52602520	52602542	+	GACATTGTGGTTCCTCACGAAGG	0.287285
chr2	9582071	9582093	+	TAGCGGGATACTGTGTAGAAGGG	0.144877
chr22	41929673	41929695	+	AGCCGATGGACCTCTCACCCTGG	0.0694693
chrX	153230112	153230134	+	AGCCATAGGCTGCACACCCAGGG	0.410109
chr17	36909540	36909562	-	CGGCCAGACCGATGTACAGCCGG	0.201227
chr12	32908642	32908664	-	AAGGACTTCTTCCCGGAGACGGG	0.0865829
chr17	4458160	4458182	+	GCCAGGGCCAAACTGTAGCAGGG	0.215849
chr8	74205016	74205038	-	CGTTAGAGAGAAGAAGAAGGAGG	0.262
chr7	102952566	102952588	+	ATTGCTGCTGTTGGTAAGCCTGG	0.031624
chr2	10263130	10263152	-	CGGTCTTGCTGGCCAGGACGCGG	0.0988523
chr11	93517774	93517796	-	ATTCTGCGACATGGACAGCGGGG	0.176146
chr7	129349023	129349045	-	TCACTCCGGACATTTGCCCAGGG	0.339255
chr3	49879899	49879921	+	TCATCTTGCTCCTGAGCCGGCGG	0.208009
chr4	2951699	2951721	-	ATAAGCGGCAAGGAAAGAGCTGG	0.182105
chr12	53662642	53662664	+	TGCCTGGCTCGGGATACACCTGG	0.177116
chr3	48493188	48493210	+	GCGAGACTCACTACATCAGACGG	0.165124
chr15	43027790	43027812	+	TGTGAGGCTTCCTGTCCGGCTGG	0.074717
chr20	18462438	18462460	-	ACTCACCGGGCAGAGTCCACAGG	0.345373
chr19	47996375	47996397	-	ACAAAGGCGAGGAGTCCAACAGG	0.157151
chr6	30313000	30313022	+	TACCAGGTGAGTCTGCGACAAGG	0.141724
chr3	49141343	49141365	-	CGACACTGTGGACTTCGAGCGGG	0.521084
chr22	24953663	24953685	+	TAAAGTACTGCATGAGGCCGAGG	0.124012
chr2	9593135	9593157	-	TACTTACTGGACAGGTCGCAAGG	0.203295
chr19	984482	984504	-	ACTCGCCATTGAGCAGCGCCAGG	0.0955246
chr14	81662562	81662584	+	CTCTGACCACCTGAAGAAGCTGG	0.120851
chr11	4144575	4144597	-	ACTCCACTATTTCTGTGCACAGG	0.446901
chr1	153719757	153719779	+	GGTGTGGTTGGTACGGGAACTGG	0.197862
chr11	118968678	118968700	+	CAAGATGCCCACCACGGCAAAGG	0.322658
chr17	79571598	79571620	+	CACTTCAGCCCTGATGCCAAGGG	0.0312792
chr19	7987184	7987206	+	TTGTCCTCTGTCTCCCGAAGTGG	0.10204
chr12	110897601	110897623	-	TCTCTGCGATTCGGTCCCAACGG	0.406305
chr17	38449788	38449810	+	TCAGGAGATTTGTCAGGAAGAGG	0.142076
chr3	64008407	64008429	+	ATGCCAACCTCTACTAGGGCTGG	0.070812
chr19	10230351	10230373	-	GAAGCCCAGTTGGGCCGACCAGG	0.164642
chr3	52721377	52721399	+	AAGCTGAGCTAAGGAAACAGAGG	0.250253
chr8	128750934	128750956	+	CAAGCTCGTCTCAGAGAAGCTGG	0.167823
chr17	44144982	44145004	+	GACCAATAATACGGGCACCATGG	0.099495
chr2	131100676	131100698	-	GGTACAGGTACTCGCGGCGCAGG	0.322547
chr1	220208290	220208312	-	GCTAGAGTTGCAACTACAGCTGG	0.119613
chr9	134014730	134014752	+	GAGTGATGACTCCTTGCCCATGG	0.453233
chr16	69374244	69374266	+	GGCGGTTTCCAATTCTGCCACGG	0.135572
chr19	30106224	30106246	-	ACCGTTCACTTGACCGAAGCTGG	0.124738
chr14	45711445	45711467	-	GATAGTGAGAGGACAACAGAAGG	0.105919
chr17	12909109	12909131	+	AGCAGCAATGATGGGAGCGATGG	0.493724
chr18	13762067	13762089	+	TGGCTTTCCACCGTCGGGCCAGG	0.202988
chr9	135926332	135926354	+	CGTGGACCGGAAGGTGGAGGAGG	0.0710284
chr12	121019145	121019167	+	CCTGTGCTTGAACCGCACCATGG	0.418461
chr19	30106249	30106271	+	GCGAAGAAGTTCAAAGCGAAGGG	0.120736
chr12	6623973	6623995	+	CGAGACCCTTCAGGGACAAAGGG	0.0790437
chr19	47634208	47634230	+	TGGCGGCGGCATTAGCGAGGAGG	0.276935
chr1	151734896	151734918	+	ATACAGCCAGTCCCTGAGGAAGG	0.263121
chr2	231948330	231948352	+	TGCTCAGGCTATTGAGGACATGG	0.195793
chr6	44274659	44274681	-	ACCTGTAGTGGTGGAGACACTGG	0.292867
chr2	99980304	99980326	+	AGAAGCCAAGCGTAAAGAAGAGG	0.128489
chr10	70737417	70737439	-	TTGAGTTGATCAAGGAGCGCTGG	0.125937
chr7	73098190	73098212	-	TCCGGGCAACGCCAGCAACAGGG	0.095517
chr6	7405214	7405236	+	TGCCTTGGAGTTCTTGAGAAAGG	0.00577239
chr8	145668651	145668673	+	CAGCTCCGTGTGGTTGCGCAGGG	0.5953
chr16	2564169	2564191	-	GCGCTCACCGCTGAAGACCATGG	0.656162
chr9	131588845	131588867	-	AGGCGTGCGTACAGCTGGCCCGG	0.091238
chr11	31531533	31531555	-	CCTAAGAGCTGGTCTAGGGCTGG	0.484809
chr10	15145444	15145466	+	TCCTACAGACGCTTGAGGACAGG	0.494393
chr1	156303371	156303393	-	TAGCCGGACCCAGGATGAAGAGG	0.438858
chr17	33446584	33446606	+	TCATCTCCTCGGTAAGGCCAGGG	0.155911
chr9	72882856	72882878	+	GAGAGGATGTTCTAGAGGCATGG	0.260924
chr7	99695805	99695827	+	AAATACCAGTGACGCTGACGTGG	0.182055
chr17	8109797	8109819	+	AGGCCACCATACCTCAGGGAGGG	0.525958
chr10	102749137	102749159	-	GGTCTGGAAAGCGGCTCCAGCGG	0.0457702
chr6	30574589	30574611	+	CAGCCATCCAGTCGCTGACAAGG	0.111287
chr7	73107978	73108000	+	GCCTTCGACCTTTATACCAGAGG	0.236295
chr14	94545468	94545490	+	GAGTGCTCGGAGAACCGGCCTGG	0.116089
chr14	102446271	102446293	+	TACAATCTGGAGTTAACCGCTGG	0.432259
chr4	123868525	123868547	+	TCTCCAGAAACTGCTTCGAAGGG	0.227871
chr17	5291112	5291134	-	CAAACAGGACTTGGCAAAGGAGG	0.0569562
chrX	122771901	122771923	-	ATGACACAACCATCTCAAGCTGG	0.174487
chr1	76257948	76257970	+	AACGACAATTACCCTCAGGCGGG	0.56926
chr5	154308103	154308125	-	CAGCAATCAACCAACACAGCTGG	0.0824077
chr1	44442741	44442763	-	CCACGCAGACTCCACAGAAGAGG	0.373597
chr13	48651421	48651443	+	GCCATGGATACTGTGGAGCAAGG	0.194498
chr16	69374261	69374283	-	ATCCTTGACTTCATCGCCCGTGG	0.0175466
chr1	89329771	89329793	+	CAGATCCCACATCAATAACCCGG	0.312516
chr1	20982586	20982608	+	GGACTCACCAATGTCGGAGCTGG	0.350817
chr12	132629122	132629144	-	CACGGCCAGGATGTCGAACACGG	0.288999
chr11	6629978	6630000	-	GGTGCCTTGGCTTTGTCCACAGG	0.102366
chr2	180830641	180830663	-	TGGGAGTAGTGAAGAGGACGAGG	0.0670241
chrX	100382511	100382533	-	TAGCTACTGGAATTGAGCACTGG	0.390861
chr16	18861337	18861359	+	GCTTCACGAGCAACCGCAGCAGG	0.356358
chr21	33755816	33755838	-	ATGACCGCCATGGTGACCCAGGG	0.492505
chrX	71497025	71497047	+	GCTAACTAAACGGCTTACCATGG	0.635647
chr6	30574350	30574372	+	CTGTCAAAGGTCGCTCAGGAAGG	0.131529
chr12	121773356	121773378	+	CAGGGCGGCAAGATTCAGAGCGG	0.70735
chr9	100396176	100396198	+	CGGCACAGCGACGAGAACGACGG	0.167865
chr3	186522441	186522463	+	CCTCGATCCTTGGTCAGCGGGGG	0.27448
chr20	2444392	2444414	-	GGTTGGCGGGCCATCCCAACAGG	0.0623842
chr20	60714833	60714855	-	CATCGCCAGTCTGAAGCAGGTGG	0.297653
chr7	99036753	99036775	+	GATCGCGGTGGAGCAGCAGCTGG	0.125195
chr15	69721481	69721503	-	ACTTCCAGCAAGATCTACCAAGG	0.401439
chr7	135258452	135258474	+	AGTCGCCATTCAGGGTCAACAGG	0.157611
chr7	73666765	73666787	-	GGAATGAAGACACCGTGAGCAGG	0.564945
chr6	41874833	41874855	-	CAAGATCCGCAAGCAGCAGCAGG	0.089192
chr17	38563115	38563137	+	AAACGATGTCGCAGAAGAGAGGG	0.0111956
chr16	12009377	12009399	-	ACCTCAGCGCGGCCTTCAGCCGG	0.36367
chr9	106862380	106862402	+	TCCATGATAGAAGAAGCAGCTGG	0.253014
chr8	120754773	120754795	-	GAACTTGCACGGAAGGGAACAGG	0.0445111
chr20	43994275	43994297	-	CATGGAGAGCCGGCCTGGAGGGG	0.364501
chr7	73097951	73097973	+	TGAGAATGGCGTCCCGCGGCCGG	0.134386
chr16	88778748	88778770	+	TGCAAGCAACTGGGTTCCCATGG	0.342254
chr17	902053	902075	+	CGCTGGCATCGATACCAACGTGG	0.060091
chr2	29135487	29135509	+	TCCCTATGTATCAGCCCAGATGG	0.495292
chr1	36074936	36074958	+	TAGTCCATGTAATACAGCGCTGG	0.17525
chr20	62331796	62331818	+	TACGTGATGTCCCTCTGCCGCGG	0.00846831
chr3	51975853	51975875	-	AACAGCGGCTGCTCGTAAGCGGG	0.0237975
chr1	150305177	150305199	+	CAACACGACAAATCGAGGAGAGG	0.101883
chr2	61711138	61711160	+	ACTGTGTAGGTGGAATAGCAAGG	0.16205
chr14	55467663	55467685	+	TGCAGCTAAATATTGCCCACAGG	0.0138184
chr10	99160115	99160137	+	TGACGTTTGTGCAGTCGGAAAGG	0.0122823
chr22	29138199	29138221	-	GCCGCCGCAGTTCCAACAGCGGG	0.151857
chr13	53261860	53261882	+	TCATTGCAGATGGAGTCGGGTGG	0.502408
chr7	99709428	99709450	+	TGTTCTGAACCACGTTCACACGG	0.117099
chr22	29138198	29138220	-	CCGCCGCAGTTCCAACAGCGGGG	0.413497
chr19	45867694	45867716	-	GGCCGTCGTGGTCTTCGACGAGG	0.123808
chr14	23397783	23397805	+	TTGAAACGCGGATGGAAGACAGG	0.389715
chr4	164066933	164066955	-	TGATCGACAAGCAGCAGGAAAGG	0.126221
chr18	267982	268004	+	GCTTCGGGCAAACTGAAGAGCGG	0.385107
chr12	118454638	118454660	+	GACCTCAGCACTCAAGCAGCAGG	0.115023
chr14	103996441	103996463	-	TAAGGTCAACTGAGTGCCGCAGG	0.0139542
chr1	19513755	19513777	+	ATAATGCTCAAGGCTGCAGGGGG	0.319158
chr6	88299885	88299907	-	AGACATCGAGGACGTAGCCATGG	0.0178183
chr20	35812599	35812621	-	CTATGATTGTCAGGGCCAACAGG	0.0781026
chr12	118827742	118827764	-	CCGTGGTACTTACTTCCAGCTGG	0.287395
chr9	95362756	95362778	+	CCAGCTGGTCTGTTCTGCAAAGG	0.117809
chr21	35497671	35497693	+	ATAGAGGCCCTGATGGACAGAGG	0.302907
chr3	179294069	179294091	-	AGGACATAGCCATCGTGGACTGG	0.185678
chr15	75902317	75902339	+	ACCACTCAGAAAGCATCAACTGG	0.14903
chr17	73515107	73515129	+	TGGTTCGACGATTCCAACCAAGG	0.200943
chr13	37580078	37580100	-	CCGGAATCTCGATGAACACAGGG	0.177256
chr4	54256702	54256724	+	GGAGTAGACCTTGATGCACCTGG	0.165898
chr1	45392375	45392397	-	TTCATTGGAGTGGACAGCACAGG	0.322202
chr12	113623106	113623128	-	CGGCGAGTTTGAGATCCAGGCGG	0.295133
chr20	47688954	47688976	+	ACTAGTTACAACGGGTCAAGAGG	0.132084
chr1	70710372	70710394	+	CAAGAAGCAGATCGAGACGGCGG	0.112992
chr18	13762101	13762123	+	TTGCTGCAAGCTCAGTGAAGTGG	0.0915483
chr2	62115522	62115544	+	CGGCGGAAATGTTGCTGAAGCGG	0.244762
chr13	113854802	113854824	-	GAAGCCATCGACAGCAGAGATGG	0.436201
chr11	62358945	62358967	-	GAGAGTCGCTATGGCGGCGGTGG	0.0977343
chr19	50412383	50412405	+	CAGTTGCTATTGACGCAAAGAGG	0.135218
chr1	36106977	36106999	-	ATGTTCTTGTCGCCTCCGACCGG	0.221977
chr7	44613323	44613345	-	AGGCTGTCACCGATCTGGGCTGG	0.489469
chr4	155468940	155468962	+	GAAGTAGGCATATGCAACACAGG	0.159524
chr2	68389713	68389735	+	ATAGGAAGAATCGCTGGCAAAGG	0.383116
chr6	144178429	144178451	+	TTTCCTTCTAGGACCTCGACTGG	0.148296
chr14	50122422	50122444	-	TGATGTTTGGTTGGACCAGGTGG	0.365135
chr1	33282798	33282820	-	AGAAACTGCACCTTATCACCCGG	0.493383
chr5	176942790	176942812	+	GACATGCTCAGAACATAACGGGG	0.558994
chr11	840435	840457	-	TGAAGCGCTACTGCTGCCGCCGG	0.738186
chr4	24572418	24572440	-	TCATTACCAGGACCCAAGAGAGG	0.358385
chr8	37704421	37704443	-	GATAGTGAAGCTCCTGGGACTGG	0.206149
chr13	113208370	113208392	-	CTCATTCGGACTCGTCGGGCAGG	0.0858455
chr5	141014454	141014476	+	AGTCAATGTAGTCCTCGGAGTGG	0.271394
chr7	98508732	98508754	-	CAGTCTGGCAGTTGGCCACACGG	0.0938184
chr18	77455255	77455277	-	GGCCTTTCATGACAACCGGGTGG	0.763411
chr21	30257659	30257681	-	CGCAGCGAAGGACTATGGCAGGG	0.442641
chr17	18202921	18202943	+	GACCTCTACCACAGTTGCCATGG	0.353599
chr1	27272617	27272639	-	CGGATGTTGATCCATGAACCTGG	0.173766
chr9	4834131	4834153	+	CTCTGTGTAGATTGTGCGACGGG	0.0787459
chr22	35806740	35806762	-	CAGGGACGACCTTGTCACACAGG	0.24681
chr17	47780538	47780560	+	TCAAGCACTCACCTGACCCAGGG	0.630822
chr11	6630366	6630388	+	CAACGAGAATCACTCTGGAGAGG	0.170472
chr20	55043747	55043769	+	TCCTGCGATGGGTTGCGACGGGG	0.449945
chr8	33356140	33356162	-	ATGCTGAAAGGGAAATCACGTGG	0.171979
chr16	27268799	27268821	-	CCCATGGCGTGCTAGAGGAATGG	0.149502
chr3	160120470	160120492	+	TCCTGTATTATCGGGCCAAATGG	0.114686
chr4	54265985	54266007	+	AGACTGGGCTTCCACCGAGCAGG	0.0354798
chr13	48651405	48651427	+	GACATGTCATTTGACTGCCATGG	0.234033
chrX	119064100	119064122	+	CTTCACCAGGTAACAGAGCATGG	0.103035
chr1	38168949	38168971	-	ACCTCCAATCGGCCCACGGCTGG	0.147298
chr3	101395746	101395768	-	GCGGTCCGCGATGTCAAGCGAGG	0.394527
chr20	33104245	33104267	+	GCTACCGGATCGGTCGGAAATGG	0.331446
chr19	58904836	58904858	-	TCACCTGGTTCACACGGCGCAGG	0.642839
chr20	55931568	55931590	-	CTCCAGCAGACATCAAGCACAGG	0.488259
chr16	58426621	58426643	-	GAAAGCGCCAAGGCGAGGCATGG	0.213456
chr8	99146866	99146888	+	GCTGCATCCAACCCTTAAACAGG	0.0957731
chr3	186510607	186510629	+	ACAGATAAGACAGAATCGGGTGG	0.405104
chr20	30365315	30365337	-	AGTCAACTGATTTGGTGACCTGG	0.231548
chr5	140081625	140081647	+	ACGGCATAGGGACTACAAGGTGG	0.153346
chr1	220269521	220269543	-	GGGTCACCGTTTGCATAAGGAGG	0.201685
chr9	130212998	130213020	+	GGGATAACGTACCAGACCCAGGG	0.553686
chr6	41897975	41897997	-	CCCTGTACACTTCTAGGACCCGG	0.160631
chr17	74732934	74732956	-	CGGACTCACACCACAGCCGCCGG	0.0212896
chr1	224492502	224492524	-	TGTTTACCAGCTAAAGCCAGGGG	0.279586
chr2	73477023	73477045	+	AGACCCAGATTGGAGGCGAGAGG	0.60251
chr3	53268983	53269005	+	ACAGCCTCGTACATACCCGAAGG	0.55995
chr3	48498771	48498793	-	TATCCTGACTCCGTCTGGCAGGG	0.140713
chr12	53664542	53664564	-	CCGTCAGCTCTTGGCCCGACAGG	0.0669538
chr19	13873842	13873864	-	GGAGTAGTCCGCCACGAGGGAGG	0.0658329
chr2	136740948	136740970	+	CTGTCACATAGCTACTAACCTGG	0.110809
chr6	44390489	44390511	+	CATTAATCCCGAGGATGGAATGG	0.149041
chr2	38973835	38973857	-	CTATTTCACGACCAAGAAGCAGG	0.210913
chr22	20079069	20079091	+	GGAAGCAGGCGGAGTCCGAGAGG	0.157779
chr17	80011850	80011872	-	GGTTCTCTGCACGAAGGAGAGGG	0.469098
chr19	7747421	7747443	+	GAAGGCGCTCTTCGGCAAGGAGG	0.097183
chr12	112082052	112082074	-	TCGAGCCCTGCCTCTTCGGGGGG	0.26315
chr10	104117905	104117927	-	TAAGGTGGTTCCATTGGGAGTGG	0.0932541
chr1	151735622	151735644	+	CCTGGCGGCCAGGAAAGCGACGG	0.0742185
chr12	7079139	7079161	+	CCTCTCCACGACCACAGACAAGG	0.0773999
chr3	49141871	49141893	+	CTTTGTCAATGGTGGAACCCAGG	0.135034
chr19	36604922	36604944	-	CTTCCAGTCACACAGTGCGCGGG	0.308268
chr12	69653831	69653853	+	TGGGAGTGCTATTGAGACACTGG	0.0978205
chr12	97330456	97330478	+	TTGGCTATTGGATCTTCCCGGGG	0.423905
chr1	229643839	229643861	+	CCGACCGGCGAGAAGAGCACTGG	0.187484
chr1	161087800	161087822	-	GCGAAGATGGCGGAGAACAGCGG	0.391152
chr6	88374559	88374581	-	CTACCTCTGACCAGTCCACGAGG	0.457476
chr19	18956848	18956870	-	AGTTCAACTCAGCCAACAACTGG	0.0329406
chr17	61901549	61901571	-	GATGAGGAGGACTCAACAGCTGG	0.248063
chr22	30134363	30134385	-	CCGAGGGCCATCTGGAGGACTGG	0.097601
chr11	108058824	108058846	-	TGTCTCCCGGTAGACGCAAAAGG	0.111331
chr18	33552763	33552785	-	CCCTCCAGTCCTCTTACAGGAGG	0.37903
chr14	58666935	58666957	+	CATGCCGCTCTACGAGGGCCTGG	0.288363
chr2	38975763	38975785	-	AGATCACATTCTCGATCCAGAGG	0.298241
chr19	56175092	56175114	-	TCACCAGGCACATAGACGGAGGG	0.502703
chr15	40462302	40462324	-	ACCTATCCCAAACATCCAGAGGG	0.176483
chr19	10270517	10270539	-	TGGGCAGCACCCACCAGACGCGG	0.298667
chr14	99959845	99959867	+	CAACAGACACTATGATACCCTGG	0.388939
chr16	72133698	72133720	+	CCTCCGAGGACTACGTGAGGAGG	0.0894797
chr8	104076937	104076959	+	TATAGGGACCACTTGTACGGTGG	0.285368
chr9	95050401	95050423	+	AACATACCACAGGTAAGCCATGG	0.467643
chr14	55429719	55429741	-	AGCCGAATTGACAGCAACCCAGG	0.195281
chr9	95373609	95373631	+	ATGCCGTGTACCTCTCGGAGGGG	0.251185
chr1	212964973	212964995	-	GGTGCGCTGCACCTCGAAGCGGG	0.131569
chr17	33466285	33466307	+	GAGATCCCAGAAGCGCACGGTGG	0.473801
chrX	152734686	152734708	+	TATACAGACCCTCGAGGAAGGGG	0.343139
chr12	69084452	69084474	+	TCCTGCATTCTTGGAACAGGAGG	0.0393461
chr10	99148271	99148293	+	GCAGAACTTGGCAGTGGAAATGG	0.102972
chr7	99710520	99710542	-	AGCTCCCAAAGAGCAACAGAAGG	0.157769
chr5	167937623	167937645	+	CTCATGGATCTTCTGGGAGAAGG	0.231517
chr16	2034747	2034769	+	GCGGGACACCAAGTTTAGGGAGG	0.280558
chr4	54294329	54294351	-	CCCGGTGGTGGAATCAGAGGTGG	0.14618
chrX	48972571	48972593	-	GGAAACACCTTCCAGACCGGTGG	0.0917807
chr17	17174280	17174302	+	CGTTTCGAAGTCAGGAACACTGG	0.116988
chrX	24744082	24744104	+	ATATCTACTTACCCAGCCAGTGG	0.595929
chr20	30381644	30381666	+	TCCCTAGGAAGAGGACGAACCGG	0.286086
chr12	97313880	97313902	-	TGGTTACTACCATGGCCAAAAGG	0.131989
chr20	2635575	2635597	-	TTACCTGACACGCATAGAGAAGG	0.351632
chr10	94390100	94390122	+	ACTTCATGATGCTGCCAGCAAGG	0.205375
chr2	27560407	27560429	+	TGAATGTTTCTGCTCTCGGCTGG	0.230202
chr11	14535159	14535181	+	TGATTGGGAACGGGCTCCAATGG	0.714999
chr1	145601578	145601600	+	AATCTCACTCATTCGGAGCATGG	0.125504
chr19	10218177	10218199	-	GCGAGTTCTTCTTACGAACCTGG	0.11736
chr3	51451438	51451460	+	CACGCGACACTGATCCAGAGCGG	0.373453
chr16	103987	104009	+	GCCATGGACGTGTTCCAGGAGGG	0.222562
chr17	27000464	27000486	+	ATACAATGATGAAGGCGAGGTGG	0.203586
chr17	7481020	7481042	-	GGCAGCGGGCAAACACACCATGG	0.297985
chr7	148486905	148486927	-	CATCCTTACCTCTGACGGCAAGG	0.277301
chr10	99238068	99238090	+	TTCAAACCCTGCAGGACAGATGG	0.162784
chr5	64872747	64872769	+	CATGGAATTTGGCCGACGAATGG	0.184289
chr6	31759430	31759452	-	TGTGACAGGCTCCCTGCACCTGG	0.210833
chr1	36602799	36602821	+	GATGGTTATTCCTCTCCAGCTGG	0.0744871
chr17	7478665	7478687	-	GCACCCATGTCTTCCTCCCAAGG	0.134587
chr14	23395942	23395964	-	TGCACCAACTACACACACAGAGG	0.213623
chr2	198299695	198299717	-	AAGATCGCCAAGACTCACGAAGG	0.518633
chr2	113310330	113310352	+	TCCTGATAGTTTGGTGAACCAGG	0.0155508
chr6	33255404	33255426	-	CGAGATCAACGTCATGGAGGCGG	0.130378
chr2	45646997	45647019	-	GACTTTACTCAAGGCAACACTGG	0.468085
chr4	2954022	2954044	-	AGAATTGGCAAAGGAAGAGCAGG	0.0722227
chr1	38173996	38174018	-	TGCTGCAGATTTGGGCGAGACGG	0.164998
chr3	51971717	51971739	-	TGAGGCCCGTGCATTTGAGGAGG	0.175532
chr19	18961581	18961603	-	GGATCTTGACCAGCCAGGACAGG	0.159534
chr19	18943006	18943028	+	ACCCGGAGGCACCATGAGCGTGG	0.33786
chr1	12318082	12318104	-	AAGATACAGCATCACGAGCGCGG	0.156149
chr17	40925990	40926012	-	GGGTGGGAATCTGCCTACCATGG	0.109754
chr14	65494463	65494485	-	ACCTCCGACATGCATGAGAAAGG	0.239711
chr12	123950647	123950669	+	CTCGATCCCGAGAAAGACACTGG	0.13769
chr22	39925530	39925552	+	GAAGTCTTCCTCGGTGAACACGG	0.45436
chr11	69488051	69488073	-	TATCGGGAAGGCTATGAAGAAGG	0.514741
chr16	67660462	67660484	-	AGGAATGCTGCTTTCGCAAGTGG	0.18574
chr1	109953700	109953722	+	CACTGTACAAAGGTCCCAGATGG	0.0189385
chr1	11151061	11151083	+	CACTATTTACCTTGAGGGAGAGG	0.115657
chr2	101619161	101619183	+	TAGATGGCTCCCGCAAAGAAGGG	0.585117
chr6	52141969	52141991	+	AGCTGAGACTTGGCAACGGATGG	0.321042
chr1	6614496	6614518	-	CACTTGGCTGCGGGTCCGCAAGG	0.0519688
chr15	41758353	41758375	+	CAAGGAACGGCGTTCCAAGCGGG	0.0234818
chr17	74733048	74733070	+	CTTGTCGTGAAAGCGAACGAAGG	0.508978
chr11	249002	249024	+	TCAACAGTGGCAACGTAGAGCGG	0.483853
chr9	72897382	72897404	+	TCGTGACCGAGTGAAGGAAGAGG	0.29774
chr19	50189486	50189508	-	CGCCTCACTGGTGGAGAAGCCGG	0.192304
chr19	49119324	49119346	+	CGTATCACTCACCGGAGAGCAGG	0.422411
chr2	180835391	180835413	+	GGATTATAGTCATCCTCCAGAGG	0.424205
chr19	5708341	5708363	+	ACAGAGGCCCACCTGTAGAGAGG	0.27247
chr3	51475818	51475840	+	AGAAGAGAGCTTCCGTGGACTGG	0.0905477
chr19	50183824	50183846	+	CGCACACTTTGGCATCCACGAGG	0.528294
chr4	140314807	140314829	-	CAACCAATGCCACAATGAACAGG	0.155374
chr1	38445125	38445147	+	AAGGAAACATACCTCCCAGGAGG	0.415389
chr19	7998835	7998857	-	ACAGCGTCCTGGGACAGACCGGG	0.138447
chr19	19032708	19032730	-	AGGTGATCTGCCAGGCGCCCCGG	0.770425
chr9	95030463	95030485	+	AAGTCATCGCTGACCCACAGTGG	0.28029
chr19	11039553	11039575	+	GACGCGGTAGTGGCGAAGCCGGG	0.044835
chrX	153228769	153228791	-	CCGGGAGTCACATACTGCCGTGG	0.315981
chr3	69112605	69112627	-	ACTCTATCATCGCCAGAAGATGG	0.146886
chr6	13618012	13618034	+	TCGCCAGGAAAGGTGAAAGAAGG	0.407123
chrX	70753152	70753174	+	GGCGTCTTCCGTGGGCAACGTGG	0.43269
chr8	145135438	145135460	+	GCACACCCTCTTAGATCGAGTGG	0.158317
chr14	50154876	50154898	+	ACTTGAAGGCGGAGAGCGCCCGG	0.379751
chr9	134003750	134003772	+	GAAATTCCCAATCCATCACCTGG	0.060347
chr9	100403848	100403870	-	TAGGTTGCTCTCCAAAGAGCAGG	0.344623
chr3	101384074	101384096	-	TGTAATTAGTAGCTCGCCAGAGG	0.191572
chr7	103848284	103848306	+	TCCAAACAAGGACTGCAAGATGG	0.0957731
chr11	64884897	64884919	+	TCTCGCGTTGCTGACGCAGCCGG	0.0634243
chr12	69991783	69991805	+	CAGCTTGCCAATAGAACACCAGG	0.329119
chr17	7835064	7835086	-	GGCACCGCAAGAAGCAAGCAGGG	0.281888
chr3	128369523	128369545	-	TGAGGACGTGAAGCGCACAGTGG	0.747382
chr17	57738942	57738964	+	TGTAGGCCTGTACTTCAGCAAGG	0.2225
chr17	56083241	56083263	-	GATGTTTACCGAGATGGCACTGG	0.528479
chr1	104077392	104077414	-	TTCGACAGGGTCATCAGACCTGG	0.042648
chr19	34919454	34919476	+	CGGTTTCTCCCACATCGACCTGG	0.578646
chr18	267978	268000	-	TCTTCAGTTTGCCCGAAGCGCGG	0.247761
chr6	4049250	4049272	+	AGTGCTCGTCTTCGGGCCGCTGG	0.201247
chr14	24709773	24709795	+	TCTCAGGCTTAGATATGACCTGG	0.100906
chr19	2328394	2328416	-	ATCCGGGTAAAGTTCCAGGGAGG	0.505091
chr22	42339655	42339677	-	CCGGCACACCGTGGTGAAGCTGG	0.0799737
chr4	71554567	71554589	-	ATTCCAGCCCTTAGCTAAGGCGG	0.123986
chr14	99961852	99961874	-	CTACTTTCCCAGCCAGAAAGAGG	0.181154
chr17	44115916	44115938	+	TGTAACCTGTGAGCTAGAGCTGG	0.131243
chr1	33276294	33276316	+	CGGAGTTCTAGAAGTTCCCATGG	0.54478
chr7	65610442	65610464	-	CAGGCCGGTGGTTCAGCAGCTGG	0.216985
chr19	54647981	54648003	+	CGACACGCTCAACATGCAGGTGG	0.0655974
chr5	180663971	180663993	+	AAACTTCTAGCGTGTGCCAATGG	0.134393
chr19	2248493	2248515	+	CACTTCCCTCCGAAGGCCCAGGG	0.0847562
chrX	70757861	70757883	+	TAGCAGCGGGTGACATGGAAGGG	0.0706836
chr19	10781852	10781874	+	CAGAGGACGACAGTAAAGAAGGG	0.337674
chr6	88376732	88376754	-	AGCTCTAATAAACCGAGCACTGG	0.200788
chr16	67655374	67655396	+	CATGCTCGGTTTACCCAAAGTGG	0.462784
chr1	6605121	6605143	+	TAACTCTTCCAGGGCTGAAAGGG	0.0498872
chr7	92158122	92158144	+	GGCAAGATGGCGTCGAGCGGCGG	0.181726
chr12	54744298	54744320	-	AACAGTGAGGTCTTCACCGAAGG	0.31897
chr19	10227808	10227830	+	GGTGGCCACATTGGGTCCGGGGG	0.287768
chr2	234752834	234752856	+	TTCTATGTCACACTCACCGGGGG	0.465135
chr12	12974202	12974224	-	CTCCAGCAGTGCGTTTAGAATGG	0.0700566
chr2	234762489	234762511	-	CTGACCTACGAGACGCCACAGGG	0.538529
chr15	36989526	36989548	-	GACCTCATGCTCATGACCAATGG	0.499461
chr20	54972421	54972443	-	CTATAGGTAGCTACACGGCATGG	0.300561
chr5	159834596	159834618	-	TGCATGGGAAGCCTATGACAAGG	0.330692
chr17	73110873	73110895	-	TTCATTGCAACATGGTCCCACGG	0.0801589
chr5	43175001	43175023	+	ACGGGTCAATCAAATGCCAGTGG	0.071904
chr14	24740039	24740061	+	CCACCTTCTGGAATACGGCCTGG	0.227839
chr21	47699940	47699962	-	TCTCCTCTTGGCAAGGCCGCAGG	0.123048
chrX	153227027	153227049	-	TGGCCACACACGAGAAGGAGTGG	0.0581653
chr6	41895111	41895133	+	GGTCCAAGAATGCCTCAGGATGG	0.340802
chr5	176943174	176943196	-	AGCGCGCAAAGAGTCTGCCAAGG	0.107432
chr12	124110982	124111004	+	CATCTAGCACCACAGTGACAGGG	0.034532
chr4	25419839	25419861	+	CGATGAGTCTTCAGATGAAGAGG	0.150892
chr2	27355746	27355768	-	GGAGTTCAAAGCCCACGAAGGGG	0.3441
chr17	45727750	45727772	+	AGATCGGCTGGAGCTGGAAGCGG	0.383665
chr10	104111624	104111646	-	TTGGTTAGGTGGGCACCCACTGG	0.0775257
chr7	44612024	44612046	-	TTCATTTCAGTCACTTGCCCCGG	0.462588
chr2	32927948	32927970	+	AAGTACTCGCCGAGTGGAACGGG	0.23549
chr20	45315502	45315524	+	ACACAGTTTCAGTGTTGGGATGG	0.143811
chr14	24738103	24738125	+	GCTGCAGGACTCACTAAGAGGGG	0.519845
chr6	144183295	144183317	+	TGAGCTTGATGAGTCTGAGGAGG	0.0869249
chr16	88870251	88870273	-	GCGCGAAGAAGTCGGTGACGCGG	0.275919
chr11	69486521	69486543	-	GCACAGTTGCACCACTGAGAAGG	0.0798089
chr5	157178426	157178448	+	CCATCGCTGTATCCGTGAGGGGG	0.490381
chr5	176943417	176943439	-	CTGCTGCAGCGAAGACGCAAGGG	0.168939
chr11	14497338	14497360	-	TTCTAGACCCACCAAGAAAGAGG	0.246023
chr7	65617206	65617228	+	GAGTGAAGAGCGGCTCACGGAGG	0.374804
chr3	113507552	113507574	+	TTGTTTAGGTGTGTCCAGGGAGG	0.110422
chr2	109397864	109397886	+	ACCAATAGTGTCACTACCAGAGG	0.301099
chr2	68385138	68385160	+	CCGACGGGCGAAGAAACGACAGG	0.136052
chr17	1780548	1780570	+	TACCTGGAGCAACTCCCGAGGGG	0.576462
chr8	33367378	33367400	-	TGCAACAGGTCACTCGGCCCTGG	0.227714
chr10	121602846	121602868	+	ATTCTCGGCACTAATGAAGCAGG	0.186689
chr10	92631725	92631747	+	ACGGTCATGGGACTTCAGCATGG	0.0896256
chr17	2237814	2237836	+	TAAAGGGAAAGGGTCTCCGGGGG	0.423518
chr5	37371055	37371077	-	GCCGTCTTCTTTGTTGGGCGCGG	0.0452081
chr9	35724028	35724050	-	CCACCCTGTCTCCTTTGACAAGG	0.251669
chr6	5004184	5004206	+	TCGCAAACCAGTAAGTGCCGCGG	0.507087
chr15	44116715	44116737	-	CCGCCCATTCAGTCTACGGCTGG	0.24983
chr6	13615788	13615810	+	GCTGACTTTCGCCAGCGCCCAGG	0.329631
chr2	198285805	198285827	-	TTGCTTGGTCAGAAGAAGCCAGG	0.115193
chr20	45315383	45315405	+	CACATTCTTCTACCCAACCATGG	0.142156
chr4	7069698	7069720	+	CTGAGAGACAACGCCAAAGCAGG	0.102369
chr5	64824835	64824857	-	TCCATGTCGAAAGGGAACAACGG	0.625459
chr20	36641544	36641566	+	AAAGTCTCCTGTGATAAGCCTGG	0.117523
chrX	153764340	153764362	+	GGTGGGACACACTTACCAGATGG	0.438374
chr6	170844346	170844368	-	GATCTGCATAGTGACCAAAGAGG	0.380509
chr5	154317595	154317617	-	GCCTCTTTGGCTTCGCCGCGCGG	0.185882
chr2	190327289	190327311	-	CAATAGTAGCTCCTAAACGCGGG	0.676974
chr12	6677057	6677079	-	GCGCAAGTTGGACCCTACGAAGG	0.195133
chr8	145133740	145133762	+	GGCTCGGCCTACATTGAGCAGGG	0.374343
chr15	40468804	40468826	+	GCAGATGCGATATTTCAGGAAGG	0.352871
chr17	7399579	7399601	-	AGGAAGCCCACGTGAAACACAGG	0.69339
chr11	64084586	64084608	+	CAACCGGCCCTTTCGGCACCTGG	0.0701219
chr17	30781580	30781602	-	GATCAAGAAGAGATCGGACCAGG	0.649819
chr16	66847509	66847531	+	TCAGGAATTGTGCCTCGAACAGG	0.0491162
chr16	23690516	23690538	+	TGCTGCTCAAGCCGCACCAGAGG	0.382938
chr9	35065265	35065287	-	CACAGTGATCCACTGCGAAGGGG	0.630861
chr1	245019867	245019889	+	TTCGCTGGAAGCCTGCAAACAGG	0.161779
chr4	2950024	2950046	-	AACCACCCGAGTCTCGCAGAAGG	0.119021
chr16	27237129	27237151	+	TAAGTGCATCCTGATCCCACAGG	0.271523
chr14	92600403	92600425	-	CATACGGGAGGGCACCAAGGTGG	0.390694
chr9	139289297	139289319	-	CAACGAGGACACACGAGAGAAGG	0.186295
chr12	118462784	118462806	-	TCCACGACATGTTCCAGGCGGGG	0.358346
chr13	73329287	73329309	+	AGCAAGACCACACAACACAGAGG	0.00978797
chr10	12291586	12291608	-	CTGTTTGTGCAACGGAAAGCTGG	0.148604
chr2	197653962	197653984	+	CGCCATCAGATGGAGACAAAAGG	0.0259814
chr5	145537018	145537040	-	GCCAGGAATATGTCATACCAGGG	0.818343
chr5	145524039	145524061	-	ATCTCAGTGCTTGAAGAACCTGG	0.182596
chr12	56827642	56827664	-	ACGAGATGTGCGGCAGCAGCTGG	0.190631
chr9	106873976	106873998	+	CACTTCAATGCTGTTTCCGCTGG	0.0485937
chrX	24735854	24735876	+	GAGGATCAGTACAACCAACCAGG	0.514968
chr17	7399263	7399285	+	CGAATGTCTGTGACGGAGGGTGG	0.0881888
chr17	33444034	33444056	-	ACATGGAGGGCGCACTCAAGTGG	0.159273
chr22	35804426	35804448	-	ATGATGAAGTACGGGTCCAATGG	0.0993415
chr19	16641673	16641695	-	ACAGCCAGCGCAAGCAGGCCCGG	0.175467
chr2	190306209	190306231	+	CTGCGCAAAGATGGTGGAGGAGG	0.182008
chr1	151735599	151735621	-	GCACGGTCATCGTGGAGCGCTGG	0.425563
chr15	75932053	75932075	+	TGCGCGTGACAAGGAAGGCGGGG	0.370906
chr10	120840139	120840161	-	AATGCCCTCAAACGCGCCAACGG	0.555337
chr14	74567907	74567929	+	ACAGAACCTAGCCTATCAGCTGG	0.129482
chr7	19748437	19748459	+	CGTTTCCTGTTAAGGTAGCGGGG	0.416282
chr9	131709383	131709405	-	TGGGACCGGCTGCTACAGCAGGG	0.199597
chr2	96964577	96964599	+	TGCCTTCTTCTGCGACACGATGG	0.136353
chr6	44279955	44279977	-	CGTGGATCCACGAAGCGAGATGG	0.151507
chr12	69753771	69753793	+	GAATTTGGGCCTGACTCCGGCGG	0.250467
chr11	64884215	64884237	-	GAGGGCCCGACCAACCAGAAAGG	0.363912
chr20	43992312	43992334	+	GGACCAGATGTTCGACGCCGAGG	0.421486
chr10	12071177	12071199	+	GGGCAAAGTCAGCATAACGCTGG	0.31246
chr1	210014270	210014292	-	AATGATGGTCCTCAAGCCCAGGG	0.39157
chr21	34127584	34127606	+	TTGTCGTCTTTGGACAAGGCGGG	0.212638
chr19	11040250	11040272	-	TGATCGTCGGTGAGCACGACAGG	0.159072
chr7	1608930	1608952	-	ATCGAAGCAGAAGACGGAGGTGG	0.166721
chr6	30547704	30547726	-	GCTGTTCCTCAGATACGGCCTGG	0.169848
chr12	6710860	6710882	-	TGACCACGTGTTCTCAGAGGAGG	0.296841
chr17	7834433	7834455	+	AACGGCTAGTTTGGAAGGCCAGG	0.203106
chr13	34404016	34404038	+	GCATGCCTTGCGAAGAACCATGG	0.386483
chr2	232321364	232321386	-	GGCTGGAGTTGCAAGGACCCAGG	0.234725
chr17	44788461	44788483	-	TCCAGAAGCACGCTGACCAATGG	0.414328
chr16	27238128	27238150	-	GGGAGTTCACCCTGCACGGCCGG	0.162826
chr3	52725067	52725089	-	ACCAATTACTCCAACCCGAATGG	0.167066
chr4	57333793	57333815	+	TCCTCCAAGATGGCGAGCGGCGG	0.402359
chr19	59063430	59063452	+	TTCATCTTCCTCATCACCCATGG	0.202564
chr5	37337919	37337941	-	AAAGCCAATGATGGAAACCCAGG	0.353463
chr19	7747646	7747668	+	GCTCATGATCAAGTTCGAGGAGG	0.292303
chr9	35063041	35063063	+	TTCCAGGAGGTCCGTAAAGCAGG	0.0666479
chr1	36602837	36602859	-	TCCGGATGAGATTCATCAGGCGG	0.140851
chr1	210006577	210006599	-	GATGTTTGTGATGTGCCCGGTGG	0.0667315
chr19	49502595	49502617	+	CGGAGATCCGTGATGTAACAAGG	0.13129
chr2	113305117	113305139	+	CCTCATTGAGCACCATGAGGAGG	0.365436
chr9	135263533	135263555	+	TAAGGCTGACCTTGGCCCGCAGG	0.160621
chr14	50117041	50117063	+	ATGACAAGTAGATCGGGCACAGG	0.484318
chr8	120795743	120795765	-	GAGAGATGTTGTTGCACAGCAGG	0.235467
chr7	102994360	102994382	+	TCTTTCAGCTCTGGATGAGGGGG	0.227873
chr16	27549230	27549252	+	CAGCTTCCCAGCATCAACCCTGG	0.248636
chr1	38006263	38006285	-	GAGAGCTAGGAACAGTGACCGGG	0.108855
chr11	118452203	118452225	+	CCTAAGGCTCTTCTCAAGAGTGG	0.442735
chr11	3076130	3076152	+	TATCCCAAGTCTGTGCGGAAAGG	0.142794
chr3	47446150	47446172	-	CCTCAAAGTCTCGTGGGACACGG	0.146253
chr22	22041990	22042012	-	CCGGATGGATCTGTGGAAGATGG	0.260454
chr19	49119191	49119213	-	CCTTCCCTAGGTCCTCGCAAGGG	0.817946
chr20	19998073	19998095	-	ACATGTTGTTGAAGCGGAACAGG	0.102267
chr5	64867877	64867899	+	GGGATGATTGAATACTGGACTGG	0.200339
chr3	45038624	45038646	-	TGTTAGCGATCTCGGTGCCAAGG	0.0974939
chr12	113616781	113616803	-	CCCTGATCCTGGGTGGAGACAGG	0.0349678
chr2	70315091	70315113	+	CGCTATGATCATCGACAAGCTGG	0.109874
chr16	69184452	69184474	+	TTCGTGGTGGGCACAGCCGAGGG	0.636298
chr19	3982799	3982821	+	CCGTACCATGATGTTGCCCATGG	0.194501
chr4	155467294	155467316	-	AGCTGCACAGTCCTTAGCGGTGG	0.308604
chr17	73518254	73518276	+	AGATGTCAACGCCGATCCCGAGG	0.142996
chr2	37450509	37450531	+	TTGGAACACGTCATCAACCCTGG	0.319171
chr8	33364817	33364839	+	TACTGGAGCAAATCAGCAGCTGG	0.0840169
chr1	200635646	200635668	+	CTGAATGAACCTCTGCCAACTGG	0.109274
chr1	210012274	210012296	+	CCGGGAAGCTGCTTTGCGGGTGG	0.270734
chr2	45715453	45715475	-	CTCAGTATCGTCAGTGAAGCAGG	0.0885108
chr7	103777304	103777326	-	GACCCTTCAGCTGTTAACCCTGG	0.174257
chr5	96507067	96507089	+	CTGATGCAGGATCTTCAACATGG	0.218719
chr20	2635173	2635195	+	TTAGGGTACAACTGCCAGACTGG	0.358012
chr8	33353083	33353105	+	GCTGGACAATGCCATTGAGAAGG	0.06217
chr17	30200737	30200759	-	TGTGGATTTCCTGGGCAGAGTGG	0.399879
chr2	27015013	27015035	+	CAACACAGTCGGCGGAGACAAGG	0.259892
chr14	75470044	75470066	-	TCTCCGCACCATGTTGCCCACGG	0.156068
chr9	116048551	116048573	-	TACCTCGAAGAGTGTGAAGGAGG	0.43594
chr17	73110870	73110892	-	ATTGCAACATGGTCCCACGGAGG	0.134472
chr19	7987396	7987418	-	CTCCGTCATATGCTCAACCAGGG	0.637789
chr7	30638477	30638499	+	TGAGCTCAAAGCCCGCAAGAGGG	0.315922
chr1	156287311	156287333	-	CATTGAGATTACACGAGAGGAGG	0.360253
chr15	29561199	29561221	-	AGCGTTACCTGGAATACCGGCGG	0.239793
chr3	53276158	53276180	+	GGTCATTGTGCGGATTCCGGGGG	0.302233
chr17	7155889	7155911	-	AAGCAGCACCAGGCCGCCCAAGG	0.391397
chr16	31139363	31139385	+	CCGACCAGGGTCAGTGCCAGTGG	0.219336
chr19	10221249	10221271	+	CCAGAATGTGCAGCGCAAGCAGG	0.120909
chr18	43669633	43669655	+	AATTCGAGGAATGATACCGGGGG	0.33274
chr3	179287924	179287946	+	GGCGATAAAGGCAAACAAGGCGG	0.118388
chr22	19444091	19444113	+	CAAGTGGTCTGGTACTCACGCGG	0.169422
chr21	40555253	40555275	+	TCCTCAGTCCCAGCTCGGCACGG	0.279765
chr7	56119604	56119626	+	GGTCAACATCAGCGCAGCGCGGG	0.744059
chr9	134001073	134001095	+	ACACACTGAGGGCGGCGCGATGG	0.0270189
chr11	65820500	65820522	+	TGGCATCGTGCTGAATCGGCCGG	0.277975
chrX	153994529	153994551	+	CTTCCCATGAGGTGGTAGCCTGG	0.156336
chr5	43174881	43174903	-	TCATGTGTGAATCGTGCACCTGG	0.0691871
chr10	27444350	27444372	+	CCAGCGATGGATCCCACCGCGGG	0.252411
chr12	49073518	49073540	+	CACAGGAGTGTTTCACCCACAGG	0.221206
chr14	23416871	23416893	+	GCTCGGATTGAGTCTTCAGCCGG	0.100919
chr11	119003422	119003444	-	AAAGCGCATGTGGTTGCGGAGGG	0.204341
chr7	98478776	98478798	+	GGCGTTTGTTGCAACACAGGGGG	0.144633
chr3	45052726	45052748	+	GACTGGCAAGCGTGTGGGCAAGG	0.198782
chr2	73470251	73470273	-	ATCAGTACTGCCATACCAGCTGG	0.16641
chr10	79781647	79781669	-	GCACCCAAGAAGTGGACCAGAGG	0.356136
chr4	164050407	164050429	-	CGTAACAGAGAATTCACACGAGG	0.150752
chr6	7602926	7602948	-	CATTCTTGGCTCTATAGGACTGG	0.596086
chr12	132204067	132204089	-	CATACCAACTCCACGTCAGACGG	0.124957
chr3	53289858	53289880	-	ATCCAGGCCACCACTGCGGCGGG	0.338665
chr19	10787946	10787968	+	CCCTGTTGTCAGAGAAGAAATGG	0.0237483
chr11	47442262	47442284	-	CCCTAGCTTTGACAGTGAGAAGG	0.313171
chr3	48501244	48501266	-	TACTACTCAGGAGGTGGCAAAGG	0.25513
chr3	184021853	184021875	-	CGAGGAACCTTACCCAAAGATGG	0.0792707
chr6	33254930	33254952	-	GCAGCTCTGAATGCTCGAGCTGG	0.153545
chr12	6708926	6708948	+	ATCAGTCACTCACCGTACAACGG	0.158824
chr14	31091532	31091554	+	CGTGGGAGCCAAGATGGCGGCGG	0.400054
chr6	43541278	43541300	+	CAGCCAACCTCAAGCCACAGGGG	0.273978
chr19	12788129	12788151	-	CTTCCATTCCTACAAGAACCCGG	0.243409
chr1	156290790	156290812	+	TCACTGTCACTGATGTCGACTGG	0.0100148
chr8	145669621	145669643	-	AAGCCAAGGCGCAGAGGGCCGGG	0.291152
chr16	4491454	4491476	+	CAGCATAGCTACTGGAAGGGAGG	0.205465
chr2	136742975	136742997	-	GCGGGAGATCATGGACGCGGCGG	0.047369
chr17	74732452	74732474	+	TGCGGGACCGAGACTTCGAGCGG	0.0552425
chr1	44441499	44441521	+	GCTTCCGCTTTGATGTGGCATGG	0.0926354
chr17	73209193	73209215	+	TGGCCGCCAGTTCAGCAGCCAGG	0.146849
chr9	95088262	95088284	+	CTGCGGTCAGCAACGCGCCATGG	0.169156
chr19	16640688	16640710	+	GGAGTACTCGTTGATGAGGGTGG	0.10036
chr8	48883883	48883905	+	CACTCTTTGCTCTGATAGGCTGG	0.107894
chr14	24769374	24769396	+	TTGAAAGAGGCTCCCGAGACTGG	0.101423
chr6	88411214	88411236	+	TCGGAGATACTTCTGCGGCGAGG	0.135013
chr4	76650000	76650022	+	CAAGATGAATTTCCTCCGCGGGG	0.36438
chrX	122799546	122799568	+	CGTGAGAAAGGTGAGGACCAAGG	0.400945
chr4	122743704	122743726	+	TCCACATGAATGGTGAACGCAGG	0.369631
chr9	131083970	131083992	+	ACACGCTGTTTAGGAGCGGGAGG	0.162721
chr22	41657535	41657557	-	CACCGGAAATCCAGTGCCCAAGG	0.495637
chr16	28857237	28857259	+	CGTGATGGCTGCAGTCAGCGTGG	0.301287
chr5	64863425	64863447	-	CTTACTTGGTGCATACCACATGG	0.118009
chrX	48976155	48976177	-	GAACCTGTAGGTGCCAGAGGAGG	0.182711
chr8	33356698	33356720	-	TCTGAAGGCGCACCCTACAATGG	0.0826559
chr17	1584896	1584918	+	CTGTCAGGAGCTGATTAGCCAGG	0.184486
chr5	72866515	72866537	+	GGAGGTCTTCTGGTGTCAGCAGG	0.355887
chr1	1341193	1341215	+	ACTAAATTCCCAATGAGCGCTGG	0.00539621
chr8	28669909	28669931	+	TGATCCAGTTGGAGCTCCCAAGG	0.465135
chr9	104302898	104302920	+	CGTAAAGATGACCGAGAGAGAGG	0.124486
chr10	123734419	123734441	+	GATGGCGGATCTGGCGGCACAGG	0.398686
chr19	10226720	10226742	+	TTGTTCTGCGTGGCCTGCACCGG	0.197873
chr17	8111044	8111066	+	TGCGCCAGTTACCTGTGGGCTGG	0.0401537
chr8	99148739	99148761	-	ATTTGATGGGTTCCACACACTGG	0.217583
chr21	34120830	34120852	+	GGAGCTGAAGTCGTATGAGGGGG	0.899733
chr2	180851490	180851512	+	AAAGTAATCTCTATCCCGGGGGG	0.317005
chr7	30651834	30651856	-	TCTGATCAGTCCAGATCGAGGGG	0.378147
chr17	79673982	79674004	-	CTTCGCCTCGGTCAGGCGGACGG	0.0939444
chr7	92158177	92158199	+	AGAGGGCGGTATGCGACACACGG	0.216146
chr15	91527967	91527989	-	GGAGCTAATTGGGATTCCAGAGG	0.612719
chr10	13629107	13629129	+	GATCCTTCGGAAGCGGCAGCTGG	0.271805
chr19	10789308	10789330	-	GCCTGTCCAGAACGTCCGGGGGG	0.282176
chr2	131102215	131102237	+	TCCCACTGAGTTACGCCGAGAGG	0.410744
chr16	4496898	4496920	-	CGCCGTCCCTCCGGAACACAGGG	0.173659
chr13	31205508	31205530	+	GACTGGACTGTGCTCGAAGGAGG	0.246107
chr2	10743233	10743255	+	ACCCATGCATATATGCCCGGAGG	0.605428
chr11	33182851	33182873	+	CGTGGCTCCGTCTCCTGACATGG	0.342238
chr8	28671084	28671106	-	ATGCAGTGGAAGTCTCAACCTGG	0.322951
chr14	73544087	73544109	-	CTTTCCAACCATAGACACAGTGG	0.168377
chr19	49607912	49607934	+	GCAAGAAGATTGATGGCAGGAGG	0.195535
chr19	7999949	7999971	-	GCTGACGGGCACCGTGAAGGAGG	0.478226
chr21	45534550	45534572	-	GAACTCCCGCTTCTTCCCAGGGG	0.623236
chr18	55274822	55274844	+	GGTTGTCAGCTCCTCCAGCAGGG	0.652662
chr7	105195595	105195617	-	TGCACAGTATCGAAAGCCAAGGG	0.127161
chrX	47058465	47058487	+	AGTGAAGCAGACATAGACGAGGG	0.388623
chr18	13057662	13057684	+	TGCTTAATCCAACTGACCGCTGG	0.498437
chr19	52719820	52719842	-	GACCCATGATGACTGAGGCCAGG	0.034508
chr3	133374231	133374253	-	CTGGCTTATGTGGCTTAGACAGG	0.00161356
chr20	21307018	21307040	-	CTTCAGGATGAGTACAGGGATGG	0.221768
chr11	14504579	14504601	+	TGTAGTACTCGTTCATGAGCAGG	0.227285
chr4	1991545	1991567	+	TTCAAGTACTGGCACTCCAGTGG	0.510161
chr12	32903671	32903693	-	AAGCTTGTTCATGGACGAGAAGG	0.0889385
chr19	3982277	3982299	+	ACTTTCTTGGCCCGCTCGGCAGG	0.217369
chr12	56823982	56824004	+	CTGAATGGACAGCTCTCGGGCGG	0.129189
chr4	164087586	164087608	+	GGAGGTGACGCAGTCTCCGCAGG	0.273717
chr2	136691487	136691509	-	GCTGTTCGGCCTGAGGCAGAAGG	0.105802
chr17	73513132	73513154	+	CGTGGAGTTGAAGTCTCCCGCGG	0.178008
chr17	1746092	1746114	+	CTCAGGCCATCATGCAGAAGGGG	0.0337169
chr11	62529287	62529309	-	CGAAGTAGCGCGGGTGCAGCAGG	0.334169
chr9	131591416	131591438	+	TCCTTTGGCCGTGTTCACCCTGG	0.272844
chr14	100828193	100828215	-	TGAGCTACAAAGCTGCCGCGGGG	0.0870995
chr5	33462049	33462071	+	CCAGTGTGCAACCATCCAGCTGG	0.105937
chr2	85852751	85852773	-	TCAGTCCCACAATACCCGGCAGG	0.442136
chr14	81646567	81646589	+	TCACCATTCTGCATCTCCAATGG	0.224832
chr10	74916032	74916054	-	CTGTGAATAGGCGCATCAGAGGG	0.584924
chr6	43487847	43487869	-	GGTTCCGAGTGCATCTGACCTGG	0.632815
chr5	169021226	169021248	+	CCAGGTAGACCGGCTTAAAGAGG	0.0954334
chr3	51975492	51975514	-	TTCCCAGGCCGACTCTGCGGGGG	0.399856
chr8	95853769	95853791	-	TTAGGACTGACTGTCGGAACTGG	0.163379
chr2	113321998	113322020	-	CAACCATGACACCGTCCAGCAGG	0.15589
chr12	57037175	57037197	+	CTCAATGCTTACCTTAGAGGTGG	0.228827
chr19	50412541	50412563	+	GAGCCAATGTTGAAACCGGAGGG	0.326368
chr3	142747330	142747352	+	TTCTCCAACTAAATGGCGGACGG	0.251927
chr22	24963984	24964006	+	CCGAGTGGCACAGCTGGAGCAGG	0.00982672
chr17	26684701	26684723	-	TCGCTCGCCCGCAAGCAAAGAGG	0.152066
chr22	30976670	30976692	-	ACAGGAGATGTCAGCGCAGGAGG	0.0696073
chr16	75674085	75674107	-	GACTGACATCACCTTAAAGGTGG	0.501478
chr1	12317109	12317131	+	CCGAAGGTGGAAACCCAAGGTGG	0.2425
chr2	96966735	96966757	-	GCAGTTTGAGTCTGATGAGGAGG	0.109712
chr10	124920060	124920082	+	ACGAGCGTTTCCAAACAAGCAGG	0.138275
chr5	176943919	176943941	-	GGAGTCGGAACCCGAACGGAAGG	0.368059
chrX	64753500	64753522	-	ACTTAGACTGCTCTATGGCATGG	0.484957
chr16	2035924	2035946	-	GGTTCACTTCATTGTGCAGGTGG	0.00960729
chr14	24738882	24738904	+	CGATAGTCCCAGCAGTGAACTGG	0.201238
chr2	128051486	128051508	+	CGCCCAAAGGCCTGTCCCAACGG	0.0651167
chr1	11155895	11155917	+	TAATGTTGCTGCGACACCCATGG	0.208644
chr17	73221523	73221545	+	ATTCGCCACCAGCCCTCACCTGG	0.29007
chr15	35198895	35198917	+	ACATCATGCTTACGAAGACCTGG	0.322836
chr11	9597482	9597504	-	CCATGAAGAGAGAACTACCCCGG	0.302045
chr16	56857714	56857736	+	GCGCATGGAGTTTGTCAGGCAGG	0.144685
chr5	37329318	37329340	+	GGACCAACATTACTTGGAGGCGG	0.0134631
chr19	2245484	2245506	-	TGACCTTCTCAGGCGCGGGCTGG	0.387423
chr22	41926795	41926817	-	CGAGGAGATCCGCTTCCGGGTGG	0.654581
chr6	90500012	90500034	+	GAGAAGCAACCGCCATAGCCAGG	0.0793461
chr7	99050008	99050030	-	GGGCTGCTCGGTGGTTCCCATGG	0.410546
chr19	34929596	34929618	-	ACGAATTGTACAGCCAGGAAAGG	0.139707
chr15	89871742	89871764	-	CCTGATGCAGTACTGTGCCCAGG	0.00690091
chr12	12976926	12976948	-	GACTCATTTGTCCATGGAGGGGG	0.359224
chr14	61442768	61442790	+	CTGTGTTCTGTAGACAGACGAGG	0.0550618
chr1	245027516	245027538	+	CCTTGAGACCCTTGTCAGAAAGG	0.0103679
chr22	22025308	22025330	+	TACCCAGTCTGCACTCCCGATGG	0.559417
chr11	108040725	108040747	+	CCTTGGAGTACAGGCTGGACTGG	0.134465
chr8	33356025	33356047	+	GCCCTTAGTGCGAAACACAAAGG	0.0909866
chr11	3069194	3069216	+	CTCGTCACTAATGCTCAGAATGG	0.113264
chr20	30380583	30380605	-	CTGTTCTTCAATGCAAAGGCTGG	0.150715
chr2	9563915	9563937	-	AGCTGGTCGCTCTCCTCAGCAGG	0.16148
chr19	2321784	2321806	-	ACAAGCTCACGGAGGACACCCGG	0.205493
chr14	100835462	100835484	-	CAACAGCATCGCCACACAAGGGG	0.0301716
chr17	57743546	57743568	+	CTGAAGGTCCTTTACAGACGCGG	0.261465
chr20	35827593	35827615	+	TACTGCTCGTCTCAGCAAGGAGG	0.197311
chr21	34123477	34123499	+	CAGTGCCCGATCGCGTCCAAAGG	0.322494
chr1	161071936	161071958	-	AGTGATCGATACACTGAAGGAGG	0.430049
chr17	30219278	30219300	-	GCGATTCATTCCAACAAACCAGG	0.351225
chr17	2575969	2575991	+	TCAGTAGCCATCATGCCCAATGG	0.246935
chr9	72874133	72874155	-	ACGATAGAGCCTTCCACGAAAGG	0.149276
chr13	34404960	34404982	-	TGCAGGCTTCACACATAAGCAGG	0.178228
chr2	27356493	27356515	-	GGCCACCATGAACTTGGCACTGG	0.387918
chr11	47587463	47587485	+	ACAGGACGAGAACGTGCGCGGGG	0.298931
chr20	13698125	13698147	-	GCTTATGATGGATGAGGACGAGG	0.0791684
chr19	45868387	45868409	+	GACGTCCTTCCCAAAGCGCAGGG	0.168288
chr1	236734958	236734980	-	AGAACCCTTGCCACAAGAGCAGG	0.0415121
chr16	18865037	18865059	-	GATTTCAGGACAGCTGAAACAGG	0.154143
chr2	219433668	219433690	+	CGCTCACAACATGCACAGCCTGG	0.128205
chr11	47788620	47788642	-	TCGGACGACTCGCCTTCAGAAGG	0.0453366
chr19	12780659	12780681	+	AAGACGCTGGACTGCGGGCAGGG	0.153366
chr11	118971353	118971375	+	CAGGCCAAGTATCGGGCGGAAGG	0.284516
chr2	85850770	85850792	-	AGGCGTGAGACTTCAAACCCCGG	0.4985
chr9	106857737	106857759	-	CAGTGATAGCATTGAAGAGGGGG	0.484276
chr11	62530385	62530407	+	GGTGTGATCCAGCCAGGCCGAGG	0.351246
chr17	38447889	38447911	-	TTGCAGAATCCGGCTTAAGCAGG	0.135148
chr12	57882813	57882835	-	ACCTTAGGCCGGGTCAGGAACGG	0.0954067
chr3	49139666	49139688	-	CTCGGCTAGAAGAAACAGACCGG	0.0278757
chr13	53227037	53227059	+	GCAACAGCGACTACGAGGGATGG	0.0319092
chr10	74912112	74912134	-	TTTGTGCCAGACCGGCGGAGTGG	0.149754
chr19	47646843	47646865	-	CACCTGTTCGTGATCCAGCATGG	0.237652
chr2	118587024	118587046	-	ATACTCAGATCAACGAAGGGAGG	0.258521
chr5	140084036	140084058	+	GCGTGTGGAACGTTCCACCCTGG	0.185639
chr17	56083808	56083830	-	CGGGTGGAGTTTCCTCGAAGCGG	0.378377
chr17	78113885	78113907	+	CTCCAATGCAGGCATGGCACTGG	0.406376
chr20	36624841	36624863	-	TGAGGGTGACCTGAATAAAGTGG	0.132573
chr2	234763047	234763069	+	GCATGCGCCTCTGGAAGCGGCGG	0.332923
chr17	73204628	73204650	-	TTCTTCTTGGAATTCACGCCTGG	0.0161621
chr9	100412781	100412803	-	TCCCTGGCATGACAGGACCCTGG	0.316431
chr1	220279349	220279371	-	TAGTCTTCCATACCATGAGCTGG	0.13541
chr17	79575770	79575792	+	TCAGCTTCCGGATGTAGGCGTGG	0.196517
chr11	10778355	10778377	+	AAAGCATTGCGTACTAACCCAGG	0.352536
chr20	33104511	33104533	+	CAGGAAGAGATGATGGGCGAGGG	0.151041
chr1	145075811	145075833	+	AGCCAAAGTCGCATCGGCGGCGG	0.271906
chr6	126661446	126661468	+	GAGGAAGCAGATAAAGCGGAAGG	0.334111
chr5	169015444	169015466	+	TCTTCGATGCAGGCTCAAAGAGG	0.377615
chr6	30590627	30590649	+	CAATTTGTCTGCGCCCACACGGG	0.132554
chr19	1244391	1244413	+	GATCCGAATCGAGGCCAACGAGG	0.13181
chr8	117791804	117791826	+	AAGTGTCACAGGTTACCCACAGG	0.0355821
chr14	23945337	23945359	-	TAATGTACTGGAACCAAGCGTGG	0.439297
chr17	38151276	38151298	-	ATGAGTGAGCGCTTGAGGGAGGG	0.263262
chr17	27008389	27008411	+	CTGAAGCGTGTCAGGGAAGAGGG	0.0566897
chr15	40998371	40998393	-	CTAATTTAGCTGCCTCAGCCTGG	0.223631
chr16	2022163	2022185	+	AACATGGCAGAGACCGCGGCCGG	0.136023
chr3	45761034	45761056	+	ATTGGATTCTCATCTCGAGGAGG	0.389621
chr12	113617792	113617814	+	AACACCGGGTAGCTCAGGCCTGG	0.172083
chr1	160303380	160303402	+	CCTCCTGCTTTACCAAACACAGG	0.39402
chr11	14502430	14502452	-	GCTGGTTATTGTCCTGAAGAAGG	0.202126
chr16	75665727	75665749	-	TTGTGGTTGGTGGCATCGACCGG	0.111802
chr5	31526318	31526340	-	CGAGATCACAGTCATGGGCGAGG	0.142773
chr19	985867	985889	-	ACATGATCTTCTGCTGGAGCTGG	0.165538
chr7	56119603	56119625	+	CGGTCAACATCAGCGCAGCGCGG	0.443442
chr15	41624128	41624150	+	CCTTCAATGCCAACTAGGAAGGG	0.362588
chr19	18958576	18958598	-	GGTATTACAGTAAACCACGCAGG	0.515313
chr17	48797132	48797154	+	CCGGGACCGAAACCTAGCCCCGG	0.562547
chr22	24963978	24964000	+	AGATGGCCGAGTGGCACAGCTGG	0.0781653
chr17	40925869	40925891	-	AGCTTGACGTTGTTGAAGAGCGG	0.393727
chrX	54470462	54470484	+	ATGTTCCACCACTTCCAGAGGGG	0.594602
chr2	190335583	190335605	+	ACTCACACCAACAAGCAAACAGG	0.0163784
chr11	118968182	118968204	+	TAAAGGTGCCCAAGAAAGAGAGG	0.270002
chr2	37455303	37455325	+	CAGCCACTAAGTGTTTCAGCTGG	0.116225
chr7	129351350	129351372	+	TGCTTCAGAATTGCCAACCACGG	0.196063
chr11	119002580	119002602	+	GCACCTCCGCAGCCATACCCAGG	0.126995
chr7	42966980	42967002	+	ACCTTTAATTCCCACGGACGGGG	0.144618
chr14	24770832	24770854	-	GCTGGCTTACATTCCTGAGCTGG	0.122948
chr16	69373939	69373961	-	AACAGTAGGTGCCATCGGGCCGG	0.152052
chrX	64751270	64751292	+	TGTGGGTCAACTCATGGCGAAGG	0.74596
chr17	79674195	79674217	+	CAATGTCGCCAAAGCTGAGGCGG	0.221715
chrX	74289128	74289150	+	TGACCCACTACCTCCTACAATGG	0.368071
chr7	44613425	44613447	+	TCGCGTGTACCTGAAGGAGCCGG	0.507392
chr4	57356549	57356571	+	ACTCAAATATGGGCGGAAGAAGG	0.1689
chr12	132627373	132627395	-	CTGAGCCTAACTGTGTCAGAAGG	0.098858
chr14	23938915	23938937	+	CTTTGCGAAGATGGCGGCGCTGG	0.0352499
chr11	14496138	14496160	+	AGAAGGAATCCTCTCAAGGGAGG	0.363983
chr19	17166737	17166759	-	CAGGACATTCGCCACGGCCCTGG	0.197674
chr19	7986356	7986378	+	ATTCAGAAAGTGCATCCGGGTGG	0.43455
chr9	35725577	35725599	-	CATTCGTGAGCGGATCCCAGAGG	0.255018
chr2	232320756	232320778	-	TTGACGGCTCCGTTCGGGCAAGG	0.283414
chr14	24711098	24711120	-	ACCTATAGTGCGGGATCCCAAGG	0.395091
chr10	70723090	70723112	+	CCATCATGTTTACAGCGGGAAGG	0.437792
chr11	14535165	14535187	+	GGAACGGGCTCCAATGGACATGG	0.760621
chr11	8706251	8706273	+	TTACCTCTTCCTAGCCACCCAGG	0.569239
chr22	22029337	22029359	+	ACTGTGCTTCTTCCAGAAGCTGG	0.163516
chr12	6709438	6709460	+	CAGACCATGTGGTAAGCACGGGG	0.28239
chr4	122731223	122731245	-	TAGTAGCATTATCCCACCACTGG	0.108388
chr18	55278906	55278928	-	ATGTTTCTGGTGTTGCGAGATGG	0.130509
chr2	97278585	97278607	+	GAAGCGGTGGCGGCGTGAAGTGG	0.0232153
chr6	44275097	44275119	+	CCTACTCGGCCCAAGTAAGGGGG	0.114309
chr17	12921028	12921050	+	CTCGGAGAAGACGTAGAGCGCGG	0.546838
chr15	40920807	40920829	+	AGCTTACCGCAGTAGTCAAATGG	0.120829
chr3	193355049	193355071	+	TACGCAAGATCATCTGCCACGGG	0.473568
chr17	80739593	80739615	-	CCTGCGGGCAGCACTTACCAGGG	0.602766
chr1	36070866	36070888	-	TTCAGCTATCTCACGTGAGAGGG	0.0792683
chr2	38978373	38978395	-	TCGCGTTACGGGCGGTACGGAGG	0.279678
chr16	88776403	88776425	+	GCTCATCTTTCCAGGCGAGAAGG	0.0799103
chr11	47587335	47587357	+	GCTTGACGCGCCAGGTGAGCCGG	0.0420032
chr17	78972201	78972223	-	TACCTGGGATCTTCTCAGGAAGG	0.209
chr17	73125087	73125109	-	CCTCGGCAGTGGGATACCCAGGG	0.156089
chr2	96933428	96933450	-	CTCGGCTGCAAGTGGCCAGGAGG	0.381564
chr17	7476075	7476097	+	GCCAAACCAATGCGATGGCCGGG	0.292763
chr6	7590594	7590616	-	ACTATCTAGGTCCCAGCCCAGGG	0.285457
chr10	123733552	123733574	-	TGCCGGTGACAAATTAACAGAGG	0.19107
chr19	54621992	54622014	+	AAGCAAGCCAAAGCTTCAGAAGG	0.159419
chr8	145668130	145668152	+	GGCCCAGGTTGAGATAGAGGCGG	0.404939
chr12	121019145	121019167	-	CCATGGTGCGGTTCAAGCACAGG	0.488879
chr16	85722468	85722490	-	GGTCGAATTCCTCGCCGAGAAGG	0.339589
chr14	105739137	105739159	-	TCTTCAAGATGGCCGTGAGCAGG	0.0539124
chr5	157166413	157166435	-	ATATCGCAGTGCAAGGGCACTGG	0.188342
chr9	131267088	131267110	-	TCCCAGCAGCGACCCTCAGACGG	0.202197
chr8	95839583	95839605	-	GGCAGTGGTCGGAGGTAAAGTGG	0.226491
chr12	6964968	6964990	-	CTCACCAATAGCCAGCCGCGTGG	0.0507149
chr1	212218022	212218044	+	CTAGCAGTTGCCAATGAAGAAGG	0.189074
chr10	70182456	70182478	+	TGCTTCACGGTTTAGCACCAGGG	0.668562
chr19	8536290	8536312	+	ATGGGAAACATAGGTCCCGCAGG	0.198628
chr2	128480895	128480917	-	TTCTGGACTCGAAACCGACCAGG	0.510869
chr15	65425417	65425439	-	CCAGGCTGCCTATGTGGGCGAGG	0.131502
chr12	112528602	112528624	-	AGCCTTTACTCTTGCACAGGAGG	0.0537587
chr9	139311501	139311523	+	CTACTACACTCCCGACCGCATGG	0.123968
chr5	137893090	137893112	-	TGAAGAAGACCGGCGAAAGAAGG	0.51339
chr7	129311261	129311283	+	TATTTCAGGTCCTGTGGGAATGG	0.201536
chr10	105162877	105162899	-	AAATACGCATTCCCTCACACAGG	0.55425
chr2	128480595	128480617	-	TGACCTCGAACCTAATAGCCTGG	0.0740043
chr11	126079516	126079538	-	CTTGCATCTGTGCCACCGGCTGG	0.155731
chr1	229613363	229613385	-	ACCCAGCATCTGACCCACGGTGG	0.407695
chr14	102825870	102825892	+	CTTGCACTGACAGATAAGACAGG	0.0582175
chr5	33453400	33453422	-	CAATAACGGTGTTGTCGGCCAGG	0.186984
chr10	74908079	74908101	+	GAGTGGTGAGGCAGTCACAAGGG	0.169464
chr1	95538420	95538442	-	CTCGTTCTAGCTGCGGCCGCAGG	0.110269
chr5	180666562	180666584	-	AGGATGAGAGCCACTCAGAGTGG	0.215467
chr7	99688052	99688074	+	TGGGTTGGTATACCACAGGGGGG	0.517601
chr17	56798153	56798175	-	ACCTAATGCAGGAACAAGCAAGG	0.139931
chr6	80717559	80717581	+	TGGCAAACAACCCAGAGGACTGG	0.525198
chr1	38003533	38003555	-	ATTGACCTTGGCTCAGGCAATGG	0.149461
chr19	2321684	2321706	+	CGTCCTGCTGCTGGATGAAGGGG	0.498918
chr19	13873181	13873203	+	CATCCCGCTGGTGCCCGAGACGG	0.0710911
chr9	131588317	131588339	+	TTGACAAAGGAGCCGTGGCCTGG	0.246775
chr12	49054250	49054272	-	TCAGATGTATAAGCCCGAGCAGG	0.112662
chr22	35799484	35799506	-	CGTCCGACTTGAGCATGACCTGG	0.312606
chr17	30771529	30771551	+	TGAGAGCGGTAAGATGGCGGCGG	0.222254
chr5	157181045	157181067	-	TCATATGCTTTGCCTAGGACAGG	0.0859507
chr7	128657052	128657074	+	TGCACACATCCCTTCCAGGAAGG	0.488043
chr19	49604680	49604702	-	TCGATGAAGGCATAGCCACGGGG	0.244623
chr15	40917817	40917839	+	TGATACGACACAAGATCGGGAGG	0.529869
chr1	151373816	151373838	-	CCCTCACCCGGTTGTAAGAACGG	0.213161
chr15	72766998	72767020	+	CTACAACTACGAGTTCGACGAGG	0.0727525
chr17	37359232	37359254	+	TTCTCCACAGGTAAGCGGAAGGG	0.565389
chr14	20920488	20920510	-	CGACTGCATTGCATACACCAAGG	0.32409
chr2	109379912	109379934	-	TATCCTGGTTCTGGCAAAGGTGG	0.142306
chr18	13008583	13008605	+	AGGGCCAAGATCTCTTCAACAGG	0.153124
chr19	47634279	47634301	+	AGAAACGGTCAGGGCCGGCGCGG	0.151447
chr19	12781007	12781029	+	AGTAGTCTCTGCTCCGGCGGCGG	0.147492
chr3	53133393	53133415	-	GCAAAGAGGAGGTCGACAGGTGG	0.263032
chr9	140150442	140150464	-	GCAGCTCATCGAATACCGACTGG	0.497238
chr14	92601743	92601765	-	CCACCTATCATATGACCAGCTGG	0.423555
chr1	11735750	11735772	+	CGGCTTCTCTCGTGTGCACCAGG	0.0699476
chr16	56839406	56839428	+	TTTCTGGCAGACCTTCGGCATGG	0.23949
chr17	7388155	7388177	+	AGTCCTGAGTCCGGATGAACTGG	0.714845
chr6	126661472	126661494	-	GACTCGCTTTAGAAAGCCACGGG	0.506376
chr1	6610540	6610562	+	CATGGATACTCAAGCAAGAGTGG	0.129109
chr21	26973744	26973766	+	ACAGCCCATCATCATAGCACAGG	0.404968
chr8	67342387	67342409	+	AAGATGAATTCTGGGCCGCCTGG	0.165219
chr1	38047858	38047880	-	CTTACTAACCCGTTTGGCAAGGG	0.270039
chr21	34957029	34957051	+	GGCTCTGCTGGAAGGTACAACGG	0.493989
chr1	32688024	32688046	+	TCCTCGCGTCACAGCCGGGATGG	0.102732
chr16	10855698	10855720	-	CCACCTATGAGCGGATCCAGGGG	0.430537
chr10	135112947	135112969	-	CAGCTTGGCAGCGTGGCCACAGG	0.131322
chr3	184025737	184025759	+	GCTTATGAGCCAGGTGGCCGTGG	0.114056
chr5	64859132	64859154	+	AACAACATGGCGGCGGAAAGTGG	0.219396
chr15	90119219	90119241	+	GGACGTGGAGAGCGAGGCCAAGG	0.27471
chr5	159832107	159832129	-	CGTACTGGAAAGAAGGCCGATGG	0.0915927
chr15	91524113	91524135	-	AAAGGCCAAGGTCCGGAAAGCGG	0.1725
chr20	55953110	55953132	-	GCTCTTCGGCTGCATTACGCAGG	0.0988549
chr17	40931070	40931092	+	GGCGTCAAGTTCTTCTAGCAGGG	0.122752
chr9	131591041	131591063	-	GGCAAAGCGCCTGGAAGAGGAGG	0.0404463
chr16	24573378	24573400	-	ACGGATTTCCAGACACAGGAGGG	0.18715
chr5	175815292	175815314	-	TAAATCGGTACGGCAGAACCTGG	0.304757
chr11	60668751	60668773	+	AGACCCAGACACTCACCACGTGG	0.312693
chr16	75665377	75665399	-	ACCCTTCCGGCGAATCAACATGG	0.0607127
chr18	47918567	47918589	+	AGGCTATCAGAGGTCCGAGGGGG	0.470911
chr8	117671115	117671137	-	CTATGGCTCATTCGTTACCCGGG	0.264845
chr3	53155780	53155802	+	CGCTCTTAAGAATTACCGACAGG	0.0587587
chr3	183855790	183855812	+	CTGTGGATAGTACCACAAACAGG	0.134378
chr1	118488770	118488792	-	ATGACTACCTGTCTATCACCAGG	0.598583
chr14	99968555	99968577	-	TGGTTCCCACTGCAGTGACAAGG	0.0951977
chr22	19443264	19443286	-	CTCTGGATCTGGCAATAGACTGG	0.116796
chr17	45727639	45727661	-	CTGCGTCCTACCGGGAGACACGG	0.362468
chr17	42961021	42961043	-	CTTTGTGGACATCTCCACCATGG	0.500119
chr4	99830810	99830832	+	GGCAAACAAGGCTTATCACCTGG	0.323996
chr9	37784717	37784739	-	GGTGGACTCTCAGCAGAAGCGGG	0.301225
chr9	133574748	133574770	+	GAGAGGTTTCTTACAGGAAGGGG	0.0487535
chr9	140150845	140150867	-	TTCATGACGCACATCACCACGGG	0.559522
chr1	212236222	212236244	+	ACAGCTGTATTCTGTACGGGTGG	0.0971234
chr17	79671680	79671702	+	GGATGTCGGGCTTGTGCCGATGG	0.190829
chr14	24710885	24710907	+	AGCTTCGAGGCCAAATCCACAGG	0.118244
chr7	100031129	100031151	-	GGAACAGGTACACAGGACGCTGG	0.420916
chr6	149867100	149867122	+	GATGACGACGTCGCCTAAAGTGG	0.433351
chr14	24772313	24772335	+	TTGGAAGCTGTATTGGCCCAGGG	0.135462
chr17	5317430	5317452	+	AAATCTCTCCGCAACTGGAGTGG	0.350525
chr20	21314232	21314254	-	CACGAAGAACATTAAGCCGAAGG	0.668604
chr2	27009154	27009176	-	GCGGCCGGTTACCTAAGGAGGGG	0.508545
chr19	4428806	4428828	+	TCTTGAAAGACCTCAAAGGCCGG	0.132092
chr12	95905733	95905755	+	ACAGTGCCGATTGTGAAAGGAGG	0.278824
chr9	4844529	4844551	-	ACCAGTGACAACCCAAAGCCCGG	0.194393
chr5	180668564	180668586	+	CTGCCGGTTGTCAGAGGAGAAGG	0.267141
chr11	57296267	57296289	-	CCTGGACATCCATGAGCGGATGG	0.3725
chr17	47785120	47785142	+	AATAGCAGACAAAGACACCCAGG	0.545953
chr1	145608617	145608639	+	TCACCAGGTTATGTTGGACGAGG	0.0375205
chr1	1479233	1479255	+	CCAGCCGGGTACTTACACACTGG	0.783609
chr11	65029805	65029827	+	CTTCGGCCTAGACTGCGAGGAGG	0.709532
chr8	145134869	145134891	-	TCACTAGGGCCCTGTCCGGCAGG	0.107656
chr6	30577676	30577698	-	CAAAGAACTTCTCAAGGGCCTGG	0.079237
chr6	149826716	149826738	-	AGCCGATCTCGAGAGAGGGATGG	0.114392
chr7	1607393	1607415	+	TGTCCTTCACGGCCACGGCGAGG	0.419166
chr12	121766118	121766140	-	TCTGGAGGCTGTATGGCCGCAGG	0.157912
chr6	7590542	7590564	+	CTGAACGAGTTCGTGGAGAGCGG	0.128006
chr9	136199533	136199555	-	GCGGCGGAGAAAGCAGGAACGGG	0.0738288
chr1	224495793	224495815	-	CCTGCCAAAGATTCTGAAGGAGG	0.109292
chr17	79573716	79573738	-	CGCCATCACGCTGAACAGACAGG	0.167873
chr16	105760	105782	+	TGTGTCCGTGGTTGCAGCCGTGG	0.18808
chr5	145551486	145551508	+	CCAGTACAGTGCAGGCCAAAGGG	0.119446
chr1	28657236	28657258	-	TAGTTCACTTACCCTGCAACAGG	0.246721
chr22	35799263	35799285	+	GGCCAGCTTTGATGAGGACCTGG	0.317099
chr7	100304726	100304748	+	CAGCTTCGGGTCCTTGCAGGTGG	0.307364
chr1	118485114	118485136	+	TCTGCAAGATGAAATCCAGCGGG	0.469712
chr17	12915053	12915075	-	AACCATGGCAGAGTCCAGAAAGG	0.0601931
chr10	92655645	92655667	+	AATAAGAGGGCCATATGACGTGG	0.317716
chr4	122722612	122722634	-	CGATGGCACGGAGTAGGAAGCGG	0.296543
chr11	64847205	64847227	+	CCTTAGTAAGCTCCCTGCCAGGG	0.491078
chr7	1607405	1607427	-	CAGAGCAGTCCTCCTCGCCGTGG	0.419678
chr5	37726993	37727015	+	GGCCGAGTTGGAACCCACGGGGG	0.28262
chr16	72130749	72130771	-	CTCACACCACCCGGATGGGATGG	0.300462
chr19	10286272	10286294	+	CCTGAGGTTTCCGTTTGGCAGGG	0.210572
chr16	104031	104053	-	TCGGCAGATCGCAGAGCAGCGGG	0.121131
chrX	64749103	64749125	-	ACTGCTGGTATCATACGAAGAGG	0.601528
chr6	30587337	30587359	+	CTCCTTATAAGGATGAGCCCTGG	0.224247
chr13	115022659	115022681	-	CCGACCTCATGCATAACAAAAGG	0.082586
chr3	179287641	179287663	+	GGATCCTATACTGTGAGAGCTGG	0.39414
chr2	96933563	96933585	+	CTCTCCCACAGTTGATGAAGAGG	0.0792311
chr14	102822152	102822174	-	GGTGTGTCTGGAATATAACGAGG	0.297186
chr4	99808339	99808361	-	TGTCTTCTAACCCTGTAGGATGG	0.177933
chr6	5004219	5004241	-	AGAGCATGGCCACGCTGCGCCGG	0.24134
chr3	47551691	47551713	+	TACTGTAGTGGCTGAAGGACTGG	0.187956
chr12	112120949	112120971	-	GAGACCATGAAGTCCAACCCAGG	0.23525
chr16	2012489	2012511	+	ACCACCTACCGAAGTTGCCCAGG	0.323547
chr6	30878951	30878973	+	CCGCCCTGCATTACTTCCGCTGG	0.0490744
chr21	47703713	47703735	+	CTTCTGTTACTCTGACGCGCCGG	0.272505
chr17	18217918	18217940	+	TCATGCGACCGTTTGACAGCAGG	0.137318
chr2	86310224	86310246	+	AGAAAGGTGTTCGCGGGCACTGG	0.626533
chr8	145649591	145649613	+	CCCGCACCTCATCCATGGCGCGG	0.185138
chr14	81686815	81686837	+	ACCGAACCACGTCCTTACCACGG	0.543097
chrX	48974131	48974153	+	GGGCCTCAGTGAGTTGACACGGG	0.622094
chr17	78968902	78968924	-	AAGCACCCGGCCGCCTACCATGG	0.306232
chr11	47767904	47767926	-	GGCTCTCTCAAATAGTGAGGAGG	0.214508
chr12	113617113	113617135	+	GCCATCCAAGATCACCGGGATGG	0.493356
chr10	79785433	79785455	-	CCACTATGGGTATATCGACCTGG	0.206235
chr15	91524995	91525017	+	TTGTCACATGTTGCCTGAACTGG	0.150255
chr17	80012803	80012825	+	TGTGCTCAGCTACGTCAGCAAGG	0.201517
chr3	139092103	139092125	+	CCCATATCCTTTACTGCCAGTGG	0.227141
chr15	72855810	72855832	-	CGCCCACATTTGCAGCGAACAGG	0.164789
chr9	131284985	131285007	+	GGTGCAAGCCCTCTCGGAGATGG	0.168816
chr12	32908601	32908623	-	AGAGCTCTTCGACCGTGGCACGG	0.208288
chr3	127774521	127774543	-	CTGAAGACATGATCCCAAACAGG	0.0668598
chr21	45220454	45220476	-	GACGCTTTCTGTTCTGAGAAGGG	0.106726
chr11	47447755	47447777	-	GACCGTGTGGGATGAGGCCGAGG	0.41681
chr19	8532447	8532469	+	TAGACCAATGCACGTCAAGATGG	0.312679
chr1	78034042	78034064	-	CAGCAAATGCAAGCTGAAAGTGG	0.157089
chr7	128641132	128641154	-	GACTGCCTATCATATGGCCGTGG	0.240275
chr11	61563124	61563146	+	GGCCAAACGCAGTGAGCGGCGGG	0.0594118
chr4	7062696	7062718	-	TGAGGCCTTGTTCCACACACCGG	0.436773
chr14	55462510	55462532	-	GGTATCTAGCAGAGTGGAAAAGG	0.0518121
chr7	1608936	1608958	-	GGTGATATCGAAGCAGAAGACGG	0.0960367
chr1	11158088	11158110	-	TTTGCGAAACACAGGGAGACAGG	0.140998
chr17	49357832	49357854	-	TGTCGTTGTCTTACCCGAAGAGG	0.297914
chr14	65453719	65453741	-	ACAGCGGCTCTGACCAGACGGGG	0.241993
chr17	4701077	4701099	+	GCAGGCTGGGACCCTCAAGAAGG	0.241436
chr22	20073880	20073902	+	GACAGGAAGGTGCTGTACACAGG	0.110119
chr22	50665410	50665432	+	CAGGGACGCACAACTCACGGTGG	0.226305
chr21	33750829	33750851	-	GGGAGTGTACGACGTTCGGCAGG	0.114524
chr10	105165819	105165841	+	TCTGCCACTGCTGAAAGCCCAGG	0.419417
chr8	120754780	120754802	-	GAGTTTGGAACTTGCACGGAAGG	0.209446
chr6	7393515	7393537	+	GAATGGAGGAAGCAACCCACAGG	0.515219
chr12	105380206	105380228	+	TCCAAGGAGCTGCTGACGGCGGG	0.24875
chr17	38572991	38573013	-	TTCTGTGGAATTAGTGACCCAGG	0.468722
chr17	17158196	17158218	-	GCAGTTGTCTGGACCTCAGGAGG	0.41054
chr15	65411138	65411160	+	TGGGATGATCGGATGGCACCAGG	0.480107
chr8	145634505	145634527	-	AAACAGGCGCATCCGCCCACCGG	0.460004
chr16	28856783	28856805	-	TTAGTTCTAGCTGAGGGAGGTGG	0.270002
chr15	90137712	90137734	-	TTCTCTGGTAGAGCTCGGCAAGG	0.54123
chr5	159842203	159842225	-	AGAAGATGACCAGAGAGGACTGG	0.238294
chr14	74557978	74558000	-	GCCAAAGATCTGGTGAGGCACGG	0.224226
chr17	57737928	57737950	+	GGTGGCTGCTAATGCACCAAAGG	0.236501
chr1	27269251	27269273	-	ACTCACGTCCAGCTCCGACAGGG	0.255864
chr21	34958371	34958393	+	CCAGGTAAAGGGTTGAGAAGAGG	0.27936
chr5	140048458	140048480	+	CTGCTCTACTCTCTACAGCGGGG	0.179659
chr11	69457804	69457826	+	CGAGGAACAGAAGTGCGAGGAGG	0.196737
chr2	27355169	27355191	-	CTCCCTGCTACCTCACAGCCTGG	0.031415
chr14	23421761	23421783	-	CTTAAGCCTCACCCTAGCAAAGG	0.397139
chr5	61684853	61684875	-	CTACATGGATTCAACGCAGAAGG	0.439869
chr14	20920198	20920220	+	TCTCAATGTGGCCTATACAGTGG	0.540621
chr11	62349069	62349091	-	ATCGCCTGCGTGTCCGCCCACGG	0.405885
chr4	184587493	184587515	+	GGTGGTTGTGTTCTATGAACTGG	0.276232
chr1	156697329	156697351	-	CGGAGGCTCTTAGAACGGAGAGG	0.119636
chr15	45694678	45694700	+	ACCCTTAGACGCTAGAGACCGGG	0.369401
chr20	5919250	5919272	+	GCTTGCATTAGATTTGAGGCTGG	0.0593178
chr17	17163674	17163696	-	CTTCACTCGCGATAACAACATGG	0.209119
chr8	145667695	145667717	+	CCTCCAAGCAGCGCATAGCCTGG	0.171478
chr13	73321202	73321224	-	ATGACACTGCTTTCAGCAAGAGG	0.106881
chr15	75932149	75932171	-	CGTGCTCCTCAAGCTGCGCATGG	0.528059
chr16	68344791	68344813	-	CCGCTGTACTCCGGGTGAAGCGG	0.323537
chr19	8550499	8550521	+	GAAGCGTCCCTGGGATCGAGAGG	0.143347
chr15	90125934	90125956	-	AAACAGTCCAGTATCCAAGGTGG	0.611425
chr5	37333602	37333624	+	ATGTGCTGCTGTACAACAACTGG	0.0916214
chr4	177249373	177249395	-	TTGGTACGACGTTCCAAGACAGG	0.0582206
chr1	26772843	26772865	-	GCAACAAGTGCAGATCGCCCAGG	0.606274
chr2	242102711	242102733	+	TATCGACACCTTAACCAACCTGG	0.470767
chr18	12982531	12982553	-	AAACTTTGTTGGCCCACCAGAGG	0.0802321
chr8	144911464	144911486	-	CGACGGACGCAAGATGGCGACGG	0.115389
chr15	89018449	89018471	+	AGCAGGCATAGCCGCAGCGGCGG	0.535295
chr2	38978381	38978403	-	TCATCATGTCGCGTTACGGGCGG	0.062463
chr17	80763849	80763871	+	AAGATGACGACGTCCCAGAGGGG	0.161875
chr15	34635243	34635265	-	CAGTATTACCTCAACGAGCAGGG	0.38542
chr21	34134462	34134484	-	AAGATGACGATGAGAAACGCCGG	0.295772
chr13	34392321	34392343	-	GCCGATACTTGTCCACCCAGAGG	0.598921
chr20	62616280	62616302	-	CGTAGGGTCCACTTGAGAAGAGG	0.342087
chr10	124914581	124914603	+	CGGCTCAAGTACCAGCACACCGG	0.653346
chr12	108962617	108962639	+	AGATGCAATCAAGGCCGCCCTGG	0.526786
chr1	38052934	38052956	+	CCAAATCACGATCCTTGCCCTGG	0.157748
chr16	23690652	23690674	-	CAGCGACACTCACCCTCCGGCGG	0.322439
chr6	10695227	10695249	+	GGTCGCTGGTTGCTACGAGCAGG	0.63809
chr8	27954791	27954813	+	ACTGATTGAAGCCCACGAGCAGG	0.0768513
chr1	245020957	245020979	+	TGCTGCATGTTTAGTAACCCAGG	0.17993
chr7	99711337	99711359	+	CCACCAGAGGCGAAGCGGAAAGG	0.0679228
chr15	41624112	41624134	-	TTGAAGGTTCACTCAAAGGCAGG	0.423539
chr12	110906333	110906355	-	AAACGTCTGCACGCAAACCACGG	0.0676302
chr16	3023249	3023271	-	CATCCGGCACTCCCTAGCCCTGG	0.115218
chr9	136199385	136199407	+	TTATTGAAGATCAGCCCGGGCGG	0.199523
chrX	119005045	119005067	-	GGGCAATGCCTCTTCCGGGATGG	0.295154
chr15	40939244	40939266	+	CGATAACTGCCTCACTGAGATGG	0.0264934
chr20	33114094	33114116	+	AAGCGACTGCAGAGCCAGAAGGG	0.530054
chr12	57036293	57036315	+	AGTACCCATGTCAGTGGCCAGGG	0.131875
chr17	35992140	35992162	+	CACATGCAGCATAACTGGGATGG	0.652596
chr17	79679476	79679498	+	TGTCGCGCTGGTACTTCGGGGGG	0.0946027
chr19	58899494	58899516	+	CCTGTCCCAGGATGACCGAGTGG	0.35627
chr2	219130620	219130642	+	ATCCTGGTTGGCAGCAACACAGG	0.181941
chr2	234749415	234749437	-	TGTTGCTCGTGCCATCACGAGGG	0.0670711
chr19	46351121	46351143	+	CCTCCACAAACTTGATGGCGTGG	0.138812
chr22	42341968	42341990	+	CGATTCACACTGGAGGGCAAAGG	0.491418
chr21	30257589	30257611	-	CAGCGACGTGTACGAGCCCGCGG	0.00235546
chr17	4635104	4635126	+	CTAACGAGCGGCTCCTAGACCGG	0.274759
chr11	118923033	118923055	-	GGTGCCTGGGCCTGTACAGCAGG	0.186501
chr11	62571351	62571373	-	GGAAACCGTAGGTCTGGAAGAGG	0.173868
chr2	183902759	183902781	-	AGCTCACCATCCTCAACGACCGG	0.174501
chr3	179287968	179287990	+	TAATGCTCTGCGTGTTCCGAGGG	0.280057
chr8	145669788	145669810	-	CGGCGATCCGAGCATGAGCCTGG	0.355739
chr12	6620275	6620297	+	GGGTAAGAAAGCTCGGACCAAGG	0.157632
chr14	73576179	73576201	+	TCCAGATGCAGAGCTCCAGAGGG	0.145313
chr10	12021071	12021093	-	ATCTTTGTTCCATGCTGAGGGGG	0.120484
chr12	110765423	110765445	+	TGGCAAGATCCGGGATGAAATGG	0.0436407
chr11	6630805	6630827	+	ATCCTACTCTCATCACACACTGG	0.158959
chr9	135275444	135275466	-	TGTACCGGGACGACTTGGAACGG	0.320185
chr19	13041308	13041330	-	TGGCAAAGTGGGCTTCAGCAAGG	0.256347
chr9	4849458	4849480	+	AGACTCGACCAACCAAAGCCTGG	0.196044
chr16	75467208	75467230	-	AGACTTCTCTACGTCGGAGGAGG	0.143845
chr17	12906847	12906869	+	ATGTGAACCACCAAGGCCACGGG	0.18386
chr11	31531507	31531529	+	GACAGCTGCTGGTATCAACCGGG	0.438477
chr2	68384529	68384551	-	ATCATCGCCCATATCCAGAAGGG	0.170425
chr9	111693335	111693357	-	TTCTCTCTCCGAACTGAACAGGG	0.180511
chr10	103904829	103904851	+	GAACTGGCCAACGTGGCAGGTGG	0.107621
chr4	177249372	177249394	-	TGGTACGACGTTCCAAGACAGGG	0.390331
chr17	33464118	33464140	+	CGGTGAGGATGCGCTCACAGCGG	0.432688
chr19	38872850	38872872	+	GACAGACTACGCCAAGAAGGTGG	0.186619
chr4	57333835	57333857	-	TTCACTTCACTCCACAGCGCAGG	0.178649
chrX	122866825	122866847	-	CCGCAGAGTGGATAAAGAACTGG	0.227881
chr3	51457462	51457484	+	GGCTTTGGCTGTAGGCACCATGG	0.278962
chr1	52499276	52499298	+	GCAGAATCGCCGTACACCGCTGG	0.148153
chr5	134124260	134124282	+	GACATGTTAGCCGCTAACAGTGG	0.624675
chr9	104313015	104313037	-	TCCTCTGGTGCCATGAAGCAGGG	0.123325
chr2	197656094	197656116	-	TGCTCGAGGAGAACGTGAAGAGG	0.197079
chr2	68361823	68361845	+	GGCAGACTTACTACTTCCAGAGG	0.567559
chr1	200628209	200628231	+	TATATCCAGAAGTCGCCCAGGGG	0.6181
chr20	34286428	34286450	+	ATATAGAGAGGTCGCAGCACTGG	0.0968151
chr12	132626429	132626451	+	GAGACTTCTGTCCCGTAACCAGG	0.126064
chr10	121596392	121596414	+	AAATGACTCATCATACCGGGAGG	0.121444
chr11	61912644	61912666	+	GCGTGAGGAACGCCTCCGCAAGG	0.214873
chr1	70694118	70694140	-	AAGCAGACACGAGATGAGACTGG	0.137688
chr9	111689667	111689689	-	TTGGAGTCCTGACCAAGAGCTGG	0.205438
chr10	70726871	70726893	+	GCATGTTGTCCTGGATGAAGTGG	0.303743
chr5	140044524	140044546	+	CGCTGAGGATGGGAGCGACGAGG	0.150128
chr8	95869113	95869135	+	CATACACACGAAGCTGGGACAGG	0.0807574
chr1	38158670	38158692	+	AGGCTCTGCGCGAGATGAACTGG	0.145561
chr5	159841347	159841369	-	AGTTCAGCTCATCTGGAGAATGG	0.111306
chr16	69368774	69368796	+	ACAGCCCAAAGTACATGCACTGG	0.122867
chr15	37100570	37100592	+	GCTGGACTGCAACCGGGAAAGGG	0.278677
chr4	68378139	68378161	+	CCACCAATCAGATGGACGCCTGG	0.131926
chr10	51592592	51592614	-	CTTCGAGGGATAGCACGAGGTGG	0.313414
chr22	29138164	29138186	+	CTGCGATGCTGCGTCGCAGGCGG	0.120111
chr7	99709545	99709567	-	TCAGTACCTTTATCTCGGAGGGG	0.266305
chr22	42343027	42343049	+	GATGGTGGCCGTGTTCAGGCCGG	0.558939
chr3	10191467	10191489	-	CGCTCTTTCAGAGTATACACTGG	0.175626
chr12	118457512	118457534	-	CTGTTTCGCACAGGCTAGGATGG	0.129923
chr12	6623655	6623677	+	GCTGCAGCACTTTGAACACCTGG	0.174098
chr17	61907627	61907649	-	CCCGGCAATTGGGTGTCACCTGG	0.168217
chr21	40552194	40552216	+	ATACAAGTCCCACCTACCGAGGG	0.812742
chrX	153196215	153196237	-	CCTCACTCAGATGGCCGACGAGG	0.0116763
chr7	99015140	99015162	-	CCCGTGTCTGAATGCACCGCAGG	0.605062
chr11	64543986	64544008	+	TTGTTCTCGAGTAAGTCCAGGGG	0.628142
chr22	30975877	30975899	-	TGTTTGACTCAGTGAACGCCAGG	0.132335
chr5	33448763	33448785	+	CACTTTGCCTGATGGTAAACAGG	0.0144902
chr13	73355040	73355062	+	TCGGATGCGTTTATATACGGGGG	0.472249
chr5	177577879	177577901	+	TGCTCCTTACCGTCTTAGAGGGG	0.356222
chr16	70560575	70560597	+	TTAACCTTGCAGAGAGCCACTGG	0.435319
chr8	128750927	128750949	-	CTCTGAGACGAGCTTGGCGGCGG	0.18995
chr2	62099248	62099270	-	CTAAGAAACCGGCATGCCCAGGG	0.245177
chr22	42335116	42335138	+	GAGCTGAGACACCGGGCACGTGG	0.137025
chr3	196664415	196664437	-	TGGGACGCAGGCTTTAAGGAGGG	0.544652
chr15	41730529	41730551	-	ACTGCGCTTTCGCTTTGCCAGGG	0.274539
chr9	135919188	135919210	+	GCTCATGCTCCGGCCCGAGAAGG	0.191042
chr14	55457956	55457978	+	GGTGTAGAACCTGACTGAAATGG	0.0461986
chr15	35234212	35234234	-	AATGTGGATGGGCTTACAGCTGG	0.0816897
chr6	111320910	111320932	-	TGGTAGTCATACATACGACCTGG	0.76292
chr21	30257601	30257623	+	ACACGTCGCTGAAGGCGCCGCGG	0.0376219
chr17	41567810	41567832	+	GCGAAGCCTTCCACTAGCAAAGG	0.291486
chr15	89873470	89873492	+	AACGCTCTTCCACCAGCCGCTGG	0.220514
chr1	44441369	44441391	-	GAAGGGCCACCTCCCTGAAGGGG	0.0239333
chr3	184024523	184024545	+	CTCTCTTCAATTGCAGGGAGTGG	0.0564516
chr17	7399822	7399844	+	CATGTCTACGACCTTTGCAAGGG	0.635511
chr6	17675441	17675463	+	CAACCCAGTTAGTACTCACAGGG	0.247985
chr5	96514817	96514839	+	ACAGCCACCATGTTTAAGGCTGG	0.324236
chr2	131103641	131103663	-	GGTTTGCGAAGGTGATGACCCGG	0.29619
chr7	100479013	100479035	+	AGAAGCGCATGAGGAGAGACTGG	0.011927
chr16	68336317	68336339	-	CTGGCGCAATGAGTACCCAGAGG	0.460433
chr17	44248202	44248224	+	ATGCATGAGGTCTACTCACAGGG	0.0186281
chr3	160138569	160138591	+	ATCATCCTGTTGTCATGCACTGG	0.41623
chr3	47446567	47446589	-	AGGGATCAGGCAGCTCACCAAGG	0.0333272
chr17	7476807	7476829	+	GGCTATTGGCAAACTGCGGATGG	0.0225309
chr14	78205142	78205164	+	AATTTGTCAGCTGCTCGAACTGG	0.0218225
chr12	132198654	132198676	+	ACGATGCTGAGTATTCCACGTGG	0.14949
chr8	27987109	27987131	+	GACCTATGGCTGCACAAGGCTGG	0.0191453
chr6	41889304	41889326	+	CCCAAATTCAAGGCGGCCCGTGG	0.14318
chr19	49497481	49497503	-	CTCATCACACACTGGCGCCAAGG	0.0998241
chr16	28855252	28855274	+	CGTCACCTGGAGCCCTCACCTGG	0.177642
chr1	229635490	229635512	+	TGTAGGTATCTTCACCAGCAAGG	0.303257
chr15	75932153	75932175	+	GCGCAGCTTGAGGAGCACGGTGG	0.788226
chr12	50390949	50390971	-	CCTGTGTTCCATGTGGAAAGCGG	0.320044
chr16	56473639	56473661	-	CAGATACTGGGTCGTCAGGATGG	0.201091
chr9	106864815	106864837	+	GGAAAGCAAACGCAAAGAGCTGG	0.216011
chr16	70566384	70566406	+	AGCAGACAATGATCCAACAGGGG	0.255101
chrX	64749705	64749727	-	GACCTATTGGTGCCGCCAACTGG	0.139613
chr12	6618914	6618936	-	CAAAGTGCTGCAGCATAGCCAGG	0.202664
chr4	24543545	24543567	-	CGAGCTGGACGTACCAGACCTGG	0.390452
chr20	2443275	2443297	+	CACTTACCTCGCATCCCAGGGGG	0.101784
chr2	68384698	68384720	-	TAACTACAGCCAACATGCCAGGG	0.115041
chr4	76695844	76695866	+	CAGGCACTAACAAGAAGCAATGG	0.198176
chr14	55453906	55453928	+	TTGACACCACAGGTCCAGCAAGG	0.528792
chr2	162227716	162227738	-	AAAGCCAACAACCAAAGCCAGGG	0.680472
chr17	30801817	30801839	+	TTGCACTTCGGTATGCAGGGAGG	0.237379
chr15	78582390	78582412	-	GATTCCCAGTATCTGGCCACAGG	0.322314
chr6	52149394	52149416	-	CCTGGACTTCCTGGACGACGAGG	0.110394
chr16	27253143	27253165	+	AATGCAGAGGCGAGCCAGAAAGG	0.146013
chr11	32605442	32605464	-	CACTGATGTCGATGAAGGCCGGG	0.304009
chr17	61908897	61908919	+	GGAAGATGAACCTGACCCGGGGG	0.419109
chr6	97720701	97720723	+	AAAGCCTCATAAGGATGGACAGG	0.139965
chr16	3023997	3024019	-	GGGATGACGACAGCCTAGGGTGG	0.212776
chr11	3060477	3060499	+	CCCGATACTGCTCGAACAGGTGG	0.187497
chr6	90513042	90513064	+	CTCACGGGAGGACATCAGGATGG	0.38669
chr19	5713216	5713238	-	TGGATGAAATCTACCACACGGGG	0.391444
chr8	37707160	37707182	-	TACCACTACCTTCAGCGACGAGG	0.145575
chr11	9608068	9608090	-	TGATCTCCATTTCTCGGAAGAGG	0.235295
chr1	212955738	212955760	+	CCAGTGGATGTACAACAGGGTGG	0.350519
chr10	13652099	13652121	+	ATCGTCGGCGGTCAGGAGCCTGG	0.23597
chr11	60670243	60670265	+	ACGGGCAATGACACGGCAGGCGG	0.544247
chr20	36627594	36627616	+	AAGGCTCTAAGCACTGCCAGGGG	0.211737
chr11	34152429	34152451	-	TCTCAGCAGTGGTGCTGACCTGG	0.136164
chr17	4636371	4636393	+	CTCCAGCTACTCTTCGAGGAAGG	0.268497
chr14	105766821	105766843	-	CAGTTCGTGGAGAGCAGCGGCGG	0.129704
chr17	80013077	80013099	+	ACCAAGCTCAAGTGTGCCGCAGG	0.137061
chr20	2446399	2446421	-	TCGGTCTGGTGCTGCTGCGAGGG	0.507444
chr16	56782240	56782262	-	CCTGTAAGTTCCGTTCCACATGG	0.0811956
chr17	56801440	56801462	+	TTCATTGGGACCGAAAGCAAAGG	0.480569
chr1	20982252	20982274	-	AGGTGACCCTCTTCGAGAGCTGG	0.161341
chr3	139085490	139085512	-	CCAGACAGCTGTCATGCGGAGGG	0.318009
chr16	75338923	75338945	-	CATCCATAATCGAGGGAAAGAGG	0.121162
chr6	30638615	30638637	+	CTGTCGAACCCGCTCAGCAAAGG	0.0554724
chr14	67849190	67849212	+	TGTAATGACTACGACAACCCTGG	0.282735
chr12	132626875	132626897	+	AAACACAGAGGTCGCTAGGCCGG	0.163494
chr12	125461947	125461969	+	CTCACCACACACGATGACGATGG	0.44868
chr7	2402320	2402342	+	GATGCTGTGAAGAACGCCGACGG	0.577688
chr21	33744920	33744942	-	AGGTTTCTGCCGAAGAAGCAGGG	0.122638
chr6	144416542	144416564	-	CCGACACCACCAAGTGGGAGTGG	0.410122
chr8	95837201	95837223	-	TTTCTCTTGTTATCAGGCGGAGG	0.0740983
chr1	109774293	109774315	-	CCGACTTCCCAAGGTGCGAAGGG	0.367552
chr5	33456261	33456283	+	CCTTTGATAGATCTCTGCCGGGG	0.624391
chr19	11266425	11266447	-	CGCCTTCCGCGACATAGAGGAGG	0.469809
chrX	152736007	152736029	-	TCGGAGCGCGAAACATGGCGGGG	0.230143
chr12	49231045	49231067	+	CAGGCCTGAAGCCACTCACAGGG	0.0890639
chr2	10262757	10262779	+	CGGAGGCATGGCACAGCCAATGG	0.14737
chr8	117768209	117768231	-	TGTACAGTAGGCATGCACAAAGG	0.0954929
chr1	84945149	84945171	+	GGCGACACTTAATGTTCACGCGG	0.334104
chr11	3800242	3800264	+	AGCTGGCTGGCTAAATGAACTGG	0.0558381
chr1	212151819	212151841	-	TGTATGGTGAAGTTGGCCAAGGG	0.540036
chr20	35835786	35835808	-	GCACAACCACAACTGGCACGTGG	0.254017
chr6	30638186	30638208	-	CGAGGAAGACCGGAAGGCCATGG	0.0326689
chr2	96933128	96933150	-	GGCCAGGTAATTACCGCAGGGGG	0.590399
chr19	48949661	48949683	+	TGACATAGTCCGGGATCACCTGG	0.237092
chr16	30080901	30080923	-	TTCTGAGTGCAAGCATGGCCTGG	0.187191
chr1	109955689	109955711	-	TAAAGCCAGAGTGGAGACACAGG	0.355017
chr16	2034432	2034454	-	TCTTGAAGTCGACGCAGGCCCGG	0.241951
chr10	70733311	70733333	+	CCTACATTCATCGATCCGGGCGG	0.43269
chr16	46723599	46723621	+	TCGCTTTAGTGCCGGCGCCATGG	0.109774
chr3	183855572	183855594	+	CCAGAGCCCTTGAGGAACACAGG	0.387674
chr7	92158160	92158182	+	ATTTGATCACCACGTCCAGAGGG	0.147724
chr13	37580079	37580101	-	ACCGGAATCTCGATGAACACAGG	0.384424
chr22	29695771	29695793	-	TGTTCCATCAAAGGTCCAGGGGG	0.234615
chr8	27965436	27965458	-	AATCAGAATCAGGTCCACCAGGG	0.423372
chr3	133356740	133356762	+	TGAAGAGTTTGTCCTTGGACAGG	0.038437
chr4	2964956	2964978	+	GATTGGAGTTGGCCTTCGCCGGG	0.193983
chr2	96934323	96934345	-	CACTACAAGACGCCAGGCGCTGG	0.0330847
chr1	28858419	28858441	-	TCCGGAATGGATACCAGGGCCGG	0.456598
chr1	118483524	118483546	+	AGAGGATGGTGCCTTTGAGACGG	0.0647357
chr10	94353150	94353172	+	TTCGTCTGCGAAGAAGAAAGAGG	0.390666
chr22	29932614	29932636	+	TGCATGATGCTGTTGAGGCGGGG	0.114631
chr1	153713827	153713849	-	CTTACCTTCTGGGCTTGGGCAGG	0.166355
chr10	51592595	51592617	-	GGTCTTCGAGGGATAGCACGAGG	0.483127
chr5	175812235	175812257	-	CGCTACATGGTAGAGAACCACGG	0.40973
chr19	56166475	56166497	+	CGGACTTCGACGAGTTCGAGCGG	0.157129
chr5	68467102	68467124	+	TACTGCCTCTCCAAGCCCAATGG	0.487277
chr5	154307092	154307114	-	ACAGAGGTGAACTGTTGCAATGG	0.100613
chr12	12977544	12977566	-	AGGTATGTCCAAACCTCGGCTGG	0.283599
chr1	16272269	16272291	+	GGGTCTGGCTTGAGCTCCACAGG	0.145788
chr13	31204968	31204990	-	AGCCCAAAGGATAGATGCACTGG	0.525302
chr16	10855623	10855645	+	CAGATATTCCCTCCCACAACCGG	0.0144976
chr12	132626672	132626694	-	TGTGCTGCCCACCAAGGAGCTGG	0.116437
chr17	44791220	44791242	-	CAGTCTTCCCACTGTGAGGAGGG	0.400854
chr11	47441855	47441877	-	GATGCCCAATGAGGAGGCCCGGG	0.854299
chr12	54736058	54736080	-	ATGACCTACTGTCAGTCCGATGG	0.157217
chr20	39690074	39690096	+	CCGGCACAAAGAACACAAGAAGG	0.325363
chr15	78838050	78838072	+	GACCCTAGTGGAAATTACGGGGG	0.646679
chr6	30587513	30587535	-	GCGGCGGTAGTCAGCCCAGACGG	0.00752569
chr21	34944896	34944918	-	AGTGTTGTGAATAGTACGGCTGG	0.145279
chr8	95848767	95848789	+	GGCGCAGCATACTTCCAGCAAGG	0.374945
chr3	196669364	196669386	-	CTTCTCTGCACTATGTCGGGTGG	0.497108
chr17	38146343	38146365	-	TGGATGGCTTTGATTCGCCCTGG	0.301476
chr22	20077294	20077316	-	CAAGAAGTATGGCCTGGACCAGG	0.143685
chr5	175811369	175811391	-	GCCCTTCTCCTCTTAGGCCATGG	0.00105974
chr7	100479403	100479425	-	TGGCCTGGATAGGCAGGACATGG	0.110878
chr11	32610573	32610595	-	GAGTATTCTTATCCATCCCGTGG	0.397165
chr6	144167198	144167220	+	AAGAAAGGCGAGCAGAACAGAGG	0.286086
chr5	96503657	96503679	-	GATGTGGAGGTTTCTGCCAGTGG	0.36659
chr13	21751151	21751173	+	GCAGAACATGATCCGCCGCCTGG	0.134182
chr2	136624198	136624220	-	GCTGTGGAATCAGCTCAAGCTGG	0.166116
chr13	73340117	73340139	-	TCCTATAGATCTGCAGACCAAGG	0.184581
chr5	61689841	61689863	-	TAACTTCAGACCACCGCCCAAGG	0.155687
chr12	6711323	6711345	+	GCCGGCATAAGAGCATACGCTGG	0.174132
chr11	57427377	57427399	+	CCGTCCCACTTATGTGGAGCTGG	0.0757835
chr10	70191644	70191666	-	ATCGTGGGTATGCCTGGGACAGG	0.165354
chr16	30080640	30080662	-	GAGGATCTCAGGCTCCACGATGG	0.589427
chr20	57613680	57613702	-	TTCACATCGGCAGCCACCCGTGG	0.316378
chr9	72959146	72959168	-	GAAGAGTCTGCTCTGCACCCAGG	0.0818016
chr21	34922593	34922615	+	TTCATCCATGACAAGACCGCAGG	0.247134
chr2	37458670	37458692	+	CGCTTGGCATGGAACTCCAAAGG	0.214215
chr2	71357840	71357862	+	GACGGAAGTCGGCAAAGCCACGG	0.514699
chr2	219134100	219134122	+	CCTACCTGAGTGCAATGCAAAGG	0.462311
chr12	7077747	7077769	-	CTCAATCTCAGACCTACAGATGG	0.46808
chr1	16273422	16273444	+	TAACCTACCTTCTGTGGCCAAGG	0.142773
chr1	151373031	151373053	-	AGCATAGCCTCCGATGACCATGG	0.696679
chr19	56172538	56172560	-	AGTACCTCAGTGATGCCAAAGGG	0.000474582
chr9	131709313	131709335	+	CAAAGGCATGACCATGGAGGCGG	0.137552
chr11	248811	248833	+	CTAGCAGGACTTCTCGGCGAGGG	0.48223
chr17	4699568	4699590	+	GAAAGCCGAGAAGTTTCCACTGG	0.149368
chr16	56855463	56855485	-	CGGAAGCACAAAGGTCCACCAGG	0.0779354
chr9	140100743	140100765	-	TTACCTTCATGTTGTCAGGGGGG	0.270457
chr22	50667980	50668002	-	CCCAGGCCTTTGTGGTGAAGCGG	0.108269
chr12	124114958	124114980	+	AGGCAAGACTGATGAAGCGGAGG	0.27262
chr16	784723	784745	+	CACCATGAGCACACCTGGGCAGG	0.723539
chr9	140150045	140150067	+	GGCCATCGAGCAGTTCCAGGTGG	0.283505
chr19	12783679	12783701	+	GAGACGCTATGACCTAAGGATGG	0.351904
chr6	5004131	5004153	+	GCGTCTGCACAAGATGCCGGTGG	0.256758
chr1	104080023	104080045	+	GGAACCTCCTTTGCCAGACGAGG	0.341969
chr16	58438453	58438475	+	CAACGAAGACACTTCAGCCCTGG	0.251676
chr1	94336305	94336327	+	CGTGAATGGTAGAAATCAGCTGG	0.162293
chr17	7834814	7834836	+	CTCCGCGTACATGTCTAGCGGGG	0.19274
chr3	193365902	193365924	+	TCGCCTGCGGGAACTTGACCGGG	0.280966
chr2	97020075	97020097	+	ATCATGAAGAGTTCAGGAGCTGG	0.174671
chr6	41899551	41899573	-	ACTACCTGGAGTGCAACACAGGG	0.644788
chr18	55287841	55287863	-	CGAGAGGGAAGCGATGCCACGGG	0.729845
chr1	118482174	118482196	+	GGACATAGCTTATCTGCAAGAGG	0.160263
chr16	88871938	88871960	+	GGCGGAGATGTTCCGCAGCATGG	0.240924
chr7	44156726	44156748	+	GCTCACCTATCTGTGTCAAGTGG	0.00597092
chr2	27015075	27015097	-	AGGGCAGCTTCCTTATCAAGAGG	0.314895
chr7	98507747	98507769	+	TCAGTCAGAACTTGGAGCCGTGG	0.0631078
chr6	30545951	30545973	+	AGTGCCAACCAGTGATGAGGAGG	0.0746961
chr9	100417205	100417227	+	TGAACACTACCTGTGTAGACAGG	0.186925
chr1	38019798	38019820	-	TGAAGAGCGAACGGGAGCGAGGG	0.218524
chr19	2426976	2426998	+	CGAGTTGTAGGCGCGAGACACGG	0.414208
chr11	3793107	3793129	-	CAGGAAGGGCCCACAGAACCAGG	0.115154
chr11	61912471	61912493	+	CCTGGAGAATCTGCGGCGGAAGG	0.372669
chr8	67974097	67974119	-	AAATCCTGGCGGCGAAGCCCTGG	0.268633
chr14	102449834	102449856	+	GGCGTATCAACCCTGCCCACAGG	0.286449
chr1	92769549	92769571	-	ACGACATCACTGTAGTGAGCAGG	0.212332
chr7	98497369	98497391	+	TTCAGGTGTCTGCACAAGCGAGG	0.154884
chr2	85846355	85846377	+	GAGTGGATTCTGAGGACCGGAGG	0.246555
chr3	127806560	127806582	-	GACCATGCTGTATACTCCACAGG	0.266894
chr21	30257625	30257647	-	TACGCCGTTCCACGGGCACGTGG	0.0813523
chr15	72864482	72864504	+	AAAGGCAGCAAGAGATGCACAGG	0.443801
chr19	47706925	47706947	+	TAGGTACTGCTTCTCCGAGATGG	0.453996
chr7	100481837	100481859	-	TGCATCCAGCATCTTGACAATGG	0.487176
chr11	61896289	61896311	+	AGAACCGACGGAAGAAGAGACGG	0.374913
chr2	38977303	38977325	-	TATGTTGGTAACCTGGGAACTGG	0.467719
chrX	70756187	70756209	+	TCCAGTGTCGAAGGCTGGACAGG	0.147705
chr5	54640991	54641013	+	GGAGACCAGAAAGGGCGGAAAGG	0.171069
chr7	103807232	103807254	-	ATCCAGCAAGAACTGACAAGAGG	0.218226
chr19	45868196	45868218	-	TCCCAGGAATTTGATGCCCATGG	0.118983
chr19	11266416	11266438	-	CGACATAGAGGAGGTGAGCCAGG	0.237698
chr17	79846410	79846432	-	CGTCACAGATTGACGCACAGCGG	0.159815
chr22	50666392	50666414	+	GGGCGGAGTGGAAAGGACGCAGG	0.0205686
chr19	40336930	40336952	-	CCAGGGCTCGCCATGAAGCCAGG	0.0962746
chr10	99160927	99160949	-	AAGTTGAAGCGCTGGAAGAAAGG	0.0671025
chr1	16272672	16272694	-	GACCTCAAGGAGGAGCGCGGCGG	0.0296909
chr4	184614164	184614186	+	TTAAATTGGCAGGGAGGAGGAGG	0.124059
chr2	232325494	232325516	-	TCCTGTGAAAGCCAAGAACGTGG	0.243609
chr5	167913514	167913536	+	TGGTGTCTGAGTGCTCCGCGCGG	0.124208
chr2	9595867	9595889	-	CACCTGTCAATTTCTGCAGCTGG	0.0795446
chrX	24721418	24721440	+	GAAGCTGGTTCAGGCACGCCAGG	0.118854
chr11	119002313	119002335	+	AGCAGTCGGCAAGGACAACCCGG	0.185866
chr16	70569216	70569238	+	GGAGGGTCAGATGGTCCAAGTGG	0.682123
chr14	23503857	23503879	+	TCAGTACTCAGCCTGGCAAGGGG	0.0446678
chr2	86315768	86315790	+	CTTTCGGACAACGGATCGCCCGG	0.126702
chr4	71554670	71554692	+	CGAAGATGGAGGGAATGCGGGGG	0.220436
chr12	53666539	53666561	+	TAGTCACAAGCTCTATGCCGAGG	0.788061
chr12	123834939	123834961	-	CTTGCTGCTTTGAGTGAGAGTGG	0.0833122
chr14	50136267	50136289	+	GGGTGAGAACCTATCACCGGAGG	0.261352
chr6	44278810	44278832	+	TCTCAGTACAGGGCCCACAAGGG	0.0463345
chr17	5358504	5358526	-	ATATGTAGTTGACACGGGCATGG	0.106472
chr14	55434055	55434077	+	AGCAACAGCAGGGCGTGGAAGGG	0.0989072
chr5	169020414	169020436	+	GCACCAAGTAGATCATCAGAAGG	0.283513
chr14	78221332	78221354	+	CCTTTCCGGTATCCGTACGGGGG	0.397037
chr11	125496694	125496716	+	TTGGTGCAAACCCTGGGAGAAGG	0.689872
chr5	68473110	68473132	+	TCTTCCAGTTATGCAGCACCTGG	0.208905
chr8	67341866	67341888	+	TGGAGGACCAGTTCGCCAAGCGG	0.29077
chr5	154311065	154311087	-	AAAGGTTGCTACTTAGCCACTGG	0.405128
chr15	40937264	40937286	+	GAGACACTGCTCTGACAAAGAGG	0.263714
chr7	135261116	135261138	+	GCCTTGATACAGTCTAGACGGGG	0.374098
chr14	23946733	23946755	+	CGGAAGAAGATACCTCAGAAAGG	0.0830249
chrX	48979986	48980008	-	GCTTCACTCGCACGTCCGCACGG	0.286287
chr15	66792624	66792646	+	ACTTTACCGTGGTGCTCGAAGGG	0.308012
chr21	33032073	33032095	+	CTAGCGAGTTATGGCGACGAAGG	0.0991349
chr1	92789738	92789760	-	TTCTGAGATTCCCTCCAGGCAGG	0.111644
chr1	114454659	114454681	-	GCCCTTGCTGCTGTGGGACAGGG	0.118636
chr6	89322485	89322507	-	ACATCATCTGGACCCTGACACGG	0.0941136
chr7	100304579	100304601	+	GACGGACTTTAAGGCCCAGCTGG	0.190998
chr6	43538370	43538392	+	CATCCTCTGCCAGTCGCAAAAGG	0.0153888
chr15	45697682	45697704	+	TGCCCTCCTTCATAGTGAGAAGG	0.361425
chr13	31195337	31195359	+	AGGGATATCTTCACTCCACATGG	0.200629
chr7	156756595	156756617	-	CTAGGATCTTTGAACTGACCTGG	0.00639935
chrX	77373659	77373681	-	AGAGTTCTTCATACCCGCCCAGG	0.503212
chr17	78112870	78112892	+	CAGAATCTCGTGTGGCAGCGTGG	0.0435079
chr11	105961363	105961385	+	TAAGGATGAGTGGACTCAGCTGG	0.23944
chr1	12056269	12056291	-	GGTGGTGTGGCCAATCCCAGAGG	0.760036
chr11	62356622	62356644	-	AGAACTACGAGCTGCGAGAAAGG	0.0694954
chr22	22041233	22041255	+	CGTGCGGCTGCACACCAACAAGG	0.153985
chr3	48495800	48495822	-	TTACCTGACATGGGAAACAGAGG	0.160062
chr17	4700843	4700865	+	CCTACCAGCTCGGTTTCCACAGG	0.070603
chr17	76210431	76210453	-	ATGCGGTGGTCCTTGAGAAAGGG	0.120164
chr3	45754632	45754654	+	GATCAGCGGTTTGTATGGAATGG	0.609234
chr19	45911650	45911672	-	AACCGAGGCCTCAGGCCAGGAGG	0.210154
chr6	7594059	7594081	+	GGGCTATACCAAAGAAGAAGAGG	0.128113
chr8	33354169	33354191	+	TCATGCCTTCGACAAAGCCCTGG	0.202345
chr17	42287783	42287805	-	CAGTCGGAGAGGAAGCCCGGCGG	0.237029
chr1	44684838	44684860	+	CACTGCAGAGCAGCGGCGCACGG	0.0900984
chr4	57356552	57356574	+	CAAATATGGGCGGAAGAAGGAGG	0.205222
chr21	33765188	33765210	-	CCCAAGAGGAAGGCCTCGGGCGG	0.41599
chr16	31138388	31138410	+	CTTGGAGAAGGAGCATGAGGCGG	0.323171
chr12	125459990	125460012	-	CGTGGCCATGTCCCAGCGAGTGG	0.502348
chr14	23502805	23502827	-	TGCCTCCCAGACGGTGAAGAAGG	0.194532
chr16	5125516	5125538	+	CCCTCGTTCTGCTGGCCAAGTGG	0.0469009
chr1	28862455	28862477	-	GGTGAAATAGGCACCACAAAAGG	0.156859
chr9	111692067	111692089	+	GCAGAGTATGACGTCTCCAGAGG	0.429657
chr1	153638151	153638173	-	CGTGGAAAGCCTAAGAGCACAGG	0.412261
chr15	89871988	89872010	-	TGCACAGACTTTATGTAGGGGGG	0.0550514
chr11	67159681	67159703	+	CCTGGAACCCTTGGAGGACGGGG	0.399589
chr1	38488396	38488418	+	AGTATAACTGCCTGACACAGCGG	0.447322
chr17	4457320	4457342	+	CAGCCGACCTGACTGAAAGAGGG	0.320122
chr19	58904832	58904854	-	CTGGTTCACACGGCGCAGGGGGG	0.510431
chr1	111985340	111985362	+	TGTACTCTTGGTGTCCACAAGGG	0.479699
chr13	73336150	73336172	+	AGCTTGCATCATACAGCGAGTGG	0.356232
chr5	141009610	141009632	-	AGCAACCCAGCTGAACAACAAGG	0.117893
chr6	90503588	90503610	-	CTCCCTTTGGCGTAAGCAGAAGG	0.0606709
chr19	49593580	49593602	+	TGAAACCCGAGAGGAGCGCATGG	0.164602
chr3	112738381	112738403	+	TCACTCACCAAGGGCCGCGCCGG	0.123639
chr20	60962957	60962979	-	AACACTCACCATCCTACGAATGG	0.289626
chr11	61096966	61096988	+	AAAGGCCATCATAGAGACGCAGG	0.301439
chr19	4429704	4429726	+	GAAGCTCCTGGACTATGAGGTGG	0.228994
chr11	65056526	65056548	-	CATGCTTAGCATCCAGGAAAGGG	0.0241318
chr22	41676720	41676742	+	AGGGATGCCCAATACAAACATGG	0.100681
chrX	53674463	53674485	+	CTGCCAGTATTCCATCGAAGCGG	0.264195
chr1	38155422	38155444	+	TTGCTGAGGGAGGACAGGAGGGG	0.504401
chr7	128637439	128637461	+	TTACATGGTCTGGTTCCAGCTGG	0.212871
chr1	114449765	114449787	+	GGAACCATCCTCTACACAGGTGG	0.167024
chr5	140049014	140049036	-	GGTCATGGCCACTACTGGCCAGG	0.240808
chr8	104076945	104076967	-	ACTTTCAGCCACCGTACAAGTGG	0.123325
chr16	72133095	72133117	+	TCCTCCAGGAAGACGTGAGGAGG	0.190399
chr17	42288237	42288259	-	GAAACGGCGGCAGCTGCAGGAGG	0.0579772
chr1	109778666	109778688	-	CTGGTAGAACTCCTCTGCGGTGG	0.675616
chr12	56826811	56826833	+	TTCTCCTGATCAAGGTCAGCTGG	0.0948587
chr12	110906370	110906392	-	AGCACATTTGCAAATCGCGAGGG	0.198262
chr5	159437730	159437752	+	CTGCAGTGCCTCATTTGAGGAGG	0.178332
chr12	53670578	53670600	+	AGCCACCCACCTGGTAGAACTGG	0.17807
chr1	52498452	52498474	+	ACGAAATAAACTGGCGACGAAGG	0.255018
chr5	96518799	96518821	+	GAAGGGAGAACAGGAACGGCGGG	0.199615
chr15	43675624	43675646	+	TGCCCAGCCAGAAGAGGACGAGG	0.0851641
chr17	26688204	26688226	-	CTCGGCCAGACCCACCACAGAGG	0.233672
chr9	116045404	116045426	+	CCTTTCAGTATCAGCAAACCTGG	0.00332725
chr11	66392357	66392379	-	CTGGTTACCATAGGAGGCAAGGG	0.0427316
chr19	13867056	13867078	+	CGGGCTCGGAAGCTGTCACAGGG	0.301559
chr18	13056258	13056280	-	TGCTGGGAATAGGAGTACACTGG	0.201509
chr17	1587788	1587810	+	CGACATGTAGTCCGGTAGCGGGG	0.0914233
chr2	68371716	68371738	-	ATTGTGACTGGCAGCCGAGATGG	0.13479
chr14	39648429	39648451	+	GAAAGTTGAGCTTGCGCAGCTGG	0.300704
chr6	30879902	30879924	+	TACCGACTGTATGCCTACACGGG	0.190966
chr20	30539701	30539723	-	AGAAGTGGAGGAGCTCGCCGAGG	0.441099
chr14	78221328	78221350	-	CGTACGGATACCGGAAAGGCTGG	0.223003
chr3	101378768	101378790	+	ATTAGACGTGGAATTGGACGAGG	0.116491
chr19	40327210	40327232	+	CAAAGTGTCCTCCATTACGCAGG	0.306679
chr8	95541346	95541368	-	AGTAGACAGTATTCCTGAGGAGG	0.248795
chr11	93542990	93543012	+	TAATGCATCTGCCATCACGGTGG	0.53642
chr3	101383811	101383833	+	TTGAACTGCTGACTTGGGAACGG	0.139976
chr7	102988220	102988242	-	CCATGTCAACTGACCTCGGATGG	0.196468
chr17	48822098	48822120	-	CATCAAATGGTCATCTACCCGGG	0.561517
chr11	118923444	118923466	-	GCGCAAGGGTCAGAGAGCAAAGG	0.171664
chr5	141007678	141007700	+	TACCTGGAGCACAATGCACGTGG	0.210839
chr9	134011372	134011394	-	CCTGATCACTTTGTCGAGCAAGG	0.144953
chr16	24567173	24567195	-	CAACGGAAACACGTGTAAGATGG	0.0621837
chr7	44156022	44156044	+	CGCTCACGCTCAGCTGCAGGAGG	0.0850834
chr19	12780859	12780881	+	ACGCTGCTGCGGACGTACAGCGG	0.295723
chr11	126074149	126074171	+	CTGAGTACTTGTGATCACCAAGG	0.327726
chr21	45534041	45534063	+	GACCTCTGGCGTCCTGCAGGGGG	0.311634
chr20	55093203	55093225	-	CGATTCTTCACTGTCAGCGATGG	0.125698
chr14	105707631	105707653	-	AAGCGGGACTGGATGCACACAGG	0.252836
chrX	74273401	74273423	-	TAGGGTAAGGTAGCCGAACGTGG	0.443703
chr11	93528217	93528239	-	GGGCTGCTCTTACTCGGAAAGGG	0.273848
chr17	44116496	44116518	+	CACTCGCTCCACCATGGGCACGG	0.133265
chr17	7833971	7833993	-	TGAGCTCTTTCGCTCCCGACTGG	0.076786
chr2	219134695	219134717	-	AGAACTTGATCCCGGTCCGCCGG	0.141381
chr12	124092035	124092057	-	AGTGCTTCGTGAAATGCGACAGG	0.119471
chr16	70582263	70582285	+	CTCCTGTCAGGTGTCAGAAATGG	0.119502
chr5	169028520	169028542	-	TTCTTCAGCTGCATATCCACGGG	0.0820032
chr17	7161997	7162019	-	TTGGCATTCTTAGATACCGGGGG	0.244333
chr1	28864370	28864392	+	ACCAACTACCAGCTGGGCACAGG	0.536836
chr19	59065462	59065484	-	GCGACAGAAACTAGAGACCCAGG	0.379657
chr7	99696903	99696925	+	ATCTGCGCATGAGTTCAGCAGGG	0.248552
chr22	30136627	30136649	+	CCCGAGACGTACCCTCCACCTGG	0.113641
chr2	219132281	219132303	-	CCAATACCTTGGCAGTGACCGGG	0.101408
chr22	41928653	41928675	-	GAAGGAGTGCACGGTAACAGTGG	0.210266
chr9	140079527	140079549	-	CTCCTGACAGTGGATCGAGCGGG	0.262066
chr15	43668700	43668722	+	GGATCACCATCCATCTCAACAGG	0.103929
chr1	220284214	220284236	-	TTGCTGGCACGAATAACCACAGG	0.215629
chr9	131587296	131587318	-	TTGACAAGAACCTGGAGCCCGGG	0.402355
chr4	155465595	155465617	+	ACCCTGTAGAGTTTCCACGGTGG	0.341551
chr20	55052064	55052086	+	TGATAATCCTGCCTGGGAAGGGG	0.129471
chr1	12052613	12052635	+	CACGTACAGGAATGCAGAACTGG	0.11782
chr17	1733369	1733391	+	AAGTCTTGGCGGTGGAGCCATGG	0.164054
chr7	74489259	74489281	+	CAGCTCCAGGCGATAGGGCACGG	0.10279
chr15	29561357	29561379	+	GCCCTAAGACGATCATCAGGAGG	0.55634
chr7	100030677	100030699	+	ATCTACCGGCACCTACGCCCTGG	0.74292
chr16	46723659	46723681	-	TCAGCATGTCGGGCTCGGCGAGG	0.23662
chr5	157170740	157170762	+	GCTTGCGGGCCTTTCAAACATGG	0.0867938
chr6	10709603	10709625	+	GCCTGATATCAACCAAGAAGAGG	0.161257
chr12	7079403	7079425	+	ACCGATCCGATTGAAGAAGATGG	0.373936
chr14	67843249	67843271	+	GATGACAAGTACAAGAGACCTGG	0.410284
chr7	156758964	156758986	+	GCTTGGACTTAAGGATCAGCAGG	0.120464
chr1	76257964	76257986	+	AGGCGGGCTCAATGGAAGGCCGG	0.509354
chr1	220203735	220203757	-	TACCGTCAGATTTCCTCCAGAGG	0.554006
chr10	12001210	12001232	+	TTCCGGACATATTCCTGGAGAGG	0.384454
chr16	46731461	46731483	+	AAATGCTGCCAGTGCTCAAAAGG	0.110223
chr6	43540281	43540303	-	CGGCATGTCTCGATTGGAGAAGG	0.0284923
chr11	65826380	65826402	+	ACCGGGAGAAAGACTCAACCCGG	0.162585
chr5	33461115	33461137	+	CCGGGTACGAAGATTCCAACAGG	0.171299
chr1	156696758	156696780	-	TTGTGGACTACCGAACCAGGTGG	0.576857
chr2	73477485	73477507	-	TAAACTGCTCGGCGCCGCCACGG	0.278529
chr17	57733265	57733287	-	CAGTCTCAAGATCATAGAGGTGG	0.454678
chr12	132628440	132628462	-	CCTCGCAGAAAGCAACGAGGAGG	0.21089
chr21	34932184	34932206	+	GCCGGGTTAAACGGCAGGGCCGG	0.100331
chr1	24019124	24019146	-	GCGGATGCGAAGTTCCCGCATGG	0.548931
chr16	790916	790938	-	CTTCATCGGGCCGTCTCAGGTGG	0.346107
chr8	95547184	95547206	-	CTGGTATAACTGTCTGACACTGG	0.313461
chr3	184082750	184082772	-	TCACAATGCAGTCGAGACACTGG	0.159459
chr16	11971263	11971285	-	TGGACGCACATTTGATGCCCAGG	0.475741
chr6	42712908	42712930	-	GAGCTACCCGGAGATCGACAAGG	0.544239
chr1	112303342	112303364	-	CATCTGTTTACTGGCAGGCAAGG	0.22107
chr10	13629100	13629122	+	AATCAGAGATCCTTCGGAAGCGG	0.277677
chr9	135267582	135267604	-	CTTTCTCCTAGGTATAGCGAAGG	0.295887
chrX	64754471	64754493	+	ACGATGCCGTGGGCCGAGAGTGG	0.109072
chr4	57856932	57856954	+	AGGCTTGGTTAGACAACAGCTGG	0.261708
chr19	2247627	2247649	+	AGTTCTGGACACACTGGAACCGG	0.161561
chr3	45755556	45755578	-	AGGATACAGCCATGTAACACTGG	0.693871
chr12	118460143	118460165	+	GCCCAGAATGCCTTGAGAAGAGG	0.301935
chr14	50069140	50069162	-	AGGCTCCTTTAACCGAACAGTGG	0.427246
chr19	1244358	1244380	+	GACAGCTGACGAGGCCACGCGGG	0.422155
chr11	119003262	119003284	+	CGGGACCACATGCGCAACCATGG	0.230161
chr2	86332873	86332895	-	TGATCTCCAAGAACATGCCCTGG	0.389046
chr2	9570052	9570074	+	CTCGACTGTGGGATCCACCCTGG	0.394968
chr12	12967087	12967109	+	AAGCTTGTGACCAGTTGGGATGG	0.482567
chr15	41624709	41624731	-	CACGTTGTGCAACGCCGCCCCGG	0.0450827
chr19	10672463	10672485	-	TTCCAATCACAGACTCCAGGTGG	0.281645
chr17	48818565	48818587	-	GAGATAATGCCAAACGAGCATGG	0.277552
chr5	134121235	134121257	+	AGAGTGGTCTGTGTTTACGGAGG	0.494245
chr1	38484976	38484998	+	ACAGAGTCTTTAATAGGCCCAGG	0.162719
chr15	43028543	43028565	-	TCCGCCAAACCTCAGCAACCTGG	0.0967629
chr18	72589208	72589230	+	AACCACATGAAACTCCACACGGG	0.408341
chr5	54635885	54635907	-	ACTCAGAGCCTTAATTGGGCTGG	0.504945
chr10	27447525	27447547	+	CCAAGCTGAGAGAGATGCACTGG	0.935219
chr19	48003918	48003940	+	GCCAGCGTCCACAAAGCAGGTGG	0.0728838
chr6	30550896	30550918	+	TGACTTCTCCGTGTCCCAGGCGG	0.211394
chr3	49760872	49760894	+	AGCTCACGGCCAGGATCACGTGG	0.363994
chr14	23791008	23791030	+	GGACGGCGCCATTGAGGACCCGG	0.116911
chr1	20987366	20987388	+	ACCCTTACCTTCTACCGAAGGGG	0.336246
chr2	10799297	10799319	-	AGTTGGAACAACCACAGGGCAGG	0.501941
chr19	48949323	48949345	+	TCCGGCGACACAAGTTCCGAGGG	0.224947
chr20	55929817	55929839	+	TTAGCCCACCAACCTTGCCGGGG	0.452021
chr4	184601343	184601365	-	GCCTGCTGGTAATAGAAACCAGG	0.29123
chr11	125499166	125499188	+	TCTTCCATCAACTCATGGCAGGG	0.3685
chr15	40993327	40993349	+	TGTTGCCTATGCGCCAAAGAAGG	0.135406
chr2	242105796	242105818	-	GGCTAAGGTACAGCTCCCGCAGG	0.308197
chr11	65732842	65732864	-	GGCTGCAGTGTCGTCCAGCCAGG	0.11085
chr15	90129016	90129038	+	CCTCACTGTGTGCCGCACCAAGG	0.143223
chr1	33256831	33256853	+	TTGAATAGCCAAGTGCAGGGAGG	0.574905
chr17	7156255	7156277	+	CCTGGGCTGTGAAGTGAGCGAGG	0.239887
chr20	5921888	5921910	-	GGTCTACTGTCAGTACAAAGAGG	0.458447
chr16	84217015	84217037	-	CGTGCTGGATGTGACTGAGCAGG	0.0164202
chr12	110719600	110719622	+	GAACGCGCACACCAAGACGGTGG	0.88665
chr2	29159777	29159799	+	CTCTCCCTTAGCTTACAAAGAGG	0.389701
chr17	49338185	49338207	+	GGAGGAGGACAAACCGGCCGTGG	0.273494
chr1	109235411	109235433	-	CTTTGAAGTAAGGCGACGACAGG	0.219323
chr19	52714622	52714644	+	ACTTTGTGCCGCTAGTGAAGCGG	0.00912662
chr21	45528877	45528899	+	CTGGGTACGGTGTACCGGCGTGG	0.12988
chr12	56825338	56825360	-	AGGGACGCTTAGCTCAGGAGCGG	0.305587
chr14	35492112	35492134	+	ACAGAACTAGACAGTACGGATGG	0.441977
chr17	2344801	2344823	-	CAGCCTGGCGCCTCTGAAGGAGG	0.164477
chr5	137906734	137906756	-	TGGAATGCCGGCCAAGCGACAGG	0.560253
chr1	36101973	36101995	-	CTCCTGTGTGTTGGAGAGGCTGG	0.204894
chr6	30314252	30314274	-	TGAGGAAGCGTTGGCTGCGCTGG	0.299827
chr2	96971130	96971152	-	TCTGCAATACGAGTACAAGGCGG	0.383829
chr7	129330305	129330327	-	AGTTAACCTCCTGTGGCGCAGGG	0.162638
chr10	79785938	79785960	-	ACCTGAGGAGATGCGCCAGCAGG	0.382024
chr9	72912919	72912941	+	ATGAAGAGCTTGACCGACAGAGG	0.331937
chr16	5121943	5121965	+	GGCCCGGCATGTAGTAGCGGTGG	0.246925
chr4	2956224	2956246	-	CACAAGAAGACTCAACAGGAAGG	0.392233
chr16	66968198	66968220	+	CAGAGCGCTGGTAGATGAGGGGG	0.143539
chr19	13039362	13039384	+	AGATCTGTCGGAACTGGGAGCGG	0.156369
chr15	44105277	44105299	+	GAGTGCATCCAATGCAGCCAGGG	0.245781
chrX	54470917	54470939	+	CGCTCAGACTATTAAGGAAGAGG	0.0135049
chr11	810345	810367	-	CGGCCGCTACCTTGTTGAGCCGG	0.295969
chr10	121600409	121600431	-	TTAACTTGAGTGGTTGCCCACGG	0.401614
chr7	74489249	74489271	-	TCGCCTGGAGCTGGACCAAAAGG	0.100415
chrX	153991235	153991257	+	GGTAACATGGCGGATGCGGAAGG	0.340859
chr5	34922807	34922829	-	CAGTCATCTTCAGTTCAGCGAGG	0.418278
chr17	5298215	5298237	+	AGGGCAATGGCTTCGTACAAAGG	0.10688
chr2	29117683	29117705	+	TATGGGAGACGGCCAACAACCGG	0.333986
chr2	29150526	29150548	+	CCGAGCAAGTAGAGAGCAAGAGG	0.142114
chr17	2323443	2323465	-	CGGCAGCCCAGTGGCTGAAAGGG	0.136827
chr2	231931774	231931796	+	TGCTCTGGAGACACGAAGACTGG	0.131571
chr1	11735201	11735223	-	CTGGATCCTGGCGGATGAGCAGG	0.175564
chr15	35212598	35212620	+	AGCAGAGGTATGATGCCACCTGG	0.523053
chr11	66391861	66391883	+	GATACGGCCTTCCCTGGAACTGG	0.0290535
chr10	15145799	15145821	-	GGGCGATTCTCTCACTGAGCCGG	0.0649343
chr15	41709431	41709453	+	ACCATGGTAAAGAAGCGGAAAGG	0.0429511
chr16	56852603	56852625	-	TTATCCAGAGAGCTTCGACCAGG	0.0822928
chr13	115016069	115016091	+	CTATGGACATTCATTTGCGGTGG	0.404856
chr18	77456030	77456052	-	CTCCGGCACGCTGTGCACCATGG	0.303003
chr7	99013757	99013779	-	TCATGCGGTTCTGTTTCAGCTGG	0.196807
chr14	50131343	50131365	-	GCATGCTTTGTCTTAGCAGAAGG	0.0588549
chr9	95048874	95048896	-	CTGTTAGCAGACTTGGCCGATGG	0.730725
chr9	33472046	33472068	-	GATTGATGCCTTCCTACGGGAGG	0.59948
chr5	121311070	121311092	-	AAGTCCTTACCTTCATGGCATGG	0.34664
chr9	133577551	133577573	-	TTCTGCCGTTTCACCAGGGAGGG	0.137318
chr2	136668711	136668733	+	ATGCCTCCACCAGCATGAGGAGG	0.347071
chr5	141016129	141016151	+	AGAGACCGTAATGCAGGACCAGG	0.28018
chr20	55929129	55929151	-	GCCAAACATGCTGGTCCCACTGG	0.170213
chr18	12963237	12963259	+	TTAGCAACCTGTTCCGCAGATGG	0.298291
chr20	20031229	20031251	+	GCAGTTATCTGTACCTCAGCCGG	0.287444
chr15	72873137	72873159	-	ATAGTTTGTGCTCAAAGCGCAGG	0.137831
chr6	31504424	31504446	-	TGGTGGTCTGTCTATCAAGAAGG	0.394884
chr14	65511101	65511123	+	TGCTACTCCTTCTGGCAGGCGGG	0.0928786
chr2	197654740	197654762	-	GCCATGATATATGAGGACCAAGG	0.650046
chr18	77733748	77733770	-	TCATCGAGACGGTGTACCGCGGG	0.420404
chr18	13734471	13734493	+	AGAAGGACACAGCTCAACAGTGG	0.433651
chr6	149867071	149867093	-	TACACCGAAGAACGGCCGCGTGG	0.16317
chr12	121019035	121019057	+	CAGACACCAGTTCGCAGAGCAGG	0.0789155
chr19	36605730	36605752	-	CCCGACGGGACTTACGAGCCGGG	0.063393
chr19	5719726	5719748	+	TGATAAAGCGCGGGAACACCGGG	0.40066
chr6	30313001	30313023	+	ACCAGGTGAGTCTGCGACAAGGG	0.0634243
chr7	103004658	103004680	+	AGGCAAGACACTCTGTGCGCGGG	0.588367
chr3	52723172	52723194	-	TTTCTGTCCACTCTGGACAATGG	0.162972
chr11	18505555	18505577	+	ACTGACCGCAGAGATGAGAGAGG	0.39832
chr9	130548998	130549020	+	GCACCGCAAGACCGGCCAGAAGG	0.56035
chr14	78205115	78205137	+	TCATACCGGATATACTGAGCAGG	0.356556
chr16	70562901	70562923	+	ATGGCCTTTAGGCTGACAGGTGG	0.425728
chr1	89318900	89318922	+	AGCTGTGGTAGTTTGTCCACTGG	0.103933
chr19	39943991	39944013	+	TGTAGGTAGACGAAGAGCGGCGG	0.212458
chr11	118966091	118966113	-	CTCGCTAGCATGTCGGGCCGCGG	0.167473
chr14	39647101	39647123	-	TACCCTTTCAGTAGCAACAGTGG	0.0696521
chr2	136627861	136627883	-	TAAAGAGATCCCTCTTGCCAAGG	0.0923058
chr11	57428269	57428291	+	AAGGTGTGAGGTGAACCGAAGGG	0.19845
chr16	84215017	84215039	+	AAGAGGAGTCCCGGAACACGAGG	0.0100044
chr2	242098678	242098700	+	GCTACAGAGTCTTCGAGAGCTGG	0.0487274
chr21	34915380	34915402	+	AGAGAACGGAGCGGACGCCATGG	0.429177
chrX	74295312	74295334	-	TTTCACCTGAGCAGACAGACGGG	0.0454276
chr1	36106958	36106980	+	CAATATTGCTGGCGGCCACCCGG	0.141843
chr1	32691785	32691807	-	CAGCCGAATTGGTCTTGAGAAGG	0.0754828
chr20	21307218	21307240	+	CTACATGGCAATAGATGGAGTGG	0.361167
chr11	62346072	62346094	+	CGATGACAGAACTTGACCACAGG	0.333362
chr12	54734334	54734356	-	GCTTTGACAGTATACAGGGAAGG	0.176496
chr19	59063504	59063526	-	CATGATGGAGTTTGAGCGGCAGG	0.177214
chr16	66864758	66864780	-	TCAAGGAGCAGAAGTACGACCGG	0.344595
chr16	106353	106375	-	AAGGAGGCTCTGTTCTCAGAGGG	0.1186
chr16	56481771	56481793	-	AATGAGGAGGACTGTAGAAGGGG	0.705908
chr20	18448168	18448190	+	GAAGGTGCAGCCGCCTGACGCGG	0.407813
chr17	42286904	42286926	-	ACCAACCCACCTCCCAGGAACGG	0.257761
chr16	11935591	11935613	+	ATCCCAATTGCTGACAAACGAGG	0.321666
chr19	45910411	45910433	-	AGCGCCTCCAAGGAGAAACGAGG	0.210287
chr2	232322353	232322375	-	GGAAAGAATAGCACTTGGAGTGG	0.302314
chr1	212216363	212216385	-	TGCACTGATAACCAGTCAGAAGG	0.201799
chr9	33469584	33469606	+	GGTGGTGAGCCAAGTGGGCCAGG	0.140261
chr2	61749745	61749767	-	CTTCCAAGGAACCAGTGCGAAGG	0.623296
chr1	70687514	70687536	-	TGGACGATACTCACTCCGGCGGG	0.228565
chr1	104068708	104068730	+	CAGCCGCTTGCGATATCAAGGGG	0.289866
chr16	66858757	66858779	-	TCAAAGAAGCAGTATCGGCAAGG	0.315112
chr20	62331992	62332014	-	ACTGCACCAGCAAGATCGGCAGG	0.350478
chr12	69652648	69652670	-	CCAAGTGGACCGGGTGGACGAGG	0.038531
chr12	7076907	7076929	+	CTACCAAGAATTGGGCCCGCTGG	0.172319
chr11	64084768	64084790	-	GGCGCGTATGATACCTAAAGTGG	0.435572
chr19	10217246	10217268	+	CACTCGTTCGTGTTCACGCGAGG	0.217839
chr19	30106248	30106270	+	TGCGAAGAAGTTCAAAGCGAAGG	0.159466
chr17	42962625	42962647	-	ACCTGTTACGGTGTATGAGATGG	0.520248
chr19	40330949	40330971	+	CCTCGACAAATGAAGACACCTGG	0.272453
chr2	197641150	197641172	-	GGATGCAAATGCTGCACAGCAGG	0.0056261
chr13	37580077	37580099	-	CGGAATCTCGATGAACACAGGGG	0.313317
chrX	47058884	47058906	-	TACCGATGTCCTCCTCCCGCAGG	0.827434
chr18	13029737	13029759	+	GATGCAAATGCCAATAGAGGTGG	0.158184
chr10	27456166	27456188	+	AATGCCACAGCAGTCCCAAATGG	0.0978995
chr1	20980849	20980871	-	TTCCCAGTATCCACATGCGGTGG	0.211763
chr2	128610489	128610511	+	TAGCACTCACCTACGAACACTGG	0.288999
chr20	62614402	62614424	-	TGACCGCGTGGTGAAGCCAGTGG	0.644025
chr19	11039503	11039525	-	AAATCTCCTCAGAGCCGCCGCGG	0.204793
chr10	79781975	79781997	+	CTTCAAATCACTCACAACGGAGG	0.398249
chr17	7481228	7481250	-	AGTTCCCTCTACTCACCAGCAGG	0.322604
chr19	8533691	8533713	-	AGTTGTTGTGGACGCTCAGGAGG	0.243641
chr16	75428975	75428997	+	CTCAAATACTCACCCTGACCCGG	0.0717315
chr9	133569247	133569269	+	GAAACATCTAGTGGTGCCGGGGG	0.510934
chr15	45706811	45706833	+	ATGGGCCTGACACAACCAAAGGG	0.0680482
chr10	70231610	70231632	+	CAGCTGCTCCATCCTGGACGCGG	0.0785602
chr17	2324078	2324100	-	ACCTCTGCGCTCGGAGACGGCGG	0.0488967
chr19	54649404	54649426	-	ATTGTCCAGCATGCGCAGGATGG	0.296326
chr14	23044018	23044040	+	CATGACAACAAGGTGCAGGATGG	0.545352
chr1	84945152	84945174	+	GACACTTAATGTTCACGCGGTGG	0.486371
chr12	123829822	123829844	+	GGCTGAGCAATATTAGCAGGTGG	0.0235885
chr1	109968919	109968941	+	CGGACCTGTCGTACTCAGACCGG	0.107531
chr19	48018173	48018195	-	GGACAATTCCGGGAAGGAAGCGG	0.229689
chr11	6625569	6625591	+	CGGAGAACGACCTCAACCAGGGG	0.168226
chr3	52728069	52728091	+	TGTTTGCTGCAGAAGAGACAGGG	0.197943
chr17	18205939	18205961	-	CCTGACCGAGCCTGATCAGAGGG	0.0920733
chr16	58437157	58437179	-	GGGAGCCAAACCCGTAGAAATGG	0.0340796
chr12	120884085	120884107	-	CGCCGAGAAATTTCTCAAGGGGG	0.273497
chr4	68380381	68380403	+	AGTTGCCGCATGCCTAACAATGG	0.124738
chr7	103848280	103848302	-	CTTGCAGTCCTTGTTTGGAGAGG	0.305159
chr1	84961675	84961697	+	TCCTCAATTTATCGGAAGGCAGG	0.131264
chr12	125465359	125465381	-	GGCTGACGAGGTGGTAGCCCCGG	0.0366919
chr17	61902181	61902203	+	TCACTTCGCTGGCCTTGGAGAGG	0.356068
chr9	131277876	131277898	+	CTGCGTCCGAATGTACGAACTGG	0.100695
chr2	61713056	61713078	+	GAGAACTGCATCCAACAGAGGGG	0.601425
chr21	34960613	34960635	+	TACAAGACACTCACCGGGACCGG	0.148581
chr11	105948599	105948621	+	CCGGGACGCTAAGGCAGCCATGG	0.385159
chr1	78044528	78044550	+	GAAATACTTCTGTACTCGGCTGG	0.187204
chr17	76219681	76219703	-	TGGCACCAGGGAATAAACCCTGG	0.13183
chr22	30144403	30144425	-	TGGTACGACATGTTCCGAGGTGG	0.546305
chr9	72879266	72879288	+	ATCGTTGGAGCCAATGGAACAGG	0.165882
chr17	79580425	79580447	+	GCGCCAAAGACTTTGAAGCCCGG	0.118926
chr12	120884086	120884108	-	TCGCCGAGAAATTTCTCAAGGGG	0.105345
chr8	128750568	128750590	+	GCCGTATTTCTACTGCGACGAGG	0.370816
chr2	96936891	96936913	+	CGCGATCCGCGTGTTTCAGGAGG	0.223662
chr6	33256591	33256613	-	AAGAACCCGGAGTCCCAGCGCGG	0.156972
chr19	10218656	10218678	+	ATGTGGTCTCCTCACTGCGCCGG	0.330579
chr22	42341231	42341253	-	AAGGTGTGTTTCCTCGCCACAGG	0.558332
chr6	97677060	97677082	+	CTGGGCATACATCAAGAGGAAGG	0.304365
chr3	47447267	47447289	+	GGACAAGCGGGTGTCTGAGGAGG	0.183045
chr5	43161866	43161888	+	GATATCTTCGAGAGAGCGCATGG	0.221575
chr12	57881957	57881979	+	GCTCATCAGCACTGTAGGCCCGG	0.144267
chr17	4635147	4635169	+	TTCAGTGCAACACGTGGAGGCGG	0.359318
chr10	92638840	92638862	-	CTGCAACAACATCATAGAGCCGG	0.13385
chr14	50052749	50052771	-	ACAGTCGTGTCTGTTCAAACCGG	0.15263
chr15	40498544	40498566	-	AACAGTCTCTCAGGATCAGAAGG	0.112437
chr10	1053038	1053060	-	CCCTCCTGGTTGGGATAGCCAGG	0.12977
chr1	153635550	153635572	+	TCAGTGATACCCACTGAACCTGG	0.163816
chr4	76714931	76714953	-	TTTCTTGCAACGCATGGGCAAGG	0.209732
chr11	82876820	82876842	+	ACCGGGATCCTCGTCTGAACAGG	0.125507
chr16	72134409	72134431	+	TGAAGAGGACAACGCGGCCAAGG	0.0787008
chr3	186522439	186522461	+	CTCCTCGATCCTTGGTCAGCGGG	0.0989078
chr8	33346105	33346127	-	GCATACTGACTATTTGCCAGGGG	0.662599
chr4	177241295	177241317	-	GGTGGTGATGAAGCAGCCGAAGG	0.277291
chr5	61694543	61694565	+	ACTTGAAGTTTGCTGGCCACAGG	0.0226689
chr19	58904537	58904559	-	GCCCTACCTCGCCTGTGAGCAGG	0.222627
chr6	30877217	30877239	+	TCCCATCCTTGGCTAAGAACTGG	0.158393
chr2	97285147	97285169	+	ACTCAAGGTCTCCACAAGGGTGG	0.117557
chr7	99686919	99686941	-	CACTCCGCAGGCCATCACGCTGG	0.219124
chr6	31753028	31753050	-	GGATCGAGCCTGTTTCACCATGG	0.624647
chr1	43826780	43826802	+	ATTCCATCTAGGCCGTAGCATGG	0.297235
chr11	118868969	118868991	+	TTTACAGCCGCAAGCACCAGCGG	0.422615
chr17	78965751	78965773	+	CCGCGTCACGGAGCAGGACAAGG	0.205107
chr1	89357150	89357172	+	GGCGGGACATACTAACCGGCTGG	0.375948
chr22	29939437	29939459	-	GCCCACATCAGGTTGAAGAAAGG	0.273508
chr2	97019086	97019108	-	TGTAAACTGGAACCCGGCCAGGG	0.188085
chr6	30029750	30029772	+	ATGCCTATGTCGGTGGAGGAAGG	0.280143
chr15	41750039	41750061	+	CAATCGCATAGAGAAGAGGGAGG	0.716211
chr5	5457801	5457823	-	TGAGGTGATGACATCGGAGGGGG	0.0681026
chr1	33252643	33252665	-	TGATCTCCTTGATCGGAAGGAGG	0.360964
chr13	21750513	21750535	-	GCGCTGGACGGAGAGGAAAGCGG	0.331256
chr11	116655090	116655112	-	TGGGCATCGGACCAATGAGGTGG	0.228291
chr19	3985358	3985380	+	CGAGGCAGGGTTACTCACCATGG	0.0674003
chr9	101983894	101983916	-	CGTCTGCGCCTACGTGCGCATGG	0.238782
chr5	140080027	140080049	+	CATTCACTTCGCTGTGAAGATGG	0.134265
chr7	44609707	44609729	-	AGGGCCTCTGATCCGGAAGCAGG	0.164965
chr3	69105403	69105425	+	TGAGGAAGCTGGCTACAAGCTGG	0.209607
chr1	92772812	92772834	+	TATGGGTTCGAGAAGAAGAGAGG	0.350101
chr17	40764959	40764981	+	CACCAGGTATCCTAAGAAGCTGG	0.0899626
chr17	35986834	35986856	+	CTTGCTAGGTCGATTCCGGGGGG	0.461352
chr13	48654085	48654107	+	CAGTTGGGTAGGGTCTCCGGGGG	0.373163
chr18	43666403	43666425	+	GACCAACGTTAATTGCAGGGCGG	0.465603
chr9	131708020	131708042	+	TGTAGTGTATGCTTCCAGGAGGG	0.2582
chr17	1585438	1585460	+	TAGACAGGTTCAATGACCCAGGG	0.609072
chr1	212149935	212149957	-	TGTATACCGTATTGCCAGACAGG	0.485384
chr20	55950078	55950100	-	CAGCCCGTAATGGCTCACACTGG	0.0292446
chr8	145626660	145626682	-	TCTGTGGTGGAGTACGACCCGGG	0.762658
chr1	76253175	76253197	+	TTGAAAGGGCACTCCACAGAAGG	0.143889
chr18	12984094	12984116	+	AGTCAATGGGAGTTCTCAGCAGG	0.123368
chr7	98497042	98497064	+	CAGCATTCCATCATTCCGAGGGG	0.252126
chr2	97017710	97017732	-	CCTAACTCTGGCAACTCGAGAGG	0.160906
chr8	117778835	117778857	+	AGCCAGGCATGAAGATCACAAGG	0.435943
chr19	39936524	39936546	+	GCGGAAGATGTCGGACAGCGAGG	0.232411
chr1	104078795	104078817	+	AATTACTGCGCGACCTCCCATGG	0.505334
chr21	45535205	45535227	+	CAACCTCATCTACTATGCACTGG	0.395135
chr8	144903838	144903860	-	TCAGGCCAAGAAGTACGCCATGG	0.539793
chr18	12367098	12367120	+	CGTCCCATGGAATGTCACCCTGG	0.15809
chr1	1337612	1337634	+	CTTTCCTGTTGAGCTCCACCTGG	0.30902
chr14	35476480	35476502	+	GGTATTTAGCTTGTAGACCCTGG	0.551183
chr14	24769882	24769904	+	GGATGGTCCCACGGAGACCCTGG	0.292965
chr11	71733439	71733461	+	AGAGTGGTATAAGAGCAGCATGG	0.433568
chr19	50000845	50000867	-	AACTCCCGCACTTACCAGAGAGG	0.425415
chr20	39721126	39721148	+	GCTATCCTGAAGGCATCAAGTGG	0.0727316
chr20	33104510	33104532	+	CCAGGAAGAGATGATGGGCGAGG	0.147269
chr12	112103450	112103472	+	CGTCCCAGCGCTGTAGACACTGG	0.231729
chr3	53275160	53275182	-	AGATCAGCTCCGACTTGGACGGG	0.301047
chr1	26769295	26769317	+	GCTCCAAGAGTGAGGTAGACGGG	0.115845
chr2	32853411	32853433	+	CGGCAGCAATGGAAACAGGAGGG	0.316387
chr12	121764898	121764920	-	CGCAGAGCTACACGCGGAGCAGG	0.270464
chr17	35990059	35990081	-	AACACGAGAACTTGCCAGCCAGG	0.0314777
chr9	33469992	33470014	+	CTAAACCCTGGACCTTACCCTGG	0.582867
chr6	30877828	30877850	-	AGTGACATACCCACCCAGAAGGG	0.114194
chr14	102445800	102445822	+	CTACATTAGAGAGTCTGGCAAGG	0.066065
chr11	67160121	67160143	-	TCACCGTCCGGAGGGAGAGCTGG	0.085647
chrX	152722069	152722091	-	GGACACCAGGGAGAAGAACGAGG	0.419785
chr17	26686340	26686362	+	CCCAGAACTAGTTGCCCGGCTGG	0.177259
chr11	9595539	9595561	-	GAAGATCAGCTTCTGCCGCAAGG	0.0193252
chr5	37364414	37364436	+	TTGGGTACGGACAGCAAACCAGG	0.291457
[truncated: 2,240 more rows]

## Sheet: hek293t
Chromosome	Start	End	Strand	sgRNA	Normalized efficacy
chr16	28602245	28602267	-	GGCTGCTTTACCCGCTGTGGGGG	0.323783
chr16	28602131	28602153	-	TCCGGGTTGGCCTTCCACTGGGG	0.349162
chr16	28600418	28600440	+	CAGCATCCTTCGGAAAGCTCTGG	0.280197
chr16	28602206	28602228	-	CGGTAGAAGCAGGTAGTCTGGGG	0.226491
chr16	28602121	28602143	+	CATCCCGCTGCCCCAGTGGAAGG	0.255358
chr16	28602216	28602238	-	GATCAGGGCGCGGTAGAAGCAGG	0.226353
chr16	28600424	28600446	-	TCTTGTCCAGAGCTTTCCGAAGG	0.196744
chr16	28597009	28597031	+	AACCGCCAAGGCCGATGCAGAGG	0.190679
chr16	28602246	28602268	-	AGGCTGCTTTACCCGCTGTGGGG	0.20882
chr16	28602911	28602933	-	AGGACCGAGTAGTCATCCTGGGG	0.223457
chr16	28601438	28601460	+	ACAATGACTCGGAGCCACCCCGG	0.208498
chr16	28602967	28602989	-	TCTGAGCCACATTGAGGGGAGGG	0.25653
chr16	28602966	28602988	-	CTGAGCCACATTGAGGGGAGGGG	0.209399
chr16	28600430	28600452	+	GAAAGCTCTGGACAAGATCGCGG	0.241935
chr16	28602198	28602220	-	GCAGGTAGTCTGGGGATACAGGG	0.238477
chr16	28602231	28602253	-	CTGTGGGGGCGCATGGATCAGGG	0.239503
chr16	28602912	28602934	-	CAGGACCGAGTAGTCATCCTGGG	0.259048
chr16	28597011	28597033	-	AGCCTCTGCATCGGCCTTGGCGG	0.168577
chr16	28602175	28602197	+	CCAGAAGGAGCAGCTCGTGCTGG	0.225947
chr16	28602145	28602167	+	CAACCCGGAGACGGACCCTGAGG	0.154669
chr16	28592444	28592466	+	TCAGCTGATCAAACAAACCCAGG	0.211862
chr16	28601518	28601540	-	CCAGGCTTCCCGATCCACAGGGG	0.203989
chr16	28602103	28602125	-	GGATGACACGGCGCCGGCTCAGG	0.144622
chr16	28600459	28600481	+	AGTCTCTGTTGGAAGAGAGGCGG	0.230792
chr16	28602979	28603001	+	TGTGGCTCAGAGATACGTGGTGG	0.249769
chr16	28602945	28602967	-	GGAATAGCCATCTGCATAGGAGG	0.212789
chr16	28602199	28602221	-	AGCAGGTAGTCTGGGGATACAGG	0.185209
chr16	28602125	28602147	-	TTGGCCTTCCACTGGGGCAGCGG	0.22364
chr16	28602968	28602990	-	CTCTGAGCCACATTGAGGGGAGG	0.126641
chr16	28600408	28600430	+	TCCCCGCCCTCAGCATCCTTCGG	0.227452
chr16	28602948	28602970	-	AGGGGAATAGCCATCTGCATAGG	0.204432
chr16	28602115	28602137	-	ACTGGGGCAGCGGGATGACACGG	0.240087
chr16	28602117	28602139	+	GTGTCATCCCGCTGCCCCAGTGG	0.21259
chr16	28601700	28601722	-	CCACTGCTCGTCCCCATCCACGG	0.215629
chr16	28602102	28602124	-	GATGACACGGCGCCGGCTCAGGG	0.222831
chr16	28602136	28602158	+	GTGGAAGGCCAACCCGGAGACGG	0.158134
chr16	28601429	28601451	-	CTCCGAGTCATTGTAGAGACCGG	0.165301
chr16	28602913	28602935	-	ACAGGACCGAGTAGTCATCCTGG	0.216373
chr16	28601513	28601535	-	CTTCCCGATCCACAGGGGCAGGG	0.141602
chr16	28602161	28602183	-	TCCTTCTGGAACAAGGCCTCAGG	0.246551
chr16	28602234	28602256	+	TGATCCATGCGCCCCCACAGCGG	0.230294
chr16	28596977	28596999	+	TATTACCGGACAAAGCTGCGTGG	0.219065
chr16	28596982	28597004	-	AGAGGCCACGCAGCTTTGTCCGG	0.177469
chr16	28596997	28597019	+	TGGCCTCTACACAACCGCCAAGG	0.275314
chr16	28602972	28602994	-	GTATCTCTGAGCCACATTGAGGG	0.197328
chr16	28601510	28601532	+	TGACCCTGCCCCTGTGGATCGGG	0.0992722
chr16	28602160	28602182	-	CCTTCTGGAACAAGGCCTCAGGG	0.153237
chr16	28596268	28596290	+	ACATCCAGAAGACCCATGAGCGG	0.206724
chr16	28601519	28601541	-	ACCAGGCTTCCCGATCCACAGGG	0.204139
chr16	28592407	28592429	-	AAGTTCTGCAATGCGGGAATCGG	0.137943
chr16	28602238	28602260	-	TTACCCGCTGTGGGGGCGCATGG	0.212915
chr16	28602235	28602257	+	GATCCATGCGCCCCCACAGCGGG	0.141853
chr16	28602124	28602146	-	TGGCCTTCCACTGGGGCAGCGGG	0.131839
chr16	28602132	28602154	-	CTCCGGGTTGGCCTTCCACTGGG	0.222869
chr16	28592413	28592435	-	TGTGAGAAGTTCTGCAATGCGGG	0.164038
chr16	29476816	29476838	-	CCCTGCCTCAGGAGACTACGTGG	0.207008
chr16	28601700	28601722	+	CCGTGGATGGGGACGAGCAGTGG	0.220007
chr16	28596281	28596303	-	TCTCTGTCTGCATCCGCTCATGG	0.165633
chr16	28602148	28602170	-	AGGCCTCAGGGTCCGTCTCCGGG	0.0719087
chr16	28602144	28602166	-	CTCAGGGTCCGTCTCCGGGTTGG	0.0719087
chr16	28601959	28601981	+	GTAGATGACATCGATGAAGAAGG	0.219628
chr16	28602109	28602131	-	GCAGCGGGATGACACGGCGCCGG	0.186996
chr16	28596226	28596248	+	CCTTACAGGAAGAGCGTTCGCGG	0.228779
chr16	28602226	28602248	-	GGGGCGCATGGATCAGGGCGCGG	0.2374
chr16	28602133	28602155	-	TCTCCGGGTTGGCCTTCCACTGG	0.087099
chr16	28601707	28601729	+	TGGGGACGAGCAGTGGATCCTGG	0.192431
chr16	28597000	28597022	-	CGGCCTTGGCGGTTGTGTAGAGG	0.245128
chr16	28601757	28601779	-	GGTTGGTGTCACTCACTTGTTGG	0.258278
chr16	28602149	28602171	-	AAGGCCTCAGGGTCCGTCTCCGG	0.11349
chr16	28601427	28601449	+	TGCCGGTCTCTACAATGACTCGG	0.248216
chr16	28600456	28600478	+	TCAAGTCTCTGTTGGAAGAGAGG	0.21878
chr16	28592396	28592418	-	TGCGGGAATCGGCAGACACGAGG	0.265309
chr16	28592414	28592436	-	CTGTGAGAAGTTCTGCAATGCGG	0.210466
chr16	28601514	28601536	-	GCTTCCCGATCCACAGGGGCAGG	0.24617
chr16	28602207	28602229	-	GCGGTAGAAGCAGGTAGTCTGGG	0.313524
chr16	28601520	28601542	-	CACCAGGCTTCCCGATCCACAGG	0.276169
chr16	28601420	28601442	-	ATTGTAGAGACCGGCAATCTTGG	0.231407
chr16	28602090	28602112	-	CCGGCTCAGGGTGTGTCTCCTGG	0.145779
chr16	28601713	28601735	+	CGAGCAGTGGATCCTGGCCGAGG	0.264769
chr16	28602232	28602254	-	GCTGTGGGGGCGCATGGATCAGG	0.313177
chr16	28592395	28592417	-	GCGGGAATCGGCAGACACGAGGG	0.294745
chr16	28592441	28592463	-	GGGTTTGTTTGATCAGCTGATGG	0.204924
chr16	28596963	28596985	+	CTGCAGTTTCTCCCTATTACCGG	0.335697
chr16	28602130	28602152	+	GCCCCAGTGGAAGGCCAACCCGG	0.166918
chr16	28600464	28600486	+	CTGTTGGAAGAGAGGCGGATTGG	0.368612
chr16	28602089	28602111	-	CGGCTCAGGGTGTGTCTCCTGGG	0.416581
chr16	28600448	28600470	+	CGCGGAAATCAAGTCTCTGTTGG	0.356904
chr16	28601507	28601529	-	GATCCACAGGGGCAGGGTCATGG	0.414542
chr16	28596974	28596996	-	CGCAGCTTTGTCCGGTAATAGGG	0.375438
chr16	28602971	28602993	-	TATCTCTGAGCCACATTGAGGGG	0.443185
chr16	28596975	28596997	-	ACGCAGCTTTGTCCGGTAATAGG	0.447798
chr16	28602988	28603010	+	GAGATACGTGGTGGCTTGTAAGG	0.446455
chr16	28602976	28602998	+	CAATGTGGCTCAGAGATACGTGG	0.443115
chr16	28602973	28602995	-	CGTATCTCTGAGCCACATTGAGG	0.445665
chr16	28596280	28596302	-	CTCTGTCTGCATCCGCTCATGGG	0.467913
chr16	28601410	28601432	+	CCCACAGCGGCCAAGATTGCCGG	0.475673
chr16	28602175	28602197	-	CCAGCACGAGCTGCTCCTTCTGG	0.469828
chr16	28602160	28602182	+	CCCTGAGGCCTTGTTCCAGAAGG	0.494432
chr16	28596272	28596294	-	GCATCCGCTCATGGGTCTTCTGG	0.521032
chr16	28602208	28602230	-	CGCGGTAGAAGCAGGTAGTCTGG	0.522626
chr16	28601518	28601540	+	CCCCTGTGGATCGGGAAGCCTGG	0.562085
chr2	225449646	225449668	+	CGAGGAGAGACTCACCGGAAAGG	0.340641
chr2	225367714	225367736	-	GAGCATCTCAAACACAACGATGG	0.280287
chr2	225370712	225370734	+	TGAGAGGTATTCAGGAGACCTGG	0.22348
chr2	225376156	225376178	-	CAATTGTAAAGGTGGTTGAAAGG	0.320309
chr2	225367779	225367801	-	TTTCCTCCACAGACTGAATGTGG	0.213067
chr2	225339075	225339097	-	TTAGGTAACTCAGCAGTTGAAGG	0.24973
chr2	225362473	225362495	+	TTTAACTGGTCCATAAAATGTGG	0.170898
chr2	225365158	225365180	-	ACAGTCCGGGTGCTCACGACAGG	0.204643
chr2	225376185	225376207	-	GCACTGCCTTGACAAATCAACGG	0.161631
chr2	225365151	225365173	-	GGGTGCTCACGACAGGATATTGG	0.214314
chr2	225346728	225346750	-	GCCCTACAGTCCCTCGCCTGTGG	0.204695
chr2	225360578	225360600	+	AGAGCATTAATATGGTCATCTGG	0.0891993
chr2	225365096	225365118	+	AAGCATGTCTTGGTGCTGGTGGG	0.235471
chr2	225362533	225362555	+	GAGCTGTCGACCACTGTGTTTGG	0.076616
chr2	225379382	225379404	-	GGTGTATTAGGGATCATCTACGG	0.196184
chr2	225360655	225360677	-	GGATCTGAAGTTGGTGTTGGAGG	0.0923285
chr2	225370673	225370695	-	AGCTGAAAAAGGGAGTCAAAGGG	0.165536
chr2	225365127	225365149	+	CTTTGGTGTGGCTGACTGAGTGG	0.236996
chr2	225400244	225400266	-	TAGAGACATACTAATGTACATGG	0.170153
chr2	225422564	225422586	-	TTGGATATTACAGATGACCATGG	0.154073
chr2	225360627	225360649	-	AAGTAACTGGCTCTAATACACGG	0.161608
chr2	225339029	225339051	-	GTTATTAAGAAACGTATTGAAGG	0.119582
chr2	225346727	225346749	+	ACCACAGGCGAGGGACTGTAGGG	0.148287
chr2	225449651	225449673	+	AGAGACTCACCGGAAAGGCCCGG	0.0854846
chr2	225449694	225449716	-	TGAGCAAAGGCACGGGCAGCCGG	0.078823
chr2	225360585	225360607	+	TAATATGGTCATCTGGAAAGTGG	0.0843125
chr2	225367703	225367725	-	ACACAACGATGGATGAATTCAGG	0.134776
chr2	225342965	225342987	-	AGATAGAAGCTGCTATAGTGCGG	0.108916
chr2	225342919	225342941	-	GCAGCACAATGTTCTAGTAGCGG	0.084239
chr2	225379393	225379415	-	TGTACGTTATGGGTGTATTAGGG	0.0961084
chr2	225362543	225362565	-	TTCTACTTAGCCAAACACAGTGG	0.155661
chr2	225362514	225362536	-	GCTCACACTCCAGCATCATATGG	0.067521
chr2	225371570	225371592	+	CTTACCTGGATATAGTCAACAGG	0.122958
chr2	225346750	225346772	+	CTCTAACAAGCTCTCTTTCAGGG	0.125117
chr2	225371630	225371652	-	AGTTCCTATTTGAGGGAGCAAGG	0.0931032
chr2	225371606	225371628	-	AAAGCTCTTGTTTCTGAAGAAGG	0.0725785
chr2	225376105	225376127	-	TAGTAGAAATGGAGAATTCTGGG	0.0955158
chr2	225370765	225370787	-	TCTCTTTAAACAAACTATTGCGG	0.0606027
chr2	225365115	225365137	+	TGGGATGTTGCACTTTGGTGTGG	0.121583
chr2	225365172	225365194	-	GTGGTGTTGATCTTACAGTCCGG	0.0907203
chr2	225346712	225346734	-	CCTGTGGTAAACCAACACAGCGG	0.0968448
chr2	225370789	225370811	+	GGTCATTGTTGAATGATTCCAGG	0.0633304
chr2	225370807	225370829	-	TAGGTTCGATCGCTTCCTCCTGG	0.0674792
chr2	225362505	225362527	+	CTGCAGAACCCATATGATGCTGG	0.122204
chr2	225370672	225370694	-	GCTGAAAAAGGGAGTCAAAGGGG	0.104726
chr2	225365110	225365132	+	GCTGGTGGGATGTTGCACTTTGG	0.0967736
chr2	225367752	225367774	-	CAGTTCACGTCAAAACTGGAAGG	0.101212
chr2	225346726	225346748	+	TACCACAGGCGAGGGACTGTAGG	0.0781388
chr2	225365086	225365108	+	AATATCTCAAAAGCATGTCTTGG	0.143916
chr2	225371638	225371660	-	AGTGTATGAGTTCCTATTTGAGG	0.130724
chr2	225367690	225367712	-	TGAATTCAGGCAACATCTACAGG	0.0847926
chr2	225338991	225339013	-	ATATTTGGCACGAACACCTGAGG	0.111186
chr2	225449690	225449712	-	CAAAGGCACGGGCAGCCGGAAGG	0.125912
chr2	225365128	225365150	+	TTTGGTGTGGCTGACTGAGTGGG	0.153967
chr2	225422486	225422508	+	GACCACTGTTATTCTTACGCTGG	0.111012
chr2	225422447	225422469	-	CTATAGAAATGCATATACAATGG	0.0995563
chr2	225365153	225365175	+	AATATCCTGTCGTGAGCACCCGG	0.208078
chr2	225449675	225449697	+	TCCGCATCTTGGTGTCCTTCCGG	0.148493
chr2	225376167	225376189	-	AACGGAAGAACCAATTGTAAAGG	0.0782551
chr2	225371697	225371719	+	ATAACTTGTACATGCAACCAAGG	0.194525
chr2	225346684	225346706	-	TACAAAAGAACCCAAATCAAAGG	0.0827341
chr2	225346701	225346723	+	TTTGTAAGAACCCGCTGTGTTGG	0.0791173
chr2	225343028	225343050	-	AAGGTGAATCCGACCCAGAGAGG	0.163698
chr2	225379328	225379350	-	GGAAAGGAGAAGTCGTAGACAGG	0.100957
chr2	225422413	225422435	-	CATGGAGAAAAGCTCTACACTGG	0.102939
chr2	225371574	225371596	-	GAATCCTGTTGACTATATCCAGG	0.122114
chr2	225376179	225376201	+	GTTCTTCCGTTGATTTGTCAAGG	0.104677
chr2	225376070	225376092	-	TTGAAAAATGGAAAGACAGAAGG	0.111999
chr2	225376164	225376186	-	GGAAGAACCAATTGTAAAGGTGG	0.0901649
chr2	225376155	225376177	-	AATTGTAAAGGTGGTTGAAAGGG	0.10431
chr2	225346718	225346740	+	TGTTGGTTTACCACAGGCGAGGG	0.161869
chr2	225360570	225360592	+	ATTATTAAAGAGCATTAATATGG	0.0887722
chr2	225365171	225365193	-	TGGTGTTGATCTTACAGTCCGGG	0.159432
chr2	225422373	225422395	+	TACCTTATTTATGAGATGTTCGG	0.105295
chr2	225370826	225370848	-	GCTTATTGGATCTGAAGAGTAGG	0.093793
chr2	225400274	225400296	-	GAATGATCATCAAACAGCTATGG	0.137205
chr2	225378312	225378334	+	GACCTAAAATCATTAACATCTGG	0.128599
chr2	225422488	225422510	-	ATCCAGCGTAAGAATAACAGTGG	0.104547
chr2	225449664	225449686	+	AAAGGCCCGGATCCGCATCTTGG	0.0988992
chr2	225343034	225343056	+	TGGGTCGGATTCACCTTGTTTGG	0.14658
chr2	225368497	225368519	-	AACAATATTGGATAAAGCAATGG	0.188052
chr2	225346712	225346734	+	CCGCTGTGTTGGTTTACCACAGG	0.157576
chr2	225371626	225371648	+	TTTACCTTGCTCCCTCAAATAGG	0.139373
chr2	225422375	225422397	-	TACCGAACATCTCATAAATAAGG	0.178061
chr2	225360658	225360680	-	GATGGATCTGAAGTTGGTGTTGG	0.16174
chr2	225370768	225370790	+	CAATAGTTTGTTTAAAGAGACGG	0.13669
chr2	225360664	225360686	-	CAGGAAGATGGATCTGAAGTTGG	0.180242
chr2	225371637	225371659	-	GTGTATGAGTTCCTATTTGAGGG	0.155308
chr2	225342916	225342938	-	GCACAATGTTCTAGTAGCGGAGG	0.128436
chr2	225370720	225370742	+	ATTCAGGAGACCTGGAGTTGAGG	0.104793
chr2	225346711	225346733	-	CTGTGGTAAACCAACACAGCGGG	0.181002
chr2	225379349	225379371	-	TGGATATGATTGCAAGAGAGCGG	0.163567
chr2	225379459	225379481	-	GTATGTACAACAAAATAATGTGG	0.152497
chr2	225360640	225360662	-	GTTGGAGGTGCACAAGTAACTGG	0.122895
chr2	225449676	225449698	-	GCCGGAAGGACACCAAGATGCGG	0.152711
chr2	225379344	225379366	-	ATGATTGCAAGAGAGCGGAAAGG	0.138472
chr2	225360548	225360570	-	TAGAGAAAAATACACATTTGAGG	0.170333
chr2	225370792	225370814	+	CATTGTTGAATGATTCCAGGAGG	0.141532
chr2	225346717	225346739	+	GTGTTGGTTTACCACAGGCGAGG	0.144675
chr2	225367683	225367705	-	AGGCAACATCTACAGGCAACTGG	0.137078
chr2	225379403	225379425	-	GAGATCAAGTTGTACGTTATGGG	0.255052
chr2	225449670	225449692	-	AGGACACCAAGATGCGGATCCGG	0.23328
chr2	225379440	225379462	-	GTGGAGAACGTCTACAATTTGGG	0.160483
chr2	225368437	225368459	-	ACGTTATTATAAACAACACTTGG	0.13898
chr2	225368432	225368454	-	ATTATAAACAACACTTGGCAAGG	0.190586
chr2	225368509	225368531	-	ACAAGAAGTAGAAACAATATTGG	0.244756
chr2	225365095	225365117	+	AAAGCATGTCTTGGTGCTGGTGG	0.240811
chr2	225376116	225376138	-	CATGAAGACTATAGTAGAAATGG	0.222633
chr2	225370683	225370705	-	ATTGATGATAAGCTGAAAAAGGG	0.248026
chr2	225346608	225346630	-	CACAGAGTCAAGATTCAAACAGG	0.274961
chr2	225365092	225365114	+	TCAAAAGCATGTCTTGGTGCTGG	0.229729
chr2	225371600	225371622	-	CTTGTTTCTGAAGAAGGAGAAGG	0.330514
chr2	225449702	225449724	-	GTCGAATCTGAGCAAAGGCACGG	0.20434
chr2	225367756	225367778	-	ATGTCAGTTCACGTCAAAACTGG	0.252033
chr2	225362513	225362535	-	CTCACACTCCAGCATCATATGGG	0.283515
chr2	225449669	225449691	-	GGACACCAAGATGCGGATCCGGG	0.329956
chr2	225370674	225370696	-	AAGCTGAAAAAGGGAGTCAAAGG	0.248741
chr2	225367741	225367763	-	AAAACTGGAAGGAATGTTTAGGG	0.349781
chr2	225422537	225422559	-	AAAATATGTAAACAGCATTTGGG	0.312451
chr2	225449660	225449682	-	GATGCGGATCCGGGCCTTTCCGG	0.350458
chr2	225338975	225338997	+	GTGTATACTTTGCGATCCTCAGG	0.347562
chr2	225449706	225449728	+	GCCTTTGCTCAGATTCGACATGG	0.33657
chr2	225379404	225379426	-	CGAGATCAAGTTGTACGTTATGG	0.370381
chr2	225376106	225376128	-	ATAGTAGAAATGGAGAATTCTGG	0.336907
chr2	225449701	225449723	-	TCGAATCTGAGCAAAGGCACGGG	0.371671
chr2	225367742	225367764	-	CAAAACTGGAAGGAATGTTTAGG	0.39117
chr2	225376082	225376104	-	CTAGTACATATGTTGAAAAATGG	0.392085
chr2	225376123	225376145	+	TACTATAGTCTTCATGTGCTTGG	0.404774
chr2	225339006	225339028	-	ACTTATTGAGAGAGAATATTTGG	0.390881
chr2	225346616	225346638	+	AATCTTGACTCTGTGTAGTTTGG	0.403827
chr2	225379369	225379391	-	TCATCTACGGCAAACTCTATTGG	0.405043
chr2	225449707	225449729	-	ACCATGTCGAATCTGAGCAAAGG	0.407809
chr2	225346749	225346771	+	GCTCTAACAAGCTCTCTTTCAGG	0.450334
chr2	225368368	225368390	-	AAACATGATATCTAAGTTAAAGG	0.439066
chr2	225370704	225370726	+	ATAAATAATGAGAGGTATTCAGG	0.437855
chr2	225339041	225339063	+	TTCTTAATAACAACTGGACTTGG	0.437693
chr2	225370764	225370786	-	CTCTTTAAACAAACTATTGCGGG	0.466191
chr2	225370684	225370706	-	TATTGATGATAAGCTGAAAAAGG	0.493631
chr2	225379441	225379463	-	TGTGGAGAACGTCTACAATTTGG	0.470606
chr2	225376157	225376179	+	CTTTCAACCACCTTTACAATTGG	0.467384
chr2	225339035	225339057	+	ATACGTTTCTTAATAACAACTGG	0.431638
chr2	225368473	225368495	+	TTTCTTGCATAAACCTAAAAAGG	0.444644
chr2	225379394	225379416	-	TTGTACGTTATGGGTGTATTAGG	0.495964
chr2	225378251	225378273	+	TCTGCAGACATTTCCAAAAAAGG	0.482443
chr2	225400296	225400318	-	TTCAAACGCTAAATCAAGCTTGG	0.467558
chr2	225371678	225371700	-	TTATTTAGTCGTGTGCCAAATGG	0.511372
chrX	133594347	133594369	+	GACCCGCAGCCCTGGCGTCGTGG	0.0724869
chrX	133609227	133609249	+	CGAGATGTGATGAAGGAGATGGG	0.0932653
chrX	133609266	133609288	+	GCCCTCTGTGTGCTCAAGGGGGG	0.100428
chrX	133607474	133607496	+	CTCATGGACTAATTATGGACAGG	0.115326
chrX	133594339	133594361	+	GTTATGGCGACCCGCAGCCCTGG	0.142251
chrX	133607404	133607426	-	AATAAATCAAGGTCATAACCTGG	0.142486
chrX	133627585	133627607	+	CAGGCAGTATAATCCAAAGATGG	0.140328
chrX	133627591	133627613	+	GTATAATCCAAAGATGGTCAAGG	0.136146
chrX	133620491	133620513	+	CTAGAATGACCAGTCAACAGGGG	0.13484
chrX	133609264	133609286	+	TAGCCCTCTGTGTGCTCAAGGGG	0.145049
chrX	133594356	133594378	-	AGCTGCTCACCACGACGCCAGGG	0.142745
chrX	133609267	133609289	-	GCCCCCCTTGAGCACACAGAGGG	0.149167
chrX	133609253	133609275	-	CACAGAGGGCTACAATGTGATGG	0.147841
chrX	133609268	133609290	-	AGCCCCCCTTGAGCACACAGAGG	0.147266
chrX	133607441	133607463	+	ATTATGCTGAGGATTTGGAAAGG	0.146442
chrX	133594350	133594372	-	TCACCACGACGCCAGGGCTGCGG	0.150659
chrX	133627578	133627600	-	TGGATTATACTGCCTGACCAAGG	0.142801
chrX	133607458	133607480	+	GAAAGGGTGTTTATTCCTCATGG	0.150486
chrX	133632437	133632459	-	CTTATATCCAACACTTCGTGGGG	0.150085
chrX	133609226	133609248	+	TCGAGATGTGATGAAGGAGATGG	0.149479
chrX	133620539	133620561	+	TCTCTCAACTTTAACTGGAAAGG	0.160313
chrX	133624211	133624233	+	CTTCTAGAATGTCTTGATTGTGG	0.156073
chrX	133620510	133620532	+	GGGGACATAAAAGTAATTGGTGG	0.156428
chrX	133620490	133620512	+	ACTAGAATGACCAGTCAACAGGG	0.158775
chrX	133609265	133609287	+	AGCCCTCTGTGTGCTCAAGGGGG	0.159238
chrX	133609263	133609285	+	GTAGCCCTCTGTGTGCTCAAGGG	0.158803
chrX	133609220	133609242	+	TCTTGCTCGAGATGTGATGAAGG	0.164651
chrX	133594337	133594359	-	AGGGCTGCGGGTCGCCATAACGG	0.16923
chrX	133607386	133607408	+	CAGATTAGTGATGATGAACCAGG	0.167191
chrX	133609351	133609373	-	AAAATCTACAGTCATAGGAATGG	0.174668
chrX	133632680	133632702	-	GAAGTATTCATTATAGTCAAGGG	0.170473
chrX	133609307	133609329	-	GTGCTTTGATGTAATCCAGCAGG	0.169338
chrX	133627566	133627588	+	AGACTTTGCTTTCCTTGGTCAGG	0.179254
chrX	133594349	133594371	-	CACCACGACGCCAGGGCTGCGGG	0.175099
chrX	133607473	133607495	-	CTGTCCATAATTAGTCCATGAGG	0.178986
chrX	133620489	133620511	+	AACTAGAATGACCAGTCAACAGG	0.19761
chrX	133609230	133609252	+	GATGTGATGAAGGAGATGGGAGG	0.197693
chrX	133594357	133594379	-	GAGCTGCTCACCACGACGCCAGG	0.19571
chrX	133632438	133632460	-	GCTTATATCCAACACTTCGTGGG	0.211474
chrX	133632460	133632482	-	AAAGTAATTCACTTACAGTCTGG	0.218661
chrX	133607442	133607464	+	TTATGCTGAGGATTTGGAAAGGG	0.222607
chrX	133627532	133627554	+	TGAAAGGATATAATTGACACTGG	0.221591
chrX	133632430	133632452	+	AAAAGGACCCCACGAAGTGTTGG	0.231032
chrX	133627599	133627621	+	CAAAGATGGTCAAGGTCGCAAGG	0.227908
chrX	133607434	133607456	-	AAATCCTCAGCATAATGATTAGG	0.240911
chrX	133607469	133607491	+	TATTCCTCATGGACTAATTATGG	0.253327
chrX	133632681	133632703	-	TGAAGTATTCATTATAGTCAAGG	0.287734
chrX	133632684	133632706	+	TGACTATAATGAATACTTCAGGG	0.279717
chrX	133627561	133627583	+	AATGCAGACTTTGCTTTCCTTGG	0.320838
chrX	133607430	133607452	+	CATACCTAATCATTATGCTGAGG	0.37078
chrX	133620507	133620529	+	ACAGGGGACATAAAAGTAATTGG	0.378097
chrX	133627598	133627620	-	CTTGCGACCTTGACCATCTTTGG	0.414417
chrX	133632652	133632674	+	ATTCCAGACAAGTTTGTTGTAGG	0.373053
chrX	133620534	133620556	+	GATGATCTCTCAACTTTAACTGG	0.359379
chrX	133632683	133632705	+	TTGACTATAATGAATACTTCAGG	0.454926
chrX	133632655	133632677	-	TATCCTACAACAAACTTGTCTGG	0.409628
chrX	133607436	133607458	+	TAATCATTATGCTGAGGATTTGG	0.445025
chrX	133632439	133632461	-	GGCTTATATCCAACACTTCGTGG	0.432296
chrX	133632413	133632435	+	TTAACAGCTTGCTGGTGAAAAGG	0.461033
chrX	133609356	133609378	-	CTGATAAAATCTACAGTCATAGG	0.469702
chrX	133609262	133609284	+	TGTAGCCCTCTGTGTGCTCAAGG	0.499092
chrX	133634063	133634085	+	GTTTGTGTCATTAGTGAAACTGG	0.524227
chrX	133609292	133609314	+	TAAATTCTTTGCTGACCTGCTGG	0.517333
chrX	70348195	70348217	+	TCACTGAGTGCAGAATGGCTAGG	0.458104
chrX	70348491	70348513	-	ACACTGCCGAGCGATGAGGATGG	0.484024
chrX	70349699	70349721	-	GGAAGGTGAAACTGACCTGTTGG	0.426545
chrX	70341660	70341682	-	CCCGCCTAGTACCTACCTGTAGG	0.458843
chrX	70349007	70349029	-	TGAAAAGGTGAAGGAGGATGCGG	0.436087
chrX	70346904	70346926	+	TGTGCATCGTGGCTGTCCTGCGG	0.440476
chrX	70346961	70346983	+	AGATGGCACAGGTCTTTGAGGGG	0.440525
chrX	70348545	70348567	-	AGCATTAAGGAGTGAAGGGATGG	0.425431
chrX	70341431	70341453	+	AGTCTGCATACCTGTCCCGCCGG	0.417467
chrX	70345983	70346005	-	CCTGAGCCGTGACCTGGTGTTGG	0.431616
chrX	70349013	70349035	-	GTGTCTTGAAAAGGTGAAGGAGG	0.427499
chrX	70345968	70345990	-	GGTGTTGGTCATAATGTGAAAGG	0.435255
chrX	70341649	70341671	+	CTCAGCTGTATCCTACAGGTAGG	0.434641
chrX	70343010	70343032	+	TGGTCGGCATCGTGCTATGGTGG	0.416332
chrX	70348971	70348993	+	TGAACAGGACTCTGAGCCAGGGG	0.410564
chrX	70351408	70351430	-	AAGACTGGCGCATGGTCCACTGG	0.44541
chrX	70348495	70348517	-	GCAAACACTGCCGAGCGATGAGG	0.410528
chrX	70348485	70348507	+	TTGTTGCCATCCTCATCGCTCGG	0.431866
chrX	70349016	70349038	-	GCGGTGTCTTGAAAAGGTGAAGG	0.420673
chrX	70348190	70348212	+	GCAAGTCACTGAGTGCAGAATGG	0.448692
chrX	70342147	70342169	-	TGGCATGGGCAGGTTGGACGGGG	0.419189
chrX	70341447	70341469	-	TACAGAAGTAGGCAAGCCGGCGG	0.391467
chrX	70346283	70346305	-	TGCTGAGTGAATATTCCATGAGG	0.417956
chrX	70351957	70351979	-	CTGTTGGAAAACCTCGATTGTGG	0.389013
chrX	70347172	70347194	+	GCTTCTTCATGCAGGCTGTGTGG	0.408048
chrX	70350047	70350069	+	ATAAAGCGCATTCTCCAGGTAGG	0.400197
chrX	70348164	70348186	-	AGCCGGTCAGCTCTGCACACAGG	0.397672
chrX	70339921	70339943	-	AGCCAGGCAGCCCGCATCACAGG	0.418557
chrX	70345215	70345237	+	CCATGAGTGCAACCAGCGGTTGG	0.411274
chrX	70357059	70357081	-	GCATTGGTAAGCGCACAGGACGG	0.433018
chrX	70342994	70343016	+	TCAGCTGCAAGCGTTCTGGTCGG	0.378359
chrX	70342149	70342171	-	TCTGGCATGGGCAGGTTGGACGG	0.395253
chrX	70346902	70346924	-	GCAGGACAGCCACGATGCACAGG	0.369581
chrX	70342594	70342616	-	AGTATGAAGTACCCGTCCAATGG	0.400482
chrX	70349003	70349025	-	AAGGTGAAGGAGGATGCGGCAGG	0.43679
chrX	70344955	70344977	-	GTGGCGTACTGCACGTGTCGTGG	0.3677
chrX	70339910	70339932	+	AATACACAGTGCCTGTGATGCGG	0.394934
chrX	70346893	70346915	+	TAGCCTGTGCCTGTGCATCGTGG	0.377065
chrX	70342183	70342205	-	CAGACATACCTGCTGAGTGAAGG	0.373
chrX	70351392	70351414	+	TATCACAGAACTTGGACCAGTGG	0.367718
chrX	70341450	70341472	-	GTGTACAGAAGTAGGCAAGCCGG	0.371797
chrX	70348229	70348251	-	ATTGTTAGAGGAGCAGCACAAGG	0.37851
chrX	70344194	70344216	+	CCAGAGCACAAGGAGGCTGAAGG	0.383352
chrX	70345971	70345993	+	TTCACATTATGACCAACACCAGG	0.406781
chrX	70345211	70345233	+	GCAGCCATGAGTGCAACCAGCGG	0.358995
chrX	70348549	70348571	-	CACCAGCATTAAGGAGTGAAGGG	0.364323
chrX	70345977	70345999	+	TTATGACCAACACCAGGTCACGG	0.396066
chrX	70342153	70342175	-	ACCCTCTGGCATGGGCAGGTTGG	0.383078
chrX	70341191	70341213	+	CAGACATGAGTTCCTGACCTGGG	0.347754
chrX	70351423	70351445	-	GCTGCAGCTCCAAGGAAGACTGG	0.362462
chrX	70345328	70345350	+	AAGGGACAGCAGAAACTGGTGGG	0.361891
chrX	70345227	70345249	-	CAAACAGTACGACCAACCGCTGG	0.365691
chrX	70343562	70343584	-	GTAGGGGTCCGTACTCAGCATGG	0.439505
chrX	70345989	70346011	-	CCCACACCTGAGCCGTGACCTGG	0.343816
chrX	70349171	70349193	-	GAGGAGCGGATTCCTACTGTAGG	0.356481
chrX	70348456	70348478	-	CCAGCGAGTCATGAAAAGATAGG	0.361371
chrX	70343007	70343029	+	TTCTGGTCGGCATCGTGCTATGG	0.369958
chrX	70342058	70342080	-	CCAAGGCACTAGGACAGCACAGG	0.364616
chrX	70340986	70341008	-	CTCTACCTGAAACATGAACATGG	0.357759
chrX	70348444	70348466	-	GAAAAGATAGGTCACTGACCTGG	0.421932
chrX	70344107	70344129	+	ACTTGCACTCTCATCTCCCGAGG	0.344837
chrX	70344187	70344209	+	CGATGACCCAGAGCACAAGGAGG	0.34693
chrX	70343536	70343558	-	CCTGTGTATCCAGAAACTGCAGG	0.361235
chrX	70342125	70342147	-	GCAATAGGCAAGTGGTCAAGTGG	0.362863
chrX	70352261	70352283	-	GTGGGCAGTTTAGCAATGAGGGG	0.398355
chrX	70341634	70341656	-	CAGCTGAGGCCAAAAACCAGGGG	0.366003
chrX	70351431	70351453	-	GATCATGAGCTGCAGCTCCAAGG	0.377084
chrX	70347931	70347953	+	CCCTTATGCACGTCTGTGTGGGG	0.335815
chrX	70341446	70341468	-	ACAGAAGTAGGCAAGCCGGCGGG	0.335177
chrX	70345983	70346005	+	CCAACACCAGGTCACGGCTCAGG	0.399561
chrX	70351934	70351956	+	CCTCTTGGAGAACATCGCCAAGG	0.370391
chrX	70342075	70342097	-	CAGTGAGTAGTGCCAAACCAAGG	0.321076
chrX	70344109	70344131	+	TTGCACTCTCATCTCCCGAGGGG	0.341475
chrX	70348162	70348184	+	ATCCTGTGTGCAGAGCTGACCGG	0.345064
chrX	70340010	70340032	-	GGAGTTACTCACCCATGAAAGGG	0.33574
chrX	70346920	70346942	-	GGCAGGCATGATAGTGCCGCAGG	0.351763
chrX	70341645	70341667	+	TGGCCTCAGCTGTATCCTACAGG	0.385351
chrX	70352262	70352284	-	GGTGGGCAGTTTAGCAATGAGGG	0.309147
chrX	70345917	70345939	-	CAGTGGGGAAGGCTTCAGGCCGG	0.330152
chrX	70343463	70343485	-	GATGGAACCCTTCTCATCTGCGG	0.35848
chrX	70341452	70341474	+	GGCTTGCCTACTTCTGTACACGG	0.355152
chrX	70344108	70344130	+	CTTGCACTCTCATCTCCCGAGGG	0.35378
chrX	70340011	70340033	-	AGGAGTTACTCACCCATGAAAGG	0.368831
chrX	70339911	70339933	+	ATACACAGTGCCTGTGATGCGGG	0.317093
chrX	70347249	70347271	-	ACAGATCATAGAGATAAGCAAGG	0.322687
chrX	70348206	70348228	+	AGAATGGCTAGGAGTGCTTAAGG	0.354977
chrX	70348550	70348572	-	TCACCAGCATTAAGGAGTGAAGG	0.366002
chrX	70352312	70352334	+	GCTGGGGAAGAATTGGAGAAGGG	0.327934
chrX	70341239	70341261	-	TAAGCAATTCATCCTCTCCAGGG	0.340505
chrX	70348995	70349017	-	GGAGGATGCGGCAGGTAAGCCGG	0.32337
chrX	70340938	70340960	+	ATGATGTAGAGGTGGCAATCCGG	0.315752
chrX	70344990	70345012	-	TGCTGGGGAATAGTACCTGGGGG	0.352348
chrX	70343456	70343478	+	TCAGAAGCCGCAGATGAGAAGGG	0.339864
chrX	70341190	70341212	+	ACAGACATGAGTTCCTGACCTGG	0.326778
chrX	70342055	70342077	-	AGGCACTAGGACAGCACAGGAGG	0.326844
chrX	70354262	70354284	-	GATGATCTCCAGGAGGAGCATGG	0.307208
chrX	70351416	70351438	-	CTCCAAGGAAGACTGGCGCATGG	0.320922
chrX	70343533	70343555	-	GTGTATCCAGAAACTGCAGGAGG	0.309473
chrX	70354270	70354292	+	CTCCTGGAGATCATCATCAGCGG	0.30549
chrX	70342167	70342189	-	GTGAAGGCACTGTTACCCTCTGG	0.334898
chrX	70343036	70343058	-	CTGTCTCTTCTCCAGGAGCTTGG	0.340694
chrX	70349022	70349044	-	TGAGCTGCGGTGTCTTGAAAAGG	0.294404
chrX	70346228	70346250	-	CAAGTGGTATGACATGCCAAGGG	0.310242
chrX	70343536	70343558	+	CCTGCAGTTTCTGGATACACAGG	0.299295
chrX	70349206	70349228	-	GGTTCTGGGAGGCAGCCAGCAGG	0.317811
chrX	70343429	70343451	+	TCTGTCATCTTGCAGCGTTGTGG	0.338451
chrX	70341475	70341497	+	AGACTGGCCCTGCAGCTGGATGG	0.346028
chrX	70346944	70346966	+	CATCCTCAACCAGGACCAGATGG	0.308418
chrX	70341571	70341593	-	GAGGGTGTGCTGCTAGTTGGGGG	0.330029
chrX	70339937	70339959	-	ACAGGTCATCTTAATGAGCCAGG	0.317422
chrX	70341399	70341421	+	CGTGTCTTCACAGTACTCTGGGG	0.325704
chrX	70352236	70352258	+	GCGCTCTGGTGTATGGCTGGTGG	0.322132
chrX	70352283	70352305	-	TAACACATGTCCCTGGACTGAGG	0.317225
chrX	70341635	70341657	-	ACAGCTGAGGCCAAAAACCAGGG	0.356762
chrX	70350018	70350040	+	AGGATGGGGAAAACCCCCAGCGG	0.294581
chrX	70347275	70347297	-	GTTCTTTAAATGGCTACAGGAGG	0.313037
chrX	70343025	70343047	+	TATGGTGGTAGCCAAGCTCCTGG	0.331337
chrX	70348970	70348992	+	GTGAACAGGACTCTGAGCCAGGG	0.310185
chrX	70354233	70354255	+	GCGCAGCACCCAGCAGACCACGG	0.287651
chrX	70344933	70344955	-	GCTGGTCGTAAAGAACCCCAAGG	0.299885
chrX	70339232	70339254	+	ACGGCCTTGAATGTAAAACAAGG	0.296139
chrX	70344138	70344160	+	CCTTTGGAGCCCCTGGTCCCCGG	0.286078
chrX	70348519	70348541	-	CACAGCGAATCAGATCTTCCAGG	0.327072
chrX	70347930	70347952	+	GCCCTTATGCACGTCTGTGTGGG	0.310255
chrX	70341203	70341225	-	AACACTCAAGCACCCAGGTCAGG	0.292564
chrX	70352263	70352285	-	AGGTGGGCAGTTTAGCAATGAGG	0.269845
chrX	70355020	70355042	+	GTCATCACGTGTGAGCCACAGGG	0.317563
chrX	70342161	70342183	-	GCACTGTTACCCTCTGGCATGGG	0.335965
chrX	70343497	70343519	-	TGGGAGCACTGGGAGCAGAAAGG	0.331263
chrX	70350031	70350053	-	GCTTTATGCGCTGCCGCTGGGGG	0.280334
chrX	70342152	70342174	+	TCCAACCTGCCCATGCCAGAGGG	0.327382
chrX	70344093	70344115	-	AGTGCAAGTATACATGTTGTGGG	0.279149
chrX	70352341	70352363	-	CTTTGCGTGAAGAGGAACCCAGG	0.301528
chrX	70339999	70340021	+	AGACATGTTGACCCTTTCATGGG	0.301831
chrX	70348994	70349016	-	GAGGATGCGGCAGGTAAGCCGGG	0.319278
chrX	70356495	70356517	-	GGAGGCGCTCACCTCTGTCTTGG	0.278566
chrX	70349217	70349239	-	ATCCACGATGCGGTTCTGGGAGG	0.283003
chrX	70356148	70356170	+	CAAACAGAAGATCTCGCCCTGGG	0.28359
chrX	70346177	70346199	+	ACTGCCCTTATCAGGTCTCCCGG	0.31022
chrX	70346937	70346959	-	GTCCTGGTTGAGGATGAGGCAGG	0.28148
chrX	70342148	70342170	-	CTGGCATGGGCAGGTTGGACGGG	0.300954
chrX	70342696	70342718	+	GATTGGGACCTAGCAAGGATGGG	0.302357
chrX	70348987	70349009	-	CGGCAGGTAAGCCGGGCCCCTGG	0.270401
chrX	70342679	70342701	+	TTGTAACCGAATCTTTGGATTGG	0.284832
chrX	70356147	70356169	+	CCAAACAGAAGATCTCGCCCTGG	0.268179
chrX	70345230	70345252	+	GCGGTTGGTCGTACTGTTTGGGG	0.274472
chrX	70348181	70348203	-	ACTCAGTGACTTGCAATAGCCGG	0.276583
chrX	70342140	70342162	-	GGCAGGTTGGACGGGGCAATAGG	0.293922
chrX	70339607	70339629	+	GAAGCCCCAAGTGAACCAGAAGG	0.272907
chrX	70351946	70351968	+	CATCGCCAAGGCCACAATCGAGG	0.282794
chrX	70342423	70342445	+	CTGGTCTTTCGATAAATGCCAGG	0.305566
chrX	70354635	70354657	+	CATCTCGCAAGGTAGCATGGAGG	0.282369
chrX	70348141	70348163	-	ATTGCGATGTCATTCACCCTAGG	0.305264
chrX	70342117	70342139	-	CAAGTGGTCAAGTGGTGAGCCGG	0.287663
chrX	70349219	70349241	+	TCCCAGAACCGCATCGTGGATGG	0.309629
chrX	70342151	70342173	+	GTCCAACCTGCCCATGCCAGAGG	0.291351
chrX	70349227	70349249	-	ACACGGCTCCATCCACGATGCGG	0.263277
chrX	70356200	70356222	-	CCAAACCAGCCCCAAGAGAGTGG	0.281868
chrX	70340929	70340951	-	CACCTCTACATCATGGGGCAAGG	0.279797
chrX	70349215	70349237	+	TGCCTCCCAGAACCGCATCGTGG	0.300305
chrX	70347764	70347786	+	GAACACCATCTACTGCAACGTGG	0.287693
chrX	70344123	70344145	-	TCCAAAGGCAAGGTCCCCTCGGG	0.291897
chrX	70356165	70356187	-	CAACCCCTCAAAAAGATCCCAGG	0.260826
chrX	70351384	70351406	+	GGGGCCTCTATCACAGAACTTGG	0.265696
chrX	70344833	70344855	+	CCCCTACTATGCCCTGTGAGGGG	0.276529
chrX	70346858	70346880	+	CTCAAATCCTCGGATCTGGTGGG	0.252007
chrX	70356276	70356298	+	TGCTCTACCACACACACCTGAGG	0.269433
chrX	70338668	70338690	-	GGGTCCTGAGGGTAAACATCGGG	0.245892
chrX	70344932	70344954	-	CTGGTCGTAAAGAACCCCAAGGG	0.274507
chrX	70347865	70347887	-	ACTCTTGCCTAGCCCCGTGTAGG	0.283398
chrX	70343471	70343493	+	GAGAAGGGTTCCATCGCCTCTGG	0.267385
chrX	70341482	70341504	-	GCTCACACCATCCAGCTGCAGGG	0.266847
chrX	70341636	70341658	-	TACAGCTGAGGCCAAAAACCAGG	0.261496
chrX	70346848	70346870	+	TGAGCTGCTTCTCAAATCCTCGG	0.283436
chrX	70342598	70342620	+	TGGACGGGTACTTCATACTTTGG	0.263452
chrX	70349656	70349678	-	CTTGGCATAGACATCCAGACTGG	0.295521
chrX	70343561	70343583	-	TAGGGGTCCGTACTCAGCATGGG	0.2838
chrX	70340928	70340950	-	ACCTCTACATCATGGGGCAAGGG	0.295528
chrX	70342436	70342458	+	AAATGCCAGGAAGCTACTGCAGG	0.300249
chrX	70356164	70356186	-	AACCCCTCAAAAAGATCCCAGGG	0.264931
chrX	70348547	70348569	+	ATCCCTTCACTCCTTAATGCTGG	0.269975
chrX	70340885	70340907	+	GCCAGGGCCTGCAGGAAGTGGGG	0.268646
chrX	70356858	70356880	+	CAGAACCAGCCACTACCTGCAGG	0.277354
chrX	70341558	70341580	-	TAGTTGGGGGCTGAGGAGCAGGG	0.276589
chrX	70349573	70349595	+	AACAGAAGAACTTCCAGAGGAGG	0.288255
chrX	70349159	70349181	+	TCCCCAGACAAGCCTACAGTAGG	0.275415
chrX	70342703	70342725	+	ACCTAGCAAGGATGGGCATGAGG	0.269534
chrX	70347187	70347209	+	CTGTGTGGCGTCGTGAAGCATGG	0.285764
chrX	70342063	70342085	+	GCTGTCCTAGTGCCTTGGTTTGG	0.273618
chrX	70347205	70347227	+	CATGGGATGAACCGGTCCGATGG	0.28373
chrX	70347931	70347953	-	CCCCACACAGACGTGCATAAGGG	0.252523
chrX	70351461	70351483	-	GGCACTACTCACATTGTTAGGGG	0.288398
chrX	70342949	70342971	-	CACCACAGCATCATCATCTGAGG	0.259431
chrX	70354624	70354646	+	GACATGTCTAGCATCTCGCAAGG	0.255497
chrX	70354191	70354213	+	GTTGTGGCCCTGGCAGGTGGGGG	0.297078
chrX	70357107	70357129	-	TGGTTGTGGGCAGCACTCCAGGG	0.268208
chrX	70349550	70349572	+	TCAGGCTTCACTGTGACAGGAGG	0.227494
chrX	70352311	70352333	+	TGCTGGGGAAGAATTGGAGAAGG	0.245341
chrX	70354269	70354291	-	CGCTGATGATGATCTCCAGGAGG	0.251525
chrX	70344831	70344853	+	CTCCCCTACTATGCCCTGTGAGG	0.249469
chrX	70348275	70348297	-	GTCTCACATCAACATTGCAGAGG	0.257973
chrX	70355003	70355025	-	GATGACATCTCGGGTCTGCTTGG	0.253456
chrX	70352259	70352281	-	GGGCAGTTTAGCAATGAGGGGGG	0.239273
chrX	70345932	70345954	-	CAAAGATATCTTCAGCAGTGGGG	0.339656
chrX	70344869	70344891	-	CTCGACATCTGGCTTCTCAGGGG	0.249966
chrX	70349627	70349649	+	GGGTGGCCGCAACATCTCTGTGG	0.258394
chrX	70341208	70341230	-	CTCAAAACACTCAAGCACCCAGG	0.270819
chrX	70352260	70352282	-	TGGGCAGTTTAGCAATGAGGGGG	0.247211
chrX	70354596	70354618	+	CGTGCTCATCAATGGGACATTGG	0.266444
chrX	70346935	70346957	+	TGCCTGCCTCATCCTCAACCAGG	0.242571
chrX	70347845	70347867	-	AGGTGAAGGTGTGAGCTGCAGGG	0.253589
chrX	70355079	70355101	+	CTTCGATTCCATCTTCAAGAAGG	0.237872
chrX	70339860	70339882	-	TCTTACTGAAAATGGGGACCTGG	0.274256
chrX	70351919	70351941	-	CCAAGAGGGAGTTCATCTCCTGG	0.26115
chrX	70347858	70347880	+	ACCTTCACCTACACGGGGCTAGG	0.226093
chrX	70344124	70344146	-	CTCCAAAGGCAAGGTCCCCTCGG	0.256236
chrX	70349580	70349602	+	GAACTTCCAGAGGAGGAGGGAGG	0.278904
chrX	70346313	70346335	-	CCTGAATGGCAAAGTCGATGAGG	0.259991
chrX	70347216	70347238	-	CTGCAGAGGAGCCATCGGACCGG	0.24767
chrX	70347230	70347252	-	AAGGATACAGCGCTCTGCAGAGG	0.289443
chrX	70342704	70342726	-	ACCTCATGCCCATCCTTGCTAGG	0.25937
chrX	70349998	70350020	+	ACATCGACTGCTGGACAATGAGG	0.245671
chrX	70346244	70346266	-	CATGCTGCACCAGAGGCAAGTGG	0.260412
chrX	70339955	70339977	-	GATTGCTGCATAGTAGGCACAGG	0.256652
chrX	70349052	70349074	-	GTCACTTACTTCCATCAGACTGG	0.225636
chrX	70352734	70352756	+	GCTAACATGTCTGAAAGGGCAGG	0.245574
chrX	70352750	70352772	+	GGGCAGGATGAACAACGCGAGGG	0.231266
chrX	70339877	70339899	+	GTAAGAAGGAAGAGGTGTTTGGG	0.270731
chrX	70347908	70347930	-	CATTGCAGACAAAGCTGTAGCGG	0.242178
chrX	70347963	70347985	-	CAGTACACCCCATACCTATCGGG	0.237372
chrX	70344951	70344973	-	CGTACTGCACGTGTCGTGGCTGG	0.219513
chrX	70341572	70341594	-	CGAGGGTGTGCTGCTAGTTGGGG	0.264268
chrX	70353017	70353039	+	ACCAAAGCAGCTTATGCATGAGG	0.2203
chrX	70338618	70338640	+	GGATCTTGAGCTACGAACACCGG	0.250304
chrX	70356283	70356305	-	GCCGGGGCCTCAGGTGTGTGTGG	0.240671
chrX	70355035	70355057	-	GTATCGATAAGGGAGCCCTGTGG	0.227113
chrX	70353041	70353063	+	ACTCAAACTGCGGCTCAACCTGG	0.222611
chrX	70352279	70352301	-	ACATGTCCCTGGACTGAGGTGGG	0.222718
chrX	70340839	70340861	-	TAACTGCTCCCATAAGTACTTGG	0.232358
chrX	70342582	70342604	+	CCTTAGGCTTCACCATTGGACGG	0.231013
chrX	70344016	70344038	+	TCGAAGTGAGAGTGAGCGGGTGG	0.217769
chrX	70352233	70352255	+	AGAGCGCTCTGGTGTATGGCTGG	0.229959
chrX	70347853	70347875	+	CTCACACCTTCACCTACACGGGG	0.264143
chrX	70341273	70341295	-	AGCCTTACTCGGAGAAGCAGAGG	0.244041
chrX	70346316	70346338	+	CATCGACTTTGCCATTCAGGTGG	0.219744
chrX	70354986	70355008	-	GCTTGGGCAGTGGCAGCAGCTGG	0.194335
chrX	70342162	70342184	-	GGCACTGTTACCCTCTGGCATGG	0.204102
chrX	70340945	70340967	+	AGAGGTGGCAATCCGGCAGTGGG	0.219832
chrX	70345234	70345256	+	TTGGTCGTACTGTTTGGGGTGGG	0.21807
chrX	70339268	70339290	-	TGCTCATCCCCAGAGACAGCAGG	0.2238
chrX	70338669	70338691	-	GGGGTCCTGAGGGTAAACATCGG	0.219847
chrX	70342058	70342080	+	CCTGTGCTGTCCTAGTGCCTTGG	0.239804
chrX	70339699	70339721	-	GGCTAGTTGCGTGAGTGGCTTGG	0.241924
chrX	70342098	70342120	+	ACTGATAGCAGAATTAAGACCGG	0.220052
chrX	70346865	70346887	-	GTAGCTGCCCACCAGATCCGAGG	0.239751
chrX	70352039	70352061	+	GACCAAGCCTGTGCTCAGGTCGG	0.234764
chrX	70349185	70349207	-	GGTGGCGGTCGCAGGAGGAGCGG	0.241203
chrX	70349570	70349592	+	AGGAACAGAAGAACTTCCAGAGG	0.210009
chrX	70344165	70344187	-	GGCAGGATCATCAAAGGGAGAGG	0.24874
chrX	70342133	70342155	-	TGGACGGGGCAATAGGCAAGTGG	0.226329
chrX	70339618	70339640	+	TGAACCAGAAGGATAACTTCTGG	0.236091
chrX	70341227	70341249	+	TGAGAAGATCCGCCCTGGAGAGG	0.230039
chrX	70352222	70352244	+	TCCAGCTCTCTAGAGCGCTCTGG	0.218009
chrX	70344161	70344183	-	GGATCATCAAAGGGAGAGGGAGG	0.255278
chrX	70340934	70340956	-	ATTGCCACCTCTACATCATGGGG	0.212522
chrX	70341458	70341480	-	CAGTCTCCGTGTACAGAAGTAGG	0.253077
chrX	70346824	70346846	+	GAATGAACTGAGTGTAGTTGAGG	0.232932
chrX	70352324	70352346	+	TTGGAGAAGGGTCAGCACCTGGG	0.215616
chrX	70356720	70356742	+	CTCACACAGGACTATGGAATGGG	0.214804
chrX	70357153	70357175	-	ACAGAGGTCTTATAAGAGGAGGG	0.193307
chrX	70342968	70342990	+	GGTGTCATTGCTATGTGAATGGG	0.214283
chrX	70345327	70345349	+	AAAGGGACAGCAGAAACTGGTGG	0.218533
chrX	70352776	70352798	+	CCTTACCTCCCTCTACAGCCAGG	0.282173
chrX	70354239	70354261	+	CACCCAGCAGACCACGGAGTGGG	0.220164
chrX	70340884	70340906	+	GGCCAGGGCCTGCAGGAAGTGGG	0.217276
chrX	70348231	70348253	+	TTGTGCTGCTCCTCTAACAATGG	0.209754
chrX	70342695	70342717	+	GGATTGGGACCTAGCAAGGATGG	0.234973
chrX	70345962	70345984	-	GGTCATAATGTGAAAGGTGCTGG	0.235752
chrX	70344832	70344854	+	TCCCCTACTATGCCCTGTGAGGG	0.228831
chrX	70342382	70342404	+	GAGCAGCAGATCAAGGAGCGGGG	0.224764
chrX	70339585	70339607	+	CCCTTCCTGACACTGGTCGCAGG	0.21075
chrX	70348241	70348263	-	ACCACAAGTGCCATTGTTAGAGG	0.205579
chrX	70344654	70344676	-	CATGTCCTCAAAGAGAACACTGG	0.244075
chrX	70349633	70349655	-	CTGTCTCCACAGAGATGTTGCGG	0.251352
chrX	70345293	70345315	+	AATCACCAAGGATATCTTGAAGG	0.188413
chrX	70357091	70357113	-	TCCAGGGTAAGTTGGTCGGGTGG	0.197299
chrX	70349905	70349927	-	TGTCCTCACACAGAGACTTAAGG	0.198838
chrX	70338589	70338611	+	CTACGGGCTGGGCAAGATGGCGG	0.174084
chrX	70352223	70352245	-	ACCAGAGCGCTCTAGAGAGCTGG	0.190192
chrX	70344012	70344034	+	ACCCTCGAAGTGAGAGTGAGCGG	0.217133
chrX	70344131	70344153	+	GACCTTGCCTTTGGAGCCCCTGG	0.213797
chrX	70357781	70357803	-	CTTTGGGTACCTTTGAGTGGAGG	0.216564
chrX	70356484	70356506	+	CCAGCCAGCTACCAAGACAGAGG	0.169268
chrX	70342634	70342656	-	AGTCAGAGCGTTCAAAACTATGG	0.204115
chrX	70347899	70347921	-	CAAAGCTGTAGCGGTTAGCAGGG	0.214791
chrX	70357186	70357208	+	CAGCAACCTGCGGTGCCCCAAGG	0.217128
chrX	70349869	70349891	+	TTGTCAGCTTCCTCAGGAATGGG	0.206405
chrX	70346960	70346982	+	CAGATGGCACAGGTCTTTGAGGG	0.200223
chrX	70341441	70341463	-	AGTAGGCAAGCCGGCGGGACAGG	0.20993
chrX	70342578	70342600	+	TCCTCCTTAGGCTTCACCATTGG	0.219095
chrX	70352280	70352302	-	CACATGTCCCTGGACTGAGGTGG	0.250163
chrX	70356214	70356236	+	CTGGTTTGGAACAGTCCGAGTGG	0.210568
chrX	70356777	70356799	-	GGGTGGTGCAGGAGGTCCGGAGG	0.200068
chrX	70345233	70345255	+	GTTGGTCGTACTGTTTGGGGTGG	0.183447
chrX	70354272	70354294	-	TGCCGCTGATGATGATCTCCAGG	0.184858
chrX	70344170	70344192	-	TCATCGGCAGGATCATCAAAGGG	0.248525
chrX	70356431	70356453	-	TTGCGTTCCTCAGTACTGGGTGG	0.173333
chrX	70345310	70345332	+	TGAAGGTTCTGAACCGCAAAGGG	0.194367
chrX	70339586	70339608	-	TCCTGCGACCAGTGTCAGGAAGG	0.184963
chrX	70349220	70349242	-	TCCATCCACGATGCGGTTCTGGG	0.20773
chrX	70344148	70344170	-	GAGAGGGAGGCCGGGGACCAGGG	0.208087
chrX	70346857	70346879	+	TCTCAAATCCTCGGATCTGGTGG	0.177029
chrX	70344918	70344940	+	GAAGATTGAAGGGACCCTTGGGG	0.219192
chrX	70349902	70349924	+	TTGCCTTAAGTCTCTGTGTGAGG	0.214543
chrX	70352305	70352327	+	AAAGGCTGCTGGGGAAGAATTGG	0.232146
chrX	70355082	70355104	+	CGATTCCATCTTCAAGAAGGAGG	0.202475
chrX	70344013	70344035	+	CCCTCGAAGTGAGAGTGAGCGGG	0.237847
chrX	70355013	70355035	-	GCTCACACGTGATGACATCTCGG	0.228361
chrX	70348558	70348580	-	TTGGTAGTTCACCAGCATTAAGG	0.181008
chrX	70354238	70354260	+	GCACCCAGCAGACCACGGAGTGG	0.194797
chrX	70347816	70347838	-	AGAGTGTCGATCATGAACTCAGG	0.200641
chrX	70355041	70355063	+	GGCTCCCTTATCGATACCAAGGG	0.185841
chrX	70344985	70345007	-	GGGAATAGTACCTGGGGGATGGG	0.188845
chrX	70344837	70344859	+	TACTATGCCCTGTGAGGGGAAGG	0.21705
chrX	70356816	70356838	+	ACACACCTTAACTACAGGCAAGG	0.179396
chrX	70356238	70356260	-	CCTCTCCTCGAGCCACTCGCCGG	0.239562
chrX	70349996	70350018	-	TCATTGTCCAGCAGTCGATGTGG	0.187096
chrX	70349577	70349599	+	GAAGAACTTCCAGAGGAGGAGGG	0.162561
chrX	70344838	70344860	+	ACTATGCCCTGTGAGGGGAAGGG	0.177962
chrX	70349945	70349967	-	GCCTGGGCACTACTCAACACTGG	0.195752
chrX	70356448	70356470	+	ACGCAAGAAGAAGTCCACCAAGG	0.228657
chrX	70354192	70354214	+	TTGTGGCCCTGGCAGGTGGGGGG	0.161748
chrX	70339585	70339607	-	CCTGCGACCAGTGTCAGGAAGGG	0.184143
chrX	70339611	70339633	-	TTATCCTTCTGGTTCACTTGGGG	0.197661
chrX	70346317	70346339	+	ATCGACTTTGCCATTCAGGTGGG	0.204667
chrX	70351934	70351956	-	CCTTGGCGATGTTCTCCAAGAGG	0.189119
chrX	70347964	70347986	-	TCAGTACACCCCATACCTATCGG	0.167769
chrX	70346212	70346234	+	CAGATCACGAGCTTTGCCCTTGG	0.213405
chrX	70357404	70357426	+	TTAGCAGAGTCAGGGCATGTTGG	0.24073
chrX	70356725	70356747	+	ACAGGACTATGGAATGGGCCCGG	0.198884
chrX	70342947	70342969	+	CTCCTCAGATGATGATGCTGTGG	0.172756
chrX	70344917	70344939	+	AGAAGATTGAAGGGACCCTTGGG	0.17464
chrX	70356484	70356506	-	CCTCTGTCTTGGTAGCTGGCTGG	0.15939
chrX	70356863	70356885	-	ACTCACCTGCAGGTAGTGGCTGG	0.238068
chrX	70356786	70356808	+	CTCCTGCACCACCCAAACCCTGG	0.187618
chrX	70339876	70339898	+	AGTAAGAAGGAAGAGGTGTTTGG	0.1859
chrX	70352749	70352771	+	AGGGCAGGATGAACAACGCGAGG	0.190334
chrX	70338665	70338687	-	TCCTGAGGGTAAACATCGGGAGG	0.168922
chrX	70340944	70340966	+	TAGAGGTGGCAATCCGGCAGTGG	0.186434
chrX	70349526	70349548	+	ACAGGGGATGCGGAACTGAAAGG	0.186302
chrX	70349162	70349184	-	ATTCCTACTGTAGGCTTGTCTGG	0.189751
chrX	70356719	70356741	+	ACTCACACAGGACTATGGAATGG	0.174258
chrX	70356365	70356387	-	TTCTCAGGCTCTAGCAGGGTAGG	0.151719
chrX	70339261	70339283	+	TAACCAGCCTGCTGTCTCTGGGG	0.171405
chrX	70348976	70348998	+	AGGACTCTGAGCCAGGGGCCCGG	0.184847
chrX	70352290	70352312	-	CAGCCTTTAACACATGTCCCTGG	0.169591
chrX	70346290	70346312	+	GAATATTCACTCAGCATCAGTGG	0.202479
chrX	70356794	70356816	-	TTATAGAACCAGGGTTTGGGTGG	0.179729
chrX	70357784	70357806	-	CTACTTTGGGTACCTTTGAGTGG	0.188418
chrX	70338682	70338704	+	TCAGGACCCCAAACAGAAGGAGG	0.170378
chrX	70349873	70349895	+	CAGCTTCCTCAGGAATGGGTAGG	0.154356
chrX	70343496	70343518	-	GGGAGCACTGGGAGCAGAAAGGG	0.148832
chrX	70354677	70354699	+	GAACCTGGCGAAGAAGTTGCAGG	0.154879
chrX	70352295	70352317	+	GACATGTGTTAAAGGCTGCTGGG	0.184714
chrX	70347773	70347795	+	CTACTGCAACGTGGAGCCATCGG	0.176142
chrX	70339985	70340007	-	AACATGTCTCTTCTTAACCTTGG	0.199167
chrX	70347851	70347873	+	AGCTCACACCTTCACCTACACGG	0.200567
chrX	70342583	70342605	+	CTTAGGCTTCACCATTGGACGGG	0.196621
chrX	70352367	70352389	+	GTGATCGACAAAAGCAGAAGAGG	0.191285
chrX	70342685	70342707	-	TAGGTCCCAATCCAAAGATTCGG	0.147613
chrX	70349602	70349624	+	GAGGTGGCAGTGGTGGTCGGAGG	0.19116
chrX	70351918	70351940	-	CAAGAGGGAGTTCATCTCCTGGG	0.161301
chrX	70356238	70356260	+	CCGGCGAGTGGCTCGAGGAGAGG	0.19311
chrX	70341240	70341262	-	TTAAGCAATTCATCCTCTCCAGG	0.1862
chrX	70357405	70357427	+	TAGCAGAGTCAGGGCATGTTGGG	0.178012
chrX	70352717	70352739	-	GTTAGCACCAGCGATAAGAAGGG	0.145841
chrX	70357041	70357063	-	GACGGTATGGGTCCACACGAGGG	0.172074
chrX	70344865	70344887	-	ACATCTGGCTTCTCAGGGGATGG	0.177789
chrX	70352035	70352057	+	GCAAGACCAAGCCTGTGCTCAGG	0.148314
chrX	70341622	70341644	-	AAAACCAGGGGCCGGTGCTGAGG	0.177413
chrX	70340863	70340885	+	AGAAGATGGCTGAATACTACCGG	0.172313
chrX	70342175	70342197	+	TAACAGTGCCTTCACTCAGCAGG	0.1462
chrX	70357772	70357794	+	ATGGACTGACCTCCACTCAAAGG	0.15105
chrX	70338664	70338686	+	GCCTCCCGATGTTTACCCTCAGG	0.200428
chrX	70356803	70356825	-	TAAGGTGTGTTATAGAACCAGGG	0.145367
chrX	70352046	70352068	-	TTTCTATCCGACCTGAGCACAGG	0.173431
chrX	70344013	70344035	-	CCCGCTCACTCTCACTTCGAGGG	0.170823
chrX	70342676	70342698	-	ATCCAAAGATTCGGTTACAAAGG	0.175307
chrX	70357099	70357121	-	GGCAGCACTCCAGGGTAAGTTGG	0.205287
chrX	70346854	70346876	+	GCTTCTCAAATCCTCGGATCTGG	0.144852
chrX	70352781	70352803	-	GTGCACCTGGCTGTAGAGGGAGG	0.144992
chrX	70338679	70338701	+	CCCTCAGGACCCCAAACAGAAGG	0.161594
chrX	70356424	70356446	+	GGCTGCTCCACCCAGTACTGAGG	0.168521
chrX	70345921	70345943	-	TCAGCAGTGGGGAAGGCTTCAGG	0.15472
chrX	70356356	70356378	-	TCTAGCAGGGTAGGAGCAGGCGG	0.169697
chrX	70351972	70351994	+	TCCAACAGTCAGCAGAGACAGGG	0.174536
chrX	70356191	70356213	-	CCCCAAGAGAGTGGTGCTGACGG	0.153524
chrX	70356804	70356826	-	TTAAGGTGTGTTATAGAACCAGG	0.149845
chrX	70347221	70347243	-	GCGCTCTGCAGAGGAGCCATCGG	0.15057
chrX	70357063	70357085	-	TTCTGCATTGGTAAGCGCACAGG	0.183336
chrX	70356301	70356323	-	CCAGGTAATAGGCGCGGGGCCGG	0.157092
chrX	70339968	70339990	+	TGCAGCAATCTCTGAGACCAAGG	0.159858
chrX	70340930	70340952	+	CTTGCCCCATGATGTAGAGGTGG	0.143181
chrX	70354254	70354276	+	GGAGTGGGCCATGCTCCTCCTGG	0.162663
chrX	70357154	70357176	-	CACAGAGGTCTTATAAGAGGAGG	0.17179
chrX	70339866	70339888	-	CTTCCTTCTTACTGAAAATGGGG	0.148389
chrX	70357169	70357191	-	TTGCTGCTGCCGGTACACAGAGG	0.180101
chrX	70340877	70340899	+	TACTACCGGCCAGGGCCTGCAGG	0.173368
chrX	70339658	70339680	-	ACCAAGTGTTAATGGCACTCTGG	0.141327
chrX	70339612	70339634	-	GTTATCCTTCTGGTTCACTTGGG	0.14442
chrX	70338641	70338663	-	CCCAGCCGCGGCCGCTTCAGGGG	0.176859
chrX	70356401	70356423	+	CCCCCCAAAACTGACAAACCGGG	0.151557
chrX	70357095	70357117	-	GCACTCCAGGGTAAGTTGGTCGG	0.169989
chrX	70357127	70357149	-	TAAACCCATGACGCCAGTCATGG	0.150181
chrX	70344171	70344193	-	GTCATCGGCAGGATCATCAAAGG	0.150836
chrX	70352700	70352722	-	GAAGGGCTGCTGGCTCAATAGGG	0.164243
chrX	70339213	70339235	+	CCTGCCTCAGGATGAACTGACGG	0.151617
chrX	70357114	70357136	+	GTGCTGCCCACAACCATGACTGG	0.149632
chrX	70339271	70339293	+	GCTGTCTCTGGGGATGAGCATGG	0.158876
chrX	70357160	70357182	+	CTTATAAGACCTCTGTGTACCGG	0.199852
chrX	70357090	70357112	-	CCAGGGTAAGTTGGTCGGGTGGG	0.162867
chrX	70349035	70349057	-	GACTGGCAAGGATTGAGCTGCGG	0.175415
chrX	70357053	70357075	-	GTAAGCGCACAGGACGGTATGGG	0.148902
chrX	70355012	70355034	-	CTCACACGTGATGACATCTCGGG	0.146678
chrX	70341397	70341419	+	GTCGTGTCTTCACAGTACTCTGG	0.150506
chrX	70351933	70351955	-	CTTGGCGATGTTCTCCAAGAGGG	0.167683
chrX	70342941	70342963	-	CATCATCATCTGAGGAGATCTGG	0.135091
chrX	70349190	70349212	-	CAGCAGGTGGCGGTCGCAGGAGG	0.149945
chrX	70356841	70356863	-	GTTCTGGGTGTACAGGCCTATGG	0.14522
chrX	70342387	70342409	+	GCAGATCAAGGAGCGGGGACAGG	0.143472
chrX	70347197	70347219	+	TCGTGAAGCATGGGATGAACCGG	0.176599
chrX	70338630	70338652	+	ACGAACACCGGCCCCTGAAGCGG	0.167617
chrX	70343455	70343477	+	ATCAGAAGCCGCAGATGAGAAGG	0.152955
chrX	70340868	70340890	+	ATGGCTGAATACTACCGGCCAGG	0.175727
chrX	70356798	70356820	-	TGTGTTATAGAACCAGGGTTTGG	0.182933
chrX	70356282	70356304	+	ACCACACACACCTGAGGCCCCGG	0.142543
chrX	70355002	70355024	-	ATGACATCTCGGGTCTGCTTGGG	0.159612
chrX	70349576	70349598	+	AGAAGAACTTCCAGAGGAGGAGG	0.138767
chrX	70354932	70354954	+	GTGCCTGCAGAAGGAGTTGGGGG	0.225217
chrX	70356403	70356425	+	CCCCAAAACTGACAAACCGGGGG	0.174786
chrX	70356305	70356327	-	GGCTCCAGGTAATAGGCGCGGGG	0.161306
chrX	70356726	70356748	+	CAGGACTATGGAATGGGCCCGGG	0.148624
chrX	70353031	70353053	+	TGCATGAGGCACTCAAACTGCGG	0.137491
chrX	70350004	70350026	+	ACTGCTGGACAATGAGGATGGGG	0.136047
chrX	70340849	70340871	+	ATGGGAGCAGTTACAGAAGATGG	0.149333
chrX	70356867	70356889	-	TGGCACTCACCTGCAGGTAGTGG	0.145366
chrX	70356761	70356783	+	TTATGGTGTGACAGTGCCTCCGG	0.144441
chrX	70341611	70341633	+	TGCTTATGTGCCCTCAGCACCGG	0.178133
chrX	70349047	70349069	-	TTACTTCCATCAGACTGGCAAGG	0.133953
chrX	70352730	70352752	+	TGGTGCTAACATGTCTGAAAGGG	0.142542
chrX	70346251	70346273	-	AACTGCACATGCTGCACCAGAGG	0.185759
chrX	70345324	70345346	+	CGCAAAGGGACAGCAGAAACTGG	0.142713
chrX	70356821	70356843	-	TGGAGCCTTGCCTGTAGTTAAGG	0.162435
chrX	70339670	70339692	+	TAACACTTGGTTCACTGACTTGG	0.143269
chrX	70341590	70341612	-	CAGGTCACTAAAGGGAGTCGAGG	0.148218
chrX	70344844	70344866	-	GGACTGCCCTTCCCCTCACAGGG	0.157641
chrX	70344916	70344938	+	GAGAAGATTGAAGGGACCCTTGG	0.146556
chrX	70355040	70355062	+	GGGCTCCCTTATCGATACCAAGG	0.155988
chrX	70352776	70352798	-	CCTGGCTGTAGAGGGAGGTAAGG	0.138869
chrX	70356402	70356424	+	CCCCCAAAACTGACAAACCGGGG	0.14545
chrX	70346896	70346918	-	CAGCCACGATGCACAGGCACAGG	0.150298
chrX	70349161	70349183	-	TTCCTACTGTAGGCTTGTCTGGG	0.145438
chrX	70344834	70344856	-	TCCCCTCACAGGGCATAGTAGGG	0.170492
chrX	70349607	70349629	+	GGCAGTGGTGGTCGGAGGCAGGG	0.13327
chrX	70338653	70338675	-	ACATCGGGAGGCCCCAGCCGCGG	0.162603
chrX	70357054	70357076	-	GGTAAGCGCACAGGACGGTATGG	0.128004
chrX	70338637	70338659	-	GCCGCGGCCGCTTCAGGGGCCGG	0.157634
chrX	70345298	70345320	-	CAGAACCTTCAAGATATCCTTGG	0.133842
chrX	70352710	70352732	-	CCAGCGATAAGAAGGGCTGCTGG	0.155545
chrX	70344908	70344930	+	CACCCAAGGAGAAGATTGAAGGG	0.142346
chrX	70341621	70341643	-	AAACCAGGGGCCGGTGCTGAGGG	0.127545
chrX	70347846	70347868	-	TAGGTGAAGGTGTGAGCTGCAGG	0.141736
chrX	70344133	70344155	-	GACCAGGGGCTCCAAAGGCAAGG	0.120376
chrX	70347956	70347978	-	CCCCATACCTATCGGGATCATGG	0.134038
chrX	70339674	70339696	+	ACTTGGTTCACTGACTTGGCTGG	0.147311
chrX	70347791	70347813	+	ATCGGAATCAAATATGCGCTGGG	0.156353
chrX	70344184	70344206	+	TGCCGATGACCCAGAGCACAAGG	0.161665
chrX	70357121	70357143	-	CATGACGCCAGTCATGGTTGTGG	0.147076
chrX	70342380	70342402	+	TCGAGCAGCAGATCAAGGAGCGG	0.131336
chrX	70343037	70343059	+	CAAGCTCCTGGAGAAGAGACAGG	0.181363
chrX	70342607	70342629	+	ACTTCATACTTTGGAAGTGCTGG	0.148666
chrX	70342441	70342463	-	ACATACCTGCAGTAGCTTCCTGG	0.161761
chrX	70349041	70349063	+	CTCAATCCTTGCCAGTCTGATGG	0.142351
chrX	70357120	70357142	-	ATGACGCCAGTCATGGTTGTGGG	0.14984
chrX	70341599	70341621	-	GCACATAAGCAGGTCACTAAAGG	0.145695
chrX	70344617	70344639	-	TCCATAGATTCTGAGAGCCCTGG	0.144992
chrX	70339998	70340020	+	GAGACATGTTGACCCTTTCATGG	0.149083
chrX	70354206	70354228	+	GGTGGGGGGCATGTTTGACACGG	0.155695
chrX	70349962	70349984	-	GCTGCATGAGGCGCTGCGCCTGG	0.152899
chrX	70346235	70346257	+	CATGTCATACCACTTGCCTCTGG	0.12992
chrX	70341630	70341652	-	TGAGGCCAAAAACCAGGGGCCGG	0.127206
chrX	70340957	70340979	-	TCTCGGTGTAATCCCACTGCCGG	0.154421
chrX	70344094	70344116	-	GAGTGCAAGTATACATGTTGTGG	0.164527
chrX	70356780	70356802	-	TTTGGGTGGTGCAGGAGGTCCGG	0.14276
chrX	70347188	70347210	+	TGTGTGGCGTCGTGAAGCATGGG	0.11847
chrX	70340886	70340908	+	CCAGGGCCTGCAGGAAGTGGGGG	0.152806
chrX	70356744	70356766	-	CCATAAGGGCCGCTCCGACCCGG	0.178367
chrX	70354996	70355018	-	TCTCGGGTCTGCTTGGGCAGTGG	0.175121
chrX	70339961	70339983	-	CTCAGAGATTGCTGCATAGTAGG	0.124623
chrX	70357157	70357179	-	GTACACAGAGGTCTTATAAGAGG	0.166215
chrX	70339299	70339321	-	AGGATTGAAGCTGACGTTCTTGG	0.159837
chrX	70339259	70339281	+	AATAACCAGCCTGCTGTCTCTGG	0.151575
chrX	70338679	70338701	-	CCTTCTGTTTGGGGTCCTGAGGG	0.150983
chrX	70345281	70345303	+	TGCCATCAAGAAAATCACCAAGG	0.127927
chrX	70343481	70343503	-	AGAAAGGGAGCCAGAGGCGATGG	0.122294
chrX	70344876	70344898	+	GAAGCCAGATGTCGAGAAGGAGG	0.129819
chrX	70346941	70346963	-	TCTGGTCCTGGTTGAGGATGAGG	0.148905
chrX	70356195	70356217	+	CAGCACCACTCTCTTGGGGCTGG	0.135599
chrX	70345886	70345908	+	GTGGGGAGGATGGGCAGAAGCGG	0.11776
chrX	70356743	70356765	-	CATAAGGGCCGCTCCGACCCGGG	0.183455
chrX	70357094	70357116	-	CACTCCAGGGTAAGTTGGTCGGG	0.129416
chrX	70357108	70357130	-	ATGGTTGTGGGCAGCACTCCAGG	0.160099
chrX	70356191	70356213	+	CCGTCAGCACCACTCTCTTGGGG	0.147645
chrX	70340935	70340957	-	GATTGCCACCTCTACATCATGGG	0.128228
chrX	70344164	70344186	-	GCAGGATCATCAAAGGGAGAGGG	0.146069
chrX	70347769	70347791	-	TGGCTCCACGTTGCAGTAGATGG	0.132044
chrX	70355045	70355067	-	GTTGCCCTTGGTATCGATAAGGG	0.156957
chrX	70342051	70342073	-	ACTAGGACAGCACAGGAGGATGG	0.143105
chrX	70354959	70354981	+	CCAGTCAGACAGTCTGGAAAAGG	0.157188
chrX	70340936	70340958	-	GGATTGCCACCTCTACATCATGG	0.138539
chrX	70343524	70343546	-	GAAACTGCAGGAGGACATCCTGG	0.145771
chrX	70356359	70356381	-	GGCTCTAGCAGGGTAGGAGCAGG	0.167585
chrX	70352041	70352063	-	ATCCGACCTGAGCACAGGCTTGG	0.111617
chrX	70356233	70356255	+	GTGGACCGGCGAGTGGCTCGAGG	0.150896
chrX	70344845	70344867	-	TGGACTGCCCTTCCCCTCACAGG	0.155936
chrX	70344873	70344895	+	TGAGAAGCCAGATGTCGAGAAGG	0.138867
chrX	70339578	70339600	+	TGTAATACCCTTCCTGACACTGG	0.153751
chrX	70341589	70341611	-	AGGTCACTAAAGGGAGTCGAGGG	0.149269
chrX	70338641	70338663	+	CCCCTGAAGCGGCCGCGGCTGGG	0.191867
chrX	70338642	70338664	+	CCCTGAAGCGGCCGCGGCTGGGG	0.125882
chrX	70338680	70338702	-	TCCTTCTGTTTGGGGTCCTGAGG	0.151551
chrX	70354241	70354263	-	GGCCCACTCCGTGGTCTGCTGGG	0.122389
chrX	70340905	70340927	+	GGGGCTGTGGTTCCACGATAGGG	0.138126
chrX	70340886	70340908	-	CCCCCACTTCCTGCAGGCCCTGG	0.159804
chrX	70340882	70340904	-	CACTTCCTGCAGGCCCTGGCCGG	0.132496
chrX	70339306	70339328	+	CGTCAGCTTCAATCCTGCCAAGG	0.152173
chrX	70339260	70339282	+	ATAACCAGCCTGCTGTCTCTGGG	0.125283
chrX	70352729	70352751	+	CTGGTGCTAACATGTCTGAAAGG	0.146917
chrX	70344833	70344855	-	CCCCTCACAGGGCATAGTAGGGG	0.151169
chrX	70344870	70344892	-	TCTCGACATCTGGCTTCTCAGGG	0.200775
chrX	70339590	70339612	-	GGCTTCCTGCGACCAGTGTCAGG	0.147284
chrX	70347852	70347874	+	GCTCACACCTTCACCTACACGGG	0.14749
chrX	70357042	70357064	-	GGACGGTATGGGTCCACACGAGG	0.15063
chrX	70356759	70356781	-	GGAGGCACTGTCACACCATAAGG	0.164987
chrX	70344907	70344929	+	CCACCCAAGGAGAAGATTGAAGG	0.116281
chrX	70342404	70342426	+	GACAGGCAGTTGAAGTTCGCTGG	0.154908
chrX	70352296	70352318	+	ACATGTGTTAAAGGCTGCTGGGG	0.144929
chrX	70352996	70353018	-	GTTTGCAATCATCTAAGTACTGG	0.149743
chrX	70343487	70343509	-	GGGAGCAGAAAGGGAGCCAGAGG	0.145256
chrX	70350003	70350025	+	GACTGCTGGACAATGAGGATGGG	0.133931
chrX	70348240	70348262	+	TCCTCTAACAATGGCACTTGTGG	0.161761
chrX	70357447	70357469	+	ATGACTCCCAGCTCTTCCTACGG	0.163753
chrX	70349191	70349213	+	CTCCTGCGACCGCCACCTGCTGG	0.144029
chrX	70357763	70357785	-	GGAGGTCAGTCCATGTCCATAGG	0.138847
chrX	70356338	70356360	-	GGCGGCTCCTCATCTTCTGGGGG	0.115251
chrX	70356419	70356441	-	GTACTGGGTGGAGCAGCCCCCGG	0.149187
chrX	70352718	70352740	-	TGTTAGCACCAGCGATAAGAAGG	0.146005
chrX	70356788	70356810	-	AACCAGGGTTTGGGTGGTGCAGG	0.145458
chrX	70344911	70344933	-	GGTCCCTTCAATCTTCTCCTTGG	0.147577
chrX	70342381	70342403	+	CGAGCAGCAGATCAAGGAGCGGG	0.146212
chrX	70357075	70357097	-	CGGGTGGGCAGCTTCTGCATTGG	0.165191
chrX	70354310	70354332	-	GGTGGGGATGCTTTACTTGTTGG	0.13673
chrX	70357090	70357112	+	CCCACCCGACCAACTTACCCTGG	0.138191
chrX	70343507	70343529	-	TCCTGGAAAATGGGAGCACTGGG	0.135039
chrX	70357463	70357485	-	CTGGGAAGTCTGCAAACCGTAGG	0.161755
chrX	70356785	70356807	-	CAGGGTTTGGGTGGTGCAGGAGG	0.163291
chrX	70350002	70350024	+	CGACTGCTGGACAATGAGGATGG	0.156276
chrX	70342157	70342179	-	TGTTACCCTCTGGCATGGGCAGG	0.136045
chrX	70347790	70347812	+	CATCGGAATCAAATATGCGCTGG	0.114471
chrX	70356811	70356833	+	CTATAACACACCTTAACTACAGG	0.150452
chrX	70356307	70356329	-	GTGGCTCCAGGTAATAGGCGCGG	0.130914
chrX	70342375	70342397	+	GGAGATCGAGCAGCAGATCAAGG	0.130804
chrX	70356758	70356780	-	GAGGCACTGTCACACCATAAGGG	0.11861
chrX	70340817	70340839	-	GTGATGATCTGAGTCCATTCTGG	0.162633
chrX	70343049	70343071	+	GAAGAGACAGGCGGAGATTGAGG	0.132068
chrX	70339657	70339679	-	CCAAGTGTTAATGGCACTCTGGG	0.137517
chrX	70357201	70357223	-	TGGCGAAGGCGCTGTCCTTGGGG	0.12833
chrX	70344186	70344208	-	CTCCTTGTGCTCTGGGTCATCGG	0.0886602
chrX	70349547	70349569	+	GGTTCAGGCTTCACTGTGACAGG	0.170149
chrX	70354953	70354975	+	GGAGCGCCAGTCAGACAGTCTGG	0.164801
chrX	70344977	70344999	-	TACCTGGGGGATGGGAAAATGGG	0.113507
chrX	70344904	70344926	-	TCAATCTTCTCCTTGGGTGGGGG	0.12703
chrX	70338612	70338634	-	TTCGTAGCTCAAGATCCCGAAGG	0.161583
chrX	70346195	70346217	-	GATCTGCTCCAGAACATTCCGGG	0.140065
chrX	70352785	70352807	+	CCTCTACAGCCAGGTGCACCAGG	0.116966
chrX	70356331	70356353	+	GCCACTGCCCCCAGAAGATGAGG	0.169808
chrX	70357760	70357782	-	GGTCAGTCCATGTCCATAGGTGG	0.178781
chrX	70352785	70352807	-	CCTGGTGCACCTGGCTGTAGAGG	0.157345
chrX	70345928	70345950	-	GATATCTTCAGCAGTGGGGAAGG	0.139957
chrX	70347932	70347954	-	GCCCCACACAGACGTGCATAAGG	0.159752
chrX	70341550	70341572	-	GGCTGAGGAGCAGGGGTGGTGGG	0.100988
chrX	70344907	70344929	-	CCTTCAATCTTCTCCTTGGGTGG	0.149969
chrX	70357757	70357779	-	CAGTCCATGTCCATAGGTGGGGG	0.161394
chrX	70356306	70356328	-	TGGCTCCAGGTAATAGGCGCGGG	0.125794
chrX	70356189	70356211	+	AGCCGTCAGCACCACTCTCTTGG	0.133439
chrX	70357582	70357604	+	ACTCCTTATGTTTCTCATGTGGG	0.104247
chrX	70344138	70344160	-	CCGGGGACCAGGGGCTCCAAAGG	0.130678
chrX	70357624	70357646	-	GGGGGCACCATGGTACCTGCAGG	0.15146
chrX	70339622	70339644	-	CCAGCCAGAAGTTATCCTTCTGG	0.098152
chrX	70345228	70345250	+	CAGCGGTTGGTCGTACTGTTTGG	0.168032
chrX	70356144	70356166	-	GGGCGAGATCTTCTGTTTGGTGG	0.157436
chrX	70341557	70341579	-	AGTTGGGGGCTGAGGAGCAGGGG	0.116283
chrX	70342674	70342696	+	TCCCTTTGTAACCGAATCTTTGG	0.155133
chrX	70341598	70341620	-	CACATAAGCAGGTCACTAAAGGG	0.145558
chrX	70349674	70349696	-	GATGCTGCGCAGCACGTACTTGG	0.107394
chrX	70340892	70340914	-	CCACAGCCCCCACTTCCTGCAGG	0.089782
chrX	70354931	70354953	+	TGTGCCTGCAGAAGGAGTTGGGG	0.130308
chrX	70354680	70354702	-	TTACCTGCAACTTCTTCGCCAGG	0.109067
chrX	70356730	70356752	+	ACTATGGAATGGGCCCGGGTCGG	0.12421
chrX	70357453	70357475	-	TGCAAACCGTAGGAAGAGCTGGG	0.182041
chrX	70346187	70346209	+	TCAGGTCTCCCGGAATGTTCTGG	0.149707
chrX	70345933	70345955	-	GCAAAGATATCTTCAGCAGTGGG	0.143942
chrX	70356848	70356870	-	GTGGCTGGTTCTGGGTGTACAGG	0.158492
chrX	70352784	70352806	-	CTGGTGCACCTGGCTGTAGAGGG	0.136668
chrX	70356332	70356354	-	TCCTCATCTTCTGGGGGCAGTGG	0.168538
chrX	70357759	70357781	-	GTCAGTCCATGTCCATAGGTGGG	0.196335
chrX	70352323	70352345	+	ATTGGAGAAGGGTCAGCACCTGG	0.0982656
chrX	70357221	70357243	-	CTATCTTTGCCTGGAGCTGTTGG	0.158635
chrX	70344182	70344204	-	TTGTGCTCTGGGTCATCGGCAGG	0.110398
chrX	70340904	70340926	+	GGGGGCTGTGGTTCCACGATAGG	0.16796
chrX	70356449	70356471	+	CGCAAGAAGAAGTCCACCAAGGG	0.189958
chrX	70360494	70360516	-	TGGGTGTCTGCTGCAGTGTCTGG	0.151716
chrX	70351919	70351941	+	CCAGGAGATGAACTCCCTCTTGG	0.140305
chrX	70356873	70356895	-	AGTGGCTGGCACTCACCTGCAGG	0.185431
chrX	70340963	70340985	+	GTGGGATTACACCGAGAAGCTGG	0.148587
chrX	70345215	70345237	-	CCAACCGCTGGTTGCACTCATGG	0.158716
chrX	70351462	70351484	-	AGGCACTACTCACATTGTTAGGG	0.103941
chrX	70345898	70345920	+	GGCAGAAGCGGCGACGCAACCGG	0.145525
chrX	70355046	70355068	-	TGTTGCCCTTGGTATCGATAAGG	0.0923928
chrX	70349516	70349538	+	CCCGTGAACCACAGGGGATGCGG	0.139577
chrX	70341559	70341581	-	CTAGTTGGGGGCTGAGGAGCAGG	0.142308
chrX	70357758	70357780	-	TCAGTCCATGTCCATAGGTGGGG	0.145432
chrX	70346229	70346251	-	GCAAGTGGTATGACATGCCAAGG	0.132245
chrX	70356226	70356248	+	AGTCCGAGTGGACCGGCGAGTGG	0.157442
chrX	70356229	70356251	-	GAGCCACTCGCCGGTCCACTCGG	0.129625
chrX	70357717	70357739	+	CACCTGCAACAGCGGCCCAGTGG	0.166147
chrX	70338642	70338664	-	CCCCAGCCGCGGCCGCTTCAGGG	0.165472
chrX	70357440	70357462	-	AAGAGCTGGGAGTCATCTGATGG	0.0902235
chrX	70344978	70345000	-	GTACCTGGGGGATGGGAAAATGG	0.0630214
chrX	70357747	70357769	+	CACCAGCAGGCCCCCACCTATGG	0.152535
chrX	70356434	70356456	-	TTCTTGCGTTCCTCAGTACTGGG	0.154618
chrX	70356825	70356847	+	AACTACAGGCAAGGCTCCATAGG	0.131073
chrX	70344906	70344928	-	CTTCAATCTTCTCCTTGGGTGGG	0.140627
chrX	70357122	70357144	+	CACAACCATGACTGGCGTCATGG	0.140968
chrX	70357623	70357645	-	GGGGCACCATGGTACCTGCAGGG	0.0611085
chrX	70339613	70339635	-	AGTTATCCTTCTGGTTCACTTGG	0.134011
chrX	70341648	70341670	-	CTACCTGTAGGATACAGCTGAGG	0.0719087
chrX	70341167	70341189	+	GTACCCATAGGATGGAATGCTGG	0.0719087
chrX	70354929	70354951	+	CCTGTGCCTGCAGAAGGAGTTGG	0.16441
chrX	70356462	70356484	-	GCTGCGTTTCTTGCCCTTGGTGG	0.151563
chrX	70345514	70345536	-	GAGGCACAATAGGAGCAAGCTGG	0.186188
chrX	70356735	70356757	+	GGAATGGGCCCGGGTCGGAGCGG	0.136849
chrX	70344600	70344622	+	TTCTATGCCCTCAGGATCCAGGG	0.150147
chrX	70349610	70349632	+	AGTGGTGGTCGGAGGCAGGGTGG	0.122082
chrX	70347859	70347881	-	GCCTAGCCCCGTGTAGGTGAAGG	0.115343
chrX	70356219	70356241	+	TTGGAACAGTCCGAGTGGACCGG	0.15591
chrX	70357123	70357145	+	ACAACCATGACTGGCGTCATGGG	0.138854
chrX	70345934	70345956	-	AGCAAAGATATCTTCAGCAGTGG	0.121019
chrX	70347929	70347951	+	TGCCCTTATGCACGTCTGTGTGG	0.136509
chrX	70349203	70349225	-	TCTGGGAGGCAGCCAGCAGGTGG	0.117361
chrX	70347789	70347811	-	CAGCGCATATTTGATTCCGATGG	0.130275
chrX	70356147	70356169	-	CCAGGGCGAGATCTTCTGTTTGG	0.152546
chrX	70349974	70349996	-	GATAGCAAATGAGCTGCATGAGG	0.152288
chrX	70344147	70344169	-	AGAGGGAGGCCGGGGACCAGGGG	0.11002
chrX	70362033	70362055	-	AATATGTTGGTACTGGGCTGTGG	0.163383
chrX	70340883	70340905	+	CGGCCAGGGCCTGCAGGAAGTGG	0.114452
chrX	70357176	70357198	+	GTACCGGCAGCAGCAACCTGCGG	0.0566589
chrX	70356856	70356878	-	TGCAGGTAGTGGCTGGTTCTGGG	0.116951
chrX	70352025	70352047	-	GGCTTGGTCTTGCTGCTGCTGGG	0.138215
chrX	70357396	70357418	+	TTCTCCCTTTAGCAGAGTCAGGG	0.170524
chrX	70343043	70343065	-	TCTCCGCCTGTCTCTTCTCCAGG	0.0671725
chrX	70341483	70341505	-	TGCTCACACCATCCAGCTGCAGG	0.156621
chrX	70357659	70357681	-	GGTGGGTGCTCTGGTAAGGCTGG	0.185528
chrX	70357464	70357486	+	CTACGGTTTGCAGACTTCCCAGG	0.181203
chrX	70344835	70344857	-	TTCCCCTCACAGGGCATAGTAGG	0.130782
chrX	70357179	70357201	-	GCACCGCAGGTTGCTGCTGCCGG	0.17769
chrX	70349193	70349215	-	AGCCAGCAGGTGGCGGTCGCAGG	0.184452
chrX	70357609	70357631	+	CAGCAACACACAGGCCCTGCAGG	0.17038
chrX	70343055	70343077	+	ACAGGCGGAGATTGAGGCTGAGG	0.214127
chrX	70339319	70339341	-	CAGAGTTGTCTCACCTTGGCAGG	0.170568
chrX	70357733	70357755	-	CTGCTGGTGCACATAGCCACTGG	0.218281
chrX	70360526	70360548	-	CTGGGCACTCATTGGAGTCATGG	0.183173
chrX	70347949	70347971	+	TGGGGCACCATGATCCCGATAGG	0.225018
chrX	70343508	70343530	-	ATCCTGGAAAATGGGAGCACTGG	0.178437
chrX	70341565	70341587	-	GTGCTGCTAGTTGGGGGCTGAGG	0.209419
chrX	70342691	70342713	+	CTTTGGATTGGGACCTAGCAAGG	0.1968
chrX	70339657	70339679	+	CCCAGAGTGCCATTAACACTTGG	0.147763
chrX	70345550	70345572	-	GTGAGGTACCTAAGAATGTCAGG	0.226653
chrX	70343516	70343538	-	AGGAGGACATCCTGGAAAATGGG	0.174203
chrX	70357712	70357734	-	GGGCCGCTGTTGCAGGTGGCGGG	0.134519
chrX	70340892	70340914	+	CCTGCAGGAAGTGGGGGCTGTGG	0.159839
chrX	70343040	70343062	+	GCTCCTGGAGAAGAGACAGGCGG	0.164666
chrX	70346327	70346349	-	CCCCAACTTCCCCACCTGAATGG	0.209084
chrX	70352294	70352316	+	GGACATGTGTTAAAGGCTGCTGG	0.213081
chrX	70343517	70343539	-	CAGGAGGACATCCTGGAAAATGG	0.212815
chrX	70356797	70356819	-	GTGTTATAGAACCAGGGTTTGGG	0.203931
chrX	70357713	70357735	-	TGGGCCGCTGTTGCAGGTGGCGG	0.243418
chrX	70344647	70344669	-	TCAAAGAGAACACTGGAACTAGG	0.194762
chrX	70341554	70341576	-	TGGGGGCTGAGGAGCAGGGGTGG	0.171898
chrX	70340830	70340852	+	AGATCATCACCAAGTACTTATGG	0.192185
chrX	70357215	70357237	-	TTGCCTGGAGCTGTTGGCGAAGG	0.229649
chrX	70354588	70354610	+	ATGCTGAGCGTGCTCATCAATGG	0.179127
chrX	70357212	70357234	+	GCGCCTTCGCCAACAGCTCCAGG	0.196481
chrX	70349606	70349628	+	TGGCAGTGGTGGTCGGAGGCAGG	0.197868
chrX	70357753	70357775	+	CAGGCCCCCACCTATGGACATGG	0.195683
chrX	70349532	70349554	+	GATGCGGAACTGAAAGGTTCAGG	0.204323
chrX	70357732	70357754	-	TGCTGGTGCACATAGCCACTGGG	0.194351
chrX	70356249	70356271	+	CTCGAGGAGAGGAGCAGCAGCGG	0.220715
chrX	70357644	70357666	-	AAGGCTGGCTGGAGTAGCTGGGG	0.236829
chrX	70356339	70356361	-	AGGCGGCTCCTCATCTTCTGGGG	0.207799
chrX	70356326	70356348	-	TCTTCTGGGGGCAGTGGCAGTGG	0.204061
chrX	70357192	70357214	-	CGCTGTCCTTGGGGCACCGCAGG	0.245308
chrX	70357454	70357476	-	CTGCAAACCGTAGGAAGAGCTGG	0.257188
chrX	70345229	70345251	+	AGCGGTTGGTCGTACTGTTTGGG	0.223717
chrX	70344194	70344216	-	CCTTCAGCCTCCTTGTGCTCTGG	0.214475
chrX	70349599	70349621	+	GAGGAGGTGGCAGTGGTGGTCGG	0.19089
chrX	70362039	70362061	-	CGTCCAAATATGTTGGTACTGGG	0.247831
chrX	70357716	70357738	-	CACTGGGCCGCTGTTGCAGGTGG	0.282782
chrX	70339706	70339728	+	ACTCACGCAACTAGCCAAAAAGG	0.17064
chrX	70342680	70342702	+	TGTAACCGAATCTTTGGATTGGG	0.215585
chrX	70345524	70345546	-	CCAGGATTCAGAGGCACAATAGG	0.26058
chrX	70357709	70357731	+	CTACCCGCCACCTGCAACAGCGG	0.241405
chrX	70357688	70357710	-	AGGATCTACAAGAGTAGGATTGG	0.267876
chrX	70341471	70341493	+	ACGGAGACTGGCCCTGCAGCTGG	0.152216
chrX	70348969	70348991	+	AGTGAACAGGACTCTGAGCCAGG	0.223878
chrX	70357676	70357698	-	AGTAGGATTGGTAGAAGGGTGGG	0.254446
chrX	70338597	70338619	+	TGGGCAAGATGGCGGCCTTCGGG	0.203129
chrX	70362028	70362050	-	GTTGGTACTGGGCTGTGGCTGGG	0.26366
chrX	70346959	70346981	-	CCTCAAAGACCTGTGCCATCTGG	0.211909
chrX	70360566	70360588	-	CAGGTAGGATGGCTGTTGAACGG	0.254097
chrX	70340831	70340853	+	GATCATCACCAAGTACTTATGGG	0.254856
chrX	70354632	70354654	+	TAGCATCTCGCAAGGTAGCATGG	0.247167
chrX	70357572	70357594	-	AAACATAAGGAGTATAGCCCTGG	0.280248
chrX	70341398	70341420	+	TCGTGTCTTCACAGTACTCTGGG	0.216414
chrX	70342360	70342382	-	CGATCTCCCGCAACTTTGCACGG	0.255272
chrX	70345533	70345555	-	GTCAGGTCTCCAGGATTCAGAGG	0.256049
chrX	70349961	70349983	-	CTGCATGAGGCGCTGCGCCTGGG	0.264327
chrX	70338640	70338662	+	GCCCCTGAAGCGGCCGCGGCTGG	0.304049
chrX	70352794	70352816	-	AGATCTGTACCTGGTGCACCTGG	0.238806
chrX	70351463	70351485	-	CAGGCACTACTCACATTGTTAGG	0.294106
chrX	70357203	70357225	-	GTTGGCGAAGGCGCTGTCCTTGG	0.280626
chrX	70344646	70344668	-	CAAAGAGAACACTGGAACTAGGG	0.25198
chrX	70351414	70351436	+	GACCATGCGCCAGTCTTCCTTGG	0.276022
chrX	70356190	70356212	+	GCCGTCAGCACCACTCTCTTGGG	0.285353
chrX	70360513	70360535	-	GGAGTCATGGTACTTATCATGGG	0.307158
chrX	70362040	70362062	-	GCGTCCAAATATGTTGGTACTGG	0.288639
chrX	70357645	70357667	-	TAAGGCTGGCTGGAGTAGCTGGG	0.272826
chrX	70339666	70339688	-	GTCAGTGAACCAAGTGTTAATGG	0.299537
chrX	70349592	70349614	+	GAGGAGGGAGGAGGTGGCAGTGG	0.201205
chrX	70360528	70360550	+	ATGACTCCAATGAGTGCCCAGGG	0.315107
chrX	70362029	70362051	-	TGTTGGTACTGGGCTGTGGCTGG	0.294599
chrX	70355019	70355041	+	TGTCATCACGTGTGAGCCACAGG	0.243511
chrX	70344683	70344705	-	ATTGAACTTACTGAGAAATCAGG	0.295509
chrX	70354250	70354272	-	GAGGAGCATGGCCCACTCCGTGG	0.296224
chrX	70342990	70343012	+	GCTGTCAGCTGCAAGCGTTCTGG	0.263933
chrX	70352287	70352309	+	AGTCCAGGGACATGTGTTAAAGG	0.318802
chrX	70356465	70356487	-	CTGGCTGCGTTTCTTGCCCTTGG	0.301044
chrX	70350032	70350054	-	CGCTTTATGCGCTGCCGCTGGGG	0.181907
chrX	70357668	70357690	-	TGGTAGAAGGGTGGGTGCTCTGG	0.291029
chrX	70356300	70356322	-	CAGGTAATAGGCGCGGGGCCGGG	0.289402
chrX	70349989	70350011	+	TTGCTATCCACATCGACTGCTGG	0.22575
chrX	70340974	70340996	-	CATGAACATGGCCAGCTTCTCGG	0.282319
chrX	70357693	70357715	-	CGGGTAGGATCTACAAGAGTAGG	0.306005
chrX	70357734	70357756	+	CAGTGGCTATGTGCACCAGCAGG	0.273451
chrX	70349221	70349243	-	CTCCATCCACGATGCGGTTCTGG	0.322444
chrX	70344649	70344671	+	TAGTTCCAGTGTTCTCTTTGAGG	0.329993
chrX	70344910	70344932	-	GTCCCTTCAATCTTCTCCTTGGG	0.295722
chrX	70354589	70354611	+	TGCTGAGCGTGCTCATCAATGGG	0.322588
chrX	70355087	70355109	-	ACATGCCTCCTTCTTGAAGATGG	0.298785
chrX	70362046	70362068	-	TCAGTAGCGTCCAAATATGTTGG	0.35317
chrX	70360527	70360549	+	CATGACTCCAATGAGTGCCCAGG	0.314548
chrX	70338688	70338710	-	AACGCACCTCCTTCTGTTTGGGG	0.272941
chrX	70344014	70344036	-	ACCCGCTCACTCTCACTTCGAGG	0.324466
chrX	70357617	70357639	+	CACAGGCCCTGCAGGTACCATGG	0.233511
chrX	70357680	70357702	-	CAAGAGTAGGATTGGTAGAAGGG	0.3296
chrX	70344599	70344621	+	GTTCTATGCCCTCAGGATCCAGG	0.344589
chrX	70345524	70345546	+	CCTATTGTGCCTCTGAATCCTGG	0.245609
chrX	70357663	70357685	-	GAAGGGTGGGTGCTCTGGTAAGG	0.3649
chrX	70361193	70361215	-	GCTGGGACTGGGGCTGGGGTTGG	0.244493
chrX	70361192	70361214	-	CTGGGACTGGGGCTGGGGTTGGG	0.211119
chrX	70352229	70352251	+	CTCTAGAGCGCTCTGGTGTATGG	0.330869
chrX	70340869	70340891	+	TGGCTGAATACTACCGGCCAGGG	0.33769
chrX	70344986	70345008	-	GGGGAATAGTACCTGGGGGATGG	0.346772
chrX	70344974	70344996	-	CTGGGGGATGGGAAAATGGGTGG	0.252372
chrX	70356435	70356457	-	CTTCTTGCGTTCCTCAGTACTGG	0.33952
chrX	70344616	70344638	+	TCCAGGGCTCTCAGAATCTATGG	0.360245
chrX	70360514	70360536	-	TGGAGTCATGGTACTTATCATGG	0.346136
chrX	70357581	70357603	+	TACTCCTTATGTTTCTCATGTGG	0.32264
chrX	70341609	70341631	-	GGTGCTGAGGGCACATAAGCAGG	0.373006
chrX	70357681	70357703	-	ACAAGAGTAGGATTGGTAGAAGG	0.349723
chrX	70345542	70345564	-	CCTAAGAATGTCAGGTCTCCAGG	0.336035
chrX	70356714	70356736	+	CTGCCACTCACACAGGACTATGG	0.340626
chrX	70356400	70356422	+	GCCCCCCAAAACTGACAAACCGG	0.340675
chrX	70342353	70342375	+	TGCAGGTCCGTGCAAAGTTGCGG	0.267408
chrX	70344871	70344893	-	TTCTCGACATCTGGCTTCTCAGG	0.275286
chrX	70338689	70338711	-	GAACGCACCTCCTTCTGTTTGGG	0.3493
chrX	70357749	70357771	-	GTCCATAGGTGGGGGCCTGCTGG	0.386488
chrX	70357719	70357741	-	AGCCACTGGGCCGCTGTTGCAGG	0.420604
chrX	70342675	70342697	-	TCCAAAGATTCGGTTACAAAGGG	0.309925
chrX	70340927	70340949	+	GCCCTTGCCCCATGATGTAGAGG	0.364682
chrX	70357202	70357224	-	TTGGCGAAGGCGCTGTCCTTGGG	0.366714
chrX	70360577	70360599	-	CTGCTGCTGCTCAGGTAGGATGG	0.379509
chrX	70352710	70352732	+	CCAGCAGCCCTTCTTATCGCTGG	0.382696
chrX	70339622	70339644	+	CCAGAAGGATAACTTCTGGCTGG	0.372397
chrX	70354930	70354952	+	CTGTGCCTGCAGAAGGAGTTGGG	0.404009
chrX	70346196	70346218	-	TGATCTGCTCCAGAACATTCCGG	0.359352
chrX	70356312	70356334	-	TGGCAGTGGCTCCAGGTAATAGG	0.367314
chrX	70348501	70348523	+	CGCTCGGCAGTGTTTGCTCCTGG	0.380404
chrX	70360534	70360556	-	TGGACGCCCTGGGCACTCATTGG	0.411203
chrX	70344905	70344927	-	TTCAATCTTCTCCTTGGGTGGGG	0.277522
chrX	70341618	70341640	+	GTGCCCTCAGCACCGGCCCCTGG	0.359383
chrX	70356340	70356362	-	CAGGCGGCTCCTCATCTTCTGGG	0.330109
chrX	70361211	70361233	-	GTCCAGCAGCTACCTGGGGCTGG	0.3996
chrX	70339919	70339941	+	TGCCTGTGATGCGGGCTGCCTGG	0.330725
chrX	70342967	70342989	+	TGGTGTCATTGCTATGTGAATGG	0.333183
chrX	70361199	70361221	-	CCTGGGGCTGGGACTGGGGCTGG	0.324306
chrX	70344005	70344027	-	CTCTCACTTCGAGGGTCCGCTGG	0.324891
chrX	70360540	70360562	+	AGTGCCCAGGGCGTCCAGGCAGG	0.397468
chrX	70338596	70338618	+	CTGGGCAAGATGGCGGCCTTCGG	0.397407
chrX	70340981	70341003	+	GCTGGCCATGTTCATGTTTCAGG	0.381576
chrX	70361205	70361227	-	CAGCTACCTGGGGCTGGGACTGG	0.423918
chrX	70341459	70341481	+	CTACTTCTGTACACGGAGACTGG	0.313424
chrX	70347296	70347318	+	ACAAATTTGGGGAGCTCTTCAGG	0.393846
chrX	70344894	70344916	+	GGAGGTGAAGCCCCCACCCAAGG	0.402491
chrX	70345309	70345331	+	TTGAAGGTTCTGAACCGCAAAGG	0.321705
chrX	70357677	70357699	-	GAGTAGGATTGGTAGAAGGGTGG	0.371586
chrX	70360544	70360566	-	GACGCCTGCCTGGACGCCCTGGG	0.437176
chrX	70357708	70357730	-	CGCTGTTGCAGGTGGCGGGTAGG	0.485811
chrX	70341573	70341595	-	TCGAGGGTGTGCTGCTAGTTGGG	0.381062
chrX	70353018	70353040	-	GCCTCATGCATAAGCTGCTTTGG	0.424063
chrX	70342068	70342090	-	TAGTGCCAAACCAAGGCACTAGG	0.391455
chrX	70362036	70362058	+	CAGCCCAGTACCAACATATTTGG	0.408797
chrX	70361160	70361182	-	CCTGTTGCTGCTGTTGCTGCTGG	0.393097
chrX	70357395	70357417	+	TTTCTCCCTTTAGCAGAGTCAGG	0.410994
chrX	70361188	70361210	-	GACTGGGGCTGGGGTTGGGGAGG	0.39483
chrX	70338690	70338712	-	CGAACGCACCTCCTTCTGTTTGG	0.421767
chrX	70361191	70361213	-	TGGGACTGGGGCTGGGGTTGGGG	0.402958
chrX	70354242	70354264	-	TGGCCCACTCCGTGGTCTGCTGG	0.43385
chrX	70345323	70345345	-	CAGTTTCTGCTGTCCCTTTGCGG	0.421083
chrX	70346313	70346335	+	CCTCATCGACTTTGCCATTCAGG	0.451634
chrX	70361789	70361811	-	AGAGCTGTTGTTGAAGTTGCCGG	0.392212
chrX	70356857	70356879	-	CTGCAGGTAGTGGCTGGTTCTGG	0.435935
chrX	70345542	70345564	+	CCTGGAGACCTGACATTCTTAGG	0.450699
chrX	70345876	70345898	+	GTCCCCTCAGGTGGGGAGGATGG	0.431343
chrX	70356301	70356323	+	CCGGCCCCGCGCCTATTACCTGG	0.468638
chrX	70349935	70349957	-	TACTCAACACTGGGTCTTGCAGG	0.459216
chrX	70341574	70341596	-	GTCGAGGGTGTGCTGCTAGTTGG	0.440314
chrX	70352349	70352371	-	ATCACGTTCTTTGCGTGAAGAGG	0.432439
chrX	70338636	70338658	+	ACCGGCCCCTGAAGCGGCCGCGG	0.462568
chrX	70361723	70361745	+	TTCCACCCAGTTCCAGCGCCAGG	0.416893
chrX	70339543	70339565	-	TGCAATAATGCTGCTGAAGTTGG	0.476189
chrX	70345872	70345894	+	AACTGTCCCCTCAGGTGGGGAGG	0.448915
chrX	70350043	70350065	+	GCGCATAAAGCGCATTCTCCAGG	0.463351
chrX	70346268	70346290	+	GCAGTTCATCTTCGACCTCATGG	0.48978
chrX	70360658	70360680	+	AGCAGCAGCAGTACCACATCCGG	0.425657
chrX	70360554	70360576	-	CTGTTGAACGGACGCCTGCCTGG	0.44604
chrX	70360536	70360558	+	AATGAGTGCCCAGGGCGTCCAGG	0.447464
chrX	70361725	70361747	+	CCACCCAGTTCCAGCGCCAGGGG	0.462724
chrX	70349944	70349966	-	CCTGGGCACTACTCAACACTGGG	0.444665
chrX	70356370	70356392	+	CCTGCTAGAGCCTGAGAAAAAGG	0.483235
chrX	70344193	70344215	-	CTTCAGCCTCCTTGTGCTCTGGG	0.469399
chrX	70352965	70352987	+	TATTCTAGATTGTGAATAATTGG	0.454787
chrX	70344880	70344902	-	TTCACCTCCTTCTCGACATCTGG	0.475951
chrX	70361724	70361746	+	TCCACCCAGTTCCAGCGCCAGGG	0.468031
chrX	70339907	70339929	-	CATCACAGGCACTGTGTATTTGG	0.467359
chrX	70361728	70361750	-	AAGCCCCTGGCGCTGGAACTGGG	0.484171
chrX	70356405	70356427	-	AGCCCCCGGTTTGTCAGTTTTGG	0.445822
chrX	70340917	70340939	-	ATGGGGCAAGGGCCCTATCGTGG	0.463202
chrX	70352026	70352048	-	AGGCTTGGTCTTGCTGCTGCTGG	0.460394
chrX	70346959	70346981	+	CCAGATGGCACAGGTCTTTGAGG	0.471338
chrX	70356299	70356321	-	AGGTAATAGGCGCGGGGCCGGGG	0.436259
chrX	70349258	70349280	+	CTCAAGGCTGTGTTTGTACTTGG	0.45893
chrX	70352701	70352723	-	AGAAGGGCTGCTGGCTCAATAGG	0.450282
chrX	70361210	70361232	-	TCCAGCAGCTACCTGGGGCTGGG	0.486181
chrX	70349944	70349966	+	CCCAGTGTTGAGTAGTGCCCAGG	0.470338
chrX	70356341	70356363	-	GCAGGCGGCTCCTCATCTTCTGG	0.489722
chrX	70361729	70361751	-	GAAGCCCCTGGCGCTGGAACTGG	0.472831
chrX	70345877	70345899	+	TCCCCTCAGGTGGGGAGGATGGG	0.438038
chrX	70361163	70361185	+	GCAGCAACAGCAGCAACAGGCGG	0.439673
chrX	70361203	70361225	-	GCTACCTGGGGCTGGGACTGGGG	0.460932
chrX	70347278	70347300	-	TTTGTTCTTTAAATGGCTACAGG	0.476887
chrX	70351951	70351973	-	GAAAACCTCGATTGTGGCCTTGG	0.475462
chrX	70341551	70341573	-	GGGCTGAGGAGCAGGGGTGGTGG	0.457859
chrX	70347900	70347922	-	ACAAAGCTGTAGCGGTTAGCAGG	0.47846
chrX	70349642	70349664	+	CTCTGTGGAGACAGCCAGTCTGG	0.493756
chrX	70342354	70342376	+	GCAGGTCCGTGCAAAGTTGCGGG	0.522974
chrX	70357646	70357668	-	GTAAGGCTGGCTGGAGTAGCTGG	0.50207
chrX	70361735	70361757	-	TCTGCTGAAGCCCCTGGCGCTGG	0.423343
chrX	70351973	70351995	-	ACCCTGTCTCTGCTGACTGTTGG	0.505108
chrX	70344655	70344677	+	CAGTGTTCTCTTTGAGGACATGG	0.513807
chrX	70338643	70338665	-	GCCCCAGCCGCGGCCGCTTCAGG	0.500518
chrX	70356200	70356222	+	CCACTCTCTTGGGGCTGGTTTGG	0.495657
chrX	70350034	70350056	-	TGCGCTTTATGCGCTGCCGCTGG	0.528961
chrX	70343527	70343549	+	GGATGTCCTCCTGCAGTTTCTGG	0.503006
chrX	70349684	70349706	+	GCTGCGCAGCATCTGCCAACAGG	0.488051
chrX	70360545	70360567	-	GGACGCCTGCCTGGACGCCCTGG	0.528216
chrX	70356744	70356766	+	CCGGGTCGGAGCGGCCCTTATGG	0.50525
chrX	70357655	70357677	-	GGTGCTCTGGTAAGGCTGGCTGG	0.487147
chrX	70361759	70361781	-	CTGCTGTCTGTTGCTGCTGCTGG	0.530775
chrX	70361758	70361780	-	TGCTGTCTGTTGCTGCTGCTGGG	0.538613
chrX	70361770	70361792	+	AACAGACAGCAGCTTTGGTCCGG	0.517524
chrX	70361765	70361787	+	GCAGCAACAGACAGCAGCTTTGG	0.522968
chrX	70350033	70350055	-	GCGCTTTATGCGCTGCCGCTGGG	0.51791
chrX	70351971	70351993	+	TTCCAACAGTCAGCAGAGACAGG	0.505677
chrX	70356488	70356510	-	CTCACCTCTGTCTTGGTAGCTGG	0.541635
chrX	70356292	70356314	-	AGGCGCGGGGCCGGGGCCTCAGG	0.541831
chrX	70361204	70361226	-	AGCTACCTGGGGCTGGGACTGGG	0.539513
chrX	70360701	70360723	-	AATCCCAGTGCCTTACCCGCAGG	0.561806
chrX	70344122	70344144	+	TCCCGAGGGGACCTTGCCTTTGG	0.559091
chrX	70361741	70361763	-	GCTGGGTCTGCTGAAGCCCCTGG	0.549907
chr17	29654729	29654751	-	GTGACAGTTCCCAGCGGGTCCGG	0.306999
chr17	29576068	29576090	-	AGGAGGAACTGATGATGGCATGG	0.323356
chr17	29490299	29490321	-	TCCGAAGTTCAGCTGCATGCTGG	0.360094
chr17	29528485	29528507	-	TTACATTGGTGATGATTCGATGG	0.243989
chr17	29654564	29654586	-	TTAGAAAGACTGATTGCCCTAGG	0.267249
chr17	29654624	29654646	-	TGAACTGGTTCTCATCTACTAGG	0.278576
chr17	29592305	29592327	+	CAAGCTGGGACTTCCAAAGCTGG	0.239082
chr17	29663811	29663833	-	AGAAAGTAACAACGTGGAAGAGG	0.25603
chr17	29677325	29677347	-	AATCCACTTACCTATAGGAAGGG	0.234621
chr17	29663806	29663828	-	GTAACAACGTGGAAGAGGTAGGG	0.229303
chr17	29585434	29585456	-	TCATACGGTGAGACAATGGCAGG	0.187763
chr17	29652910	29652932	+	AAAGCCATATGAAATTGTAGTGG	0.233929
chr17	29576116	29576138	+	TGTGTGCCACTGTTTATACCAGG	0.20589
chr17	29652945	29652967	-	TTTAAAGCGATTGCTAGGCCCGG	0.281384
chr17	29554603	29554625	+	AGCCAAAATGGAAGATGGCCAGG	0.196831
chr17	29546057	29546079	+	GTACAGCAGAATTAATTACAGGG	0.241155
chr17	29653026	29653048	-	ACAGTTATAGATATAGACTGCGG	0.23456
chr17	29654781	29654803	+	ATTCGGCCAAAAGATGTCCCTGG	0.168285
chr17	29586126	29586148	+	GCAACTTTGATGCAGCACGCAGG	0.161642
chr17	29509620	29509642	+	CTTGTGTCCAGAAATAATCCAGG	0.21742
chr17	29556412	29556434	-	AATAGCATTGGATACAGAGCAGG	0.206307
chr17	29585477	29585499	+	AGCCACCACCTAGAATCGAAAGG	0.202371
chr17	29654680	29654702	-	TTCACACTCCTGGTGCATGAAGG	0.181549
chr17	29560129	29560151	+	TGATCGGTTTGAGAGATTGGTGG	0.190012
chr17	29528450	29528472	-	AGCACATAGTGAAATGTAGAAGG	0.212575
chr17	29560148	29560170	+	GTGGAACTGGTCACAATGATGGG	0.169023
chr17	29509530	29509552	+	TGCAGAAAAGCTATTTGACTTGG	0.229777
chr17	29546095	29546117	-	ATCTCTGGCATGTGTGACTGAGG	0.199005
chr17	29661877	29661899	+	GTTTGGAATACATGACTCCATGG	0.202161
chr17	29496994	29497016	+	AAATTAAAACGACTCCTGAAGGG	0.188702
chr17	29654663	29654685	-	TGAAGGTGAGCGGCGTGCCCTGG	0.190174
chr17	29556869	29556891	-	TTGTTCTACAAATTGAGTATTGG	0.216925
chr17	29670053	29670075	-	AGTGCCACTCCAGAGGATTCCGG	0.265172
chr17	29554243	29554265	+	AGCACTTCAGAAAAGAGTGATGG	0.177984
chr17	29663807	29663829	-	AGTAACAACGTGGAAGAGGTAGG	0.185707
chr17	29586081	29586103	+	TCACAAAAGAAGAACATATGCGG	0.123527
chr17	29560015	29560037	+	ATTAGGCTTAGGTTACCACAAGG	0.167579
chr17	29576088	29576110	-	AAGTTGAGGGGGGAATTCTGAGG	0.179412
chr17	29546112	29546134	+	AGAGATTGCTCAGGAAGCAATGG	0.180344
chr17	29654768	29654790	-	TTGGCCGAATCTTGGTGTGTTGG	0.191994
chr17	29528129	29528151	-	TTATACGAAAGCAAGAAACAAGG	0.123963
chr17	29663817	29663839	-	CTACTAAGAAAGTAACAACGTGG	0.163769
chr17	29508785	29508807	-	TTACCAGCCATATCAGTCTGTGG	0.191227
chr17	29663859	29663881	+	TAGAGCTTCCACACATGGACTGG	0.213963
chr17	29553596	29553618	+	GGAAGCAGATATCCGGTGTGGGG	0.193475
chr17	29585479	29585501	+	CCACCACCTAGAATCGAAAGGGG	0.161894
chr17	29654836	29654858	+	GCAGTTCTGACCCGAGTTTACGG	0.170877
chr17	29546085	29546107	-	TGTGTGACTGAGGGACCAGTTGG	0.154512
chr17	29654639	29654661	-	TTGCAATGGTTAAGGTGAACTGG	0.161649
chr17	29653191	29653213	-	CAGGTCCTCTTCTAAAGCCAAGG	0.146579
chr17	29654690	29654712	-	GGACAATGGCTTCACACTCCTGG	0.169621
chr17	29654734	29654756	-	GGGCTGTGACAGTTCCCAGCGGG	0.196838
chr17	29422333	29422355	+	CGCGCACAGGCCGGTGGAATGGG	0.163094
chr17	29576098	29576120	-	ACACACTTCGAAGTTGAGGGGGG	0.247557
chr17	29490314	29490336	+	ACTTCGGAATTCTGCCTCTGGGG	0.179878
chr17	29560070	29560092	+	CTGACAAAAATCCTTCAACAAGG	0.17959
chr17	29576085	29576107	-	TTGAGGGGGGAATTCTGAGGAGG	0.199292
chr17	29654840	29654862	+	TTCTGACCCGAGTTTACGGTAGG	0.18945
chr17	29653126	29653148	+	CATAGACTGTCCTGGGAAACTGG	0.0990729
chr17	29557335	29557357	+	TCAATTAGTTGAAGTAATGATGG	0.180168
chr17	29654814	29654836	+	AATATCGCATTACTTAATTTAGG	0.185842
chr17	29653065	29653087	+	AGTACACCAAGTATCATGAGCGG	0.123732
chr17	29576102	29576124	-	TGGCACACACTTCGAAGTTGAGG	0.140517
chr17	29585438	29585460	-	TGCTTCATACGGTGAGACAATGG	0.123574
chr17	29496963	29496985	+	ATTGTTACAGTATATCAATGTGG	0.149967
chr17	29588806	29588828	+	AACCTGTGGCAGATACACACTGG	0.158423
chr17	29654799	29654821	-	GCGATATTGAGCAGTGTCCCAGG	0.132439
chr17	29653181	29653203	-	TCTAAAGCCAAGGTGGCAGCAGG	0.15597
chr17	29679301	29679323	-	TCCTTCAGAACCTTTGGGAGAGG	0.0923039
chr17	29560135	29560157	+	GTTTGAGAGATTGGTGGAACTGG	0.108425
chr17	29654846	29654868	-	AAAAAACCTACCGTAAACTCGGG	0.161668
chr17	29585441	29585463	+	TTGTCTCACCGTATGAAGCAGGG	0.139639
chr17	29585418	29585440	-	TGGCAGGATTGATAAATCTGAGG	0.183397
chr17	29528165	29528187	-	ATGCTCTCACCTTAAAGTGTTGG	0.146092
chr17	29585411	29585433	-	ATTGATAAATCTGAGGAACATGG	0.17911
chr17	29587393	29587415	-	GACAATCAGATGCTATATCAAGG	0.213633
chr17	29653095	29653117	+	CTGGCCTCAAAGGTAGCAAAAGG	0.115143
chr17	29509614	29509636	-	TTATTTCTGGACACAAGATAAGG	0.144123
chr17	29657309	29657331	-	AGATTATAGGCAGCTGACCTAGG	0.116821
chr17	29528452	29528474	+	TTCTACATTTCACTATGTGCTGG	0.15159
chr17	29654711	29654733	-	TCCGGATATGAATGATAGACTGG	0.189749
chr17	29527455	29527477	+	AGTCTACGAAAAGCTCTTGCTGG	0.178776
chr17	29654735	29654757	-	CGGGCTGTGACAGTTCCCAGCGG	0.142152
chr17	29652927	29652949	+	TAGTGGACCTTACCCATACCGGG	0.154718
chr17	29657419	29657441	-	TACTAATAGAGACAATAAAGAGG	0.15101
chr17	29576100	29576122	-	GCACACACTTCGAAGTTGAGGGG	0.12116
chr17	29541525	29541547	-	ACTTATAGCTTCTTGTCTCCAGG	0.202215
chr17	29562997	29563019	-	GCTAACATGTTGCCAATCAGAGG	0.125249
chr17	29665102	29665124	+	TTAGCAAACGAGTGTCTCATGGG	0.163587
chr17	29652934	29652956	-	TGCTAGGCCCGGTATGGGTAAGG	0.138434
chr17	29654548	29654570	+	CAGAGCGAACAAAAGTCCTAGGG	0.111803
chr17	29483035	29483057	-	GTTGTGCTCAGTACTGACTTTGG	0.150087
chr17	29654673	29654695	-	TCCTGGTGCATGAAGGTGAGCGG	0.100485
chr17	29588854	29588876	+	AGTTTGAGGAATTTATGACTAGG	0.166942
chr17	29422357	29422379	-	CGAAGCGGCTGACCACGGCCTGG	0.130838
chr17	29652877	29652899	-	GCTTTAAAGTCAGTAAGACATGG	0.229415
chr17	29653136	29653158	-	ATGTGCTCAGCCAGTTTCCCAGG	0.111472
chr17	29556473	29556495	-	AGAACACTTTACCTGTCCTTGGG	0.0833322
chr17	29654765	29654787	-	GCCGAATCTTGGTGTGTTGGGGG	0.138024
chr17	29527471	29527493	+	TTGCTGGCCATGGAGGAAGTAGG	0.116957
chr17	29653042	29653064	+	TAACTGTAACTCCTGGGTCAGGG	0.14693
chr17	29546115	29546137	+	GATTGCTCAGGAAGCAATGGAGG	0.145064
chr17	29653195	29653217	+	GGCTTTAGAAGAGGACCTGAAGG	0.121143
chr17	29664859	29664881	+	CGTGCAAGTGGCTGGACCAGTGG	0.118117
chr17	29664877	29664899	+	AGTGGACAGAACTAGCTCAAAGG	0.152008
chr17	29576005	29576027	+	AGAACCATCAGAGAGCCTTGAGG	0.157492
chr17	29654513	29654535	-	GGACAGCAGTAGAACCAACCTGG	0.122395
chr17	29653035	29653057	+	ATATCTATAACTGTAACTCCTGG	0.0997216
chr17	29576101	29576123	-	GGCACACACTTCGAAGTTGAGGG	0.111217
chr17	29661894	29661916	-	CGAACTAGATTTGACAGCCATGG	0.111981
chr17	29562728	29562750	+	TCCATGCAGACTCTCTTCCGAGG	0.176609
chr17	29533259	29533281	-	CTTAGGCCACCAATCCAATGCGG	0.183532
chr17	29576122	29576144	-	AGCATACCTGGTATAAACAGTGG	0.0981874
chr17	29663867	29663889	-	ATTAATGACCAGTCCATGTGTGG	0.177472
chr17	29422339	29422361	+	CAGGCCGGTGGAATGGGTCCAGG	0.137937
chr17	29653036	29653058	+	TATCTATAACTGTAACTCCTGGG	0.156211
chr17	29653053	29653075	-	CTTGGTGTACTCCCTGACCCAGG	0.104102
chr17	29653188	29653210	-	GTCCTCTTCTAAAGCCAAGGTGG	0.0769804
chr17	29670014	29670036	+	TTATCTTTAATAGAGTCCAGAGG	0.115792
chr17	29661872	29661894	-	GAGTCATGTATTCCAAACAAAGG	0.154016
chr17	29679334	29679356	-	CTGGCCGACAGTTGGATAGGTGG	0.135504
chr17	29546018	29546040	+	TGCAGAATCCAAGAAAACAGGGG	0.109563
chr17	29663784	29663806	-	GAAGATGAGCTGCCACATCAAGG	0.13314
chr17	29585380	29585402	-	ACTGCACCGATGCTGTTCTGAGG	0.130568
chr17	29654647	29654669	-	GCCCTGGTTTGCAATGGTTAAGG	0.148988
chr17	29576016	29576038	+	AGAGCCTTGAGGAAAACCAGCGG	0.178528
chr17	29559860	29559882	+	CTCAATGCCAACGTAGACAGTGG	0.101072
chr17	29652939	29652961	-	GCGATTGCTAGGCCCGGTATGGG	0.0979924
chr17	29677293	29677315	-	TGAATGGGATATGTATCCATAGG	0.118085
chr17	29553599	29553621	+	AGCAGATATCCGGTGTGGGGTGG	0.070995
chr17	29559817	29559839	+	GGCATCACTGAGGCACTGTACGG	0.098328
chr17	29508450	29508472	+	TAAATTTAAAGCCCTAAAGAAGG	0.0998736
chr17	29486090	29486112	+	ACTGGAAAAATGTCTTGCTGGGG	0.12346
chr17	29560209	29560231	+	ATGTGGTTCCTTGTTCTCAGTGG	0.114401
chr17	29654646	29654668	+	ACCTTAACCATTGCAAACCAGGG	0.0962978
chr17	29509638	29509660	-	CCACGTCTTTGGATATATCCTGG	0.130598
chr17	29563032	29563054	-	GAAAAGATGACAAACCTGGTAGG	0.0846198
chr17	29653222	29653244	-	GAGCTAGCTTGAGAGCATTGTGG	0.144676
chr17	29663854	29663876	+	TCCCTTAGAGCTTCCACACATGG	0.108295
chr17	29559764	29559786	+	GAAGATGAAAGTGCGCAAACAGG	0.0990663
chr17	29654720	29654742	+	CATTCATATCCGGACCCGCTGGG	0.118119
chr17	29562947	29562969	+	TACCTATCTACAAAAACTCCTGG	0.124531
chr17	29679326	29679348	-	CAGTTGGATAGGTGGCTGCAAGG	0.107167
chr17	29664855	29664877	-	TGGTCCAGCCACTTGCACGTTGG	0.0668586
chr17	29562965	29562987	-	CAATTCGTAATAAAGGATCCAGG	0.0866575
chr17	29546103	29546125	+	ACACATGCCAGAGATTGCTCAGG	0.120295
chr17	29556302	29556324	+	CTGTCAGCAAATTTATGGATCGG	0.083733
chr17	29560183	29560205	+	ACTCCCTATAGCGATGGCTCTGG	0.103224
chr17	29552198	29552220	-	TAGTAATTCTTCATGATCCATGG	0.149104
chr17	29509533	29509555	+	AGAAAAGCTATTTGACTTGGTGG	0.0933645
chr17	29667543	29667565	-	CAGCCACAGCTACCCAAAAGAGG	0.114358
chr17	29490221	29490243	+	GAGATTAGATGAAACGATGCTGG	0.142568
chr17	29665074	29665096	-	CCAAAGACAACAAGAGCTCTTGG	0.13102
chr17	29562628	29562650	+	GGATGAACTAGCTCGAGTTCTGG	0.0890022
chr17	29654719	29654741	+	TCATTCATATCCGGACCCGCTGG	0.127695
chr17	29657404	29657426	-	TAAAGAGGGTGTTGTTGGCAGGG	0.105218
chr17	29509597	29509619	-	ATAAGGAGAATGATTTGTAGTGG	0.130173
chr17	29556235	29556257	+	GGTCCAGTCAGTGAACGTAAGGG	0.0876029
chr17	29546110	29546132	-	ATTGCTTCCTGAGCAATCTCTGG	0.129474
chr17	29559143	29559165	-	TCTCCTTCTTCAGGCTGCAGAGG	0.0997225
chr17	29483039	29483061	+	AGTCAGTACTGAGCACAACAAGG	0.127712
chr17	29653174	29653196	+	GAAACTACCTGCTGCCACCTTGG	0.133824
chr17	29657418	29657440	-	ACTAATAGAGACAATAAAGAGGG	0.0826773
chr17	29553676	29553698	-	TGACATCATATTGCTGACAGAGG	0.163556
chr17	29486072	29486094	+	GTTGATTATATTGGATACACTGG	0.112385
chr17	29508486	29508508	+	AGTTATAAATAGCCTGGAAAAGG	0.105672
chr17	29528100	29528122	-	ATCATTAGATCCACATCTGCAGG	0.0704821
chr17	29679291	29679313	+	CAGCCATGGTCCTCTCCCAAAGG	0.119269
chr17	29422362	29422384	-	CTCGTCGAAGCGGCTGACCACGG	0.154166
chr17	29657467	29657489	-	CTTCCAAAAATTCTAACGTGAGG	0.135507
chr17	29576099	29576121	-	CACACACTTCGAAGTTGAGGGGG	0.105903
chr17	29654672	29654694	+	GCCGCTCACCTTCATGCACCAGG	0.0846373
chr17	29653071	29653093	-	CAGCAGCCGCTCATGATACTTGG	0.0755908
chr17	29533333	29533355	+	ACACTTCATAAAGCAGTGCAAGG	0.0734997
chr17	29654798	29654820	-	CGATATTGAGCAGTGTCCCAGGG	0.0583883
chr17	29684306	29684328	-	TCGTTGATCAAACTCATCTGTGG	0.137372
chr17	29657428	29657450	+	TGTCTCTATTAGTAAGACACTGG	0.081125
chr17	29541507	29541529	+	TAAAGAAAAACCTACAGACCTGG	0.161408
chr17	29670030	29670052	-	ATTGCCATAAATACTTCCTCTGG	0.0815533
chr17	29663771	29663793	-	CACATCAAGGGAATTGTTGAAGG	0.140888
chr17	29508782	29508804	+	ATCCCACAGACTGATATGGCTGG	0.11424
chr17	29585482	29585504	-	AAGCCCCTTTCGATTCTAGGTGG	0.15451
chr17	29556229	29556251	-	CGTTCACTGACTGGACCCATGGG	0.0369095
chr17	29560147	29560169	+	GGTGGAACTGGTCACAATGATGG	0.148121
chr17	29654782	29654804	+	TTCGGCCAAAAGATGTCCCTGGG	0.0547368
chr17	29683966	29683988	+	ATCTTGCTGCAGAAACTCAGAGG	0.0661016
chr17	29665066	29665088	-	AACAAGAGCTCTTGGTTGCAGGG	0.0540366
chr17	29562745	29562767	-	TACTGGCCAAGCTGTTGCCTCGG	0.0688058
chr17	29654547	29654569	+	GCAGAGCGAACAAAAGTCCTAGG	0.0873866
chr17	29533284	29533306	+	TGATGCTGTGTATTGTCACTCGG	0.0702699
chr17	29509537	29509559	+	AAGCTATTTGACTTGGTGGATGG	0.0848993
chr17	29560206	29560228	-	CTGAGAACAAGGAACCACATTGG	0.0876909
chr17	29508461	29508483	-	TAACTGCGCAACCTTCTTTAGGG	0.0834992
chr17	29677326	29677348	-	AAATCCACTTACCTATAGGAAGG	0.0726173
chr17	29588769	29588791	+	GCAACACTTCTTGCATACCTGGG	0.058363
chr17	29588786	29588808	-	GTTTGTGCTCTGGAGGACCCAGG	0.0531131
chr17	29562985	29563007	+	TTGTGATCACATCCTCTGATTGG	0.0675048
chr17	29528153	29528175	-	TAAAGTGTTGGTTGTTGTGAGGG	0.07893
chr17	29533368	29533390	-	CCGGTGCCATTCGTATTGCTGGG	0.0920216
chr17	29559767	29559789	+	GATGAAAGTGCGCAAACAGGTGG	0.0751497
chr17	29663642	29663664	+	CTTCTTTACAGGTTATTGGAAGG	0.077145
chr17	29592304	29592326	-	CAGCTTTGGAAGTCCCAGCTTGG	0.0763564
chr17	29684274	29684296	+	TGCATCTTGGCAGGCTACACTGG	0.099345
chr17	29533253	29533275	+	TCTAGTCCGCATTGGATTGGTGG	0.091531
chr17	29665136	29665158	+	GATAATCCGTATTCTTAGCAAGG	0.0766732
chr17	29667530	29667552	+	CTCTGCACAAAGCCCTCTTTTGG	0.122518
chr17	29652914	29652936	-	AGGTCCACTACAATTTCATATGG	0.0478063
chr17	29553478	29553500	-	GGCTTGTCGGCAAATCGGGGGGG	0.0704554
chr17	29665101	29665123	+	ATTAGCAAACGAGTGTCTCATGG	0.0632713
chr17	29533276	29533298	-	CAATACACAGCATCAATCTTAGG	0.142139
chr17	29667542	29667564	-	AGCCACAGCTACCCAAAAGAGGG	0.0720009
chr17	29667645	29667667	-	TTACCTTGTCATTGAATATACGG	0.0638602
chr17	29664875	29664897	-	TTTGAGCTAGTTCTGTCCACTGG	0.0905805
chr17	29509638	29509660	+	CCAGGATATATCCAAAGACGTGG	0.069571
chr17	29654653	29654675	-	CGGCGTGCCCTGGTTTGCAATGG	0.130536
chr17	29546094	29546116	-	TCTCTGGCATGTGTGACTGAGGG	0.0621725
chr17	29657454	29657476	-	TAACGTGAGGTGTGGCTCATTGG	0.0817541
chr17	29684380	29684402	-	AAAGGAGATACTTACACAACAGG	0.0660897
chr17	29490298	29490320	+	ACCAGCATGCAGCTGAACTTCGG	0.0480298
chr17	29528154	29528176	-	TTAAAGTGTTGGTTGTTGTGAGG	0.0704354
chr17	29663840	29663862	-	TCTAAGGGAGAGCGGACCTGTGG	0.0854975
chr17	29661852	29661874	-	AGGTGTTTCAATTCAATACCTGG	0.0774694
chr17	29652839	29652861	+	TTCAAAACTGGTCAAATCAATGG	0.0859899
chr17	29677330	29677352	-	GAGTAAATCCACTTACCTATAGG	0.0826561
chr17	29422320	29422342	+	GGGAGGACATGGCCGCGCACAGG	0.0805162
chr17	29560177	29560199	+	AGGAGAACTCCCTATAGCGATGG	0.0844517
chr17	29654754	29654776	-	GTGTGTTGGGGGATAGAGTCGGG	0.116631
chr17	29679365	29679387	-	GGCTCATGGATTTCCTGGCTCGG	0.128678
chr17	29664579	29664601	+	AGCTTTGTTGGAGATCATGGAGG	0.067605
chr17	29559151	29559173	+	GCCTGAAGAAGGAGATGGTGTGG	0.0705867
chr17	29677277	29677299	+	TTCAATGGAAAATGTTCCTATGG	0.0853618
chr17	29667529	29667551	-	CAAAAGAGGGCTTTGTGCAGAGG	0.140193
chr17	29527478	29527500	-	TCAGCTGCCTACTTCCTCCATGG	0.0807281
chr17	29560192	29560214	+	AGCGATGGCTCTGGCCAATGTGG	0.0778516
chr17	29653210	29653232	-	GAGCATTGTGGAATACCTTCAGG	0.104256
chr17	29588845	29588867	-	AAATTCCTCAAACTTTGAACTGG	0.0945786
chr17	29592306	29592328	+	AAGCTGGGACTTCCAAAGCTGGG	0.0866367
chr17	29509574	29509596	+	CCAAACGTAAAGCAGCAGTTTGG	0.0933899
chr17	29679375	29679397	+	AAATCCATGAGCCTGGACATGGG	0.0822331
chr17	29556234	29556256	+	GGGTCCAGTCAGTGAACGTAAGG	0.0905355
chr17	29552227	29552249	-	CCCTTCCGGAGAGAGGCTCCAGG	0.0825967
chr17	29486089	29486111	+	CACTGGAAAAATGTCTTGCTGGG	0.0580074
chr17	29677315	29677337	+	ATCATGGTGACCCTTCCTATAGG	0.0922575
chr17	29654766	29654788	-	GGCCGAATCTTGGTGTGTTGGGG	0.0897577
chr17	29546017	29546039	+	TTGCAGAATCCAAGAAAACAGGG	0.0981855
chr17	29552226	29552248	+	TCCTGGAGCCTCTCTCCGGAAGG	0.0876418
chr17	29667580	29667602	+	GAGGTCAACTTGTATTCAGCAGG	0.135799
chr17	29663848	29663870	-	GTGGAAGCTCTAAGGGAGAGCGG	0.0941118
chr17	29497008	29497030	-	TACATTTAAACTTACCCTTCAGG	0.0804832
chr17	29657405	29657427	-	ATAAAGAGGGTGTTGTTGGCAGG	0.100945
chr17	29677299	29677321	+	GATACATATCCCATTCATCATGG	0.0968478
chr17	29560042	29560064	-	CCATAAATGTAGCTCTTGTCTGG	0.104064
chr17	29664488	29664510	-	GTCCCGGTAACTGGAACGGAAGG	0.0786678
chr17	29508784	29508806	-	TACCAGCCATATCAGTCTGTGGG	0.110333
chr17	29676184	29676206	+	TTTACATACACTACTAACTCTGG	0.0900883
chr17	29653254	29653276	-	ACTTACTTTAATAGAAACTTTGG	0.130602
chr17	29684066	29684088	+	ACTTACTGATCCGAAGATCCAGG	0.127326
chr17	29422332	29422354	-	CCATTCCACCGGCCTGTGCGCGG	0.0906166
chr17	29679330	29679352	+	GCAGCCACCTATCCAACTGTCGG	0.118399
chr17	29654787	29654809	-	AGTGTCCCAGGGACATCTTTTGG	0.0945156
chr17	29588834	29588856	-	ACTTTGAACTGGTAAGGTTAAGG	0.0944886
chr17	29562729	29562751	-	GCCTCGGAAGAGAGTCTGCATGG	0.0877296
chr17	29587470	29587492	+	TTGCTTTACATCGTCTACTCTGG	0.0656347
chr17	29652926	29652948	+	GTAGTGGACCTTACCCATACCGG	0.0785289
chr17	29527519	29527541	-	TGCTTTACACAGTTTGACACAGG	0.0690677
chr17	29553497	29553519	+	AGCCCAGACCAAACTAGAAGTGG	0.11674
chr17	29490373	29490395	+	TCTTTAGTCGCATTTCTACCAGG	0.06704
chr17	29422324	29422346	+	GGACATGGCCGCGCACAGGCCGG	0.0913303
chr17	29559807	29559829	+	CTCGGAGGCTGGCATCACTGAGG	0.0910424
chr17	29664560	29664582	-	AGCTTCTGTGACTGTTTCCAAGG	0.0891884
chr17	29654534	29654556	-	TTCGCTCTGCTGAAGTTACTTGG	0.141735
chr17	29654645	29654667	+	CACCTTAACCATTGCAAACCAGG	0.0909387
chr17	29557340	29557362	+	TAGTTGAAGTAATGATGGCAAGG	0.0968535
chr17	29662040	29662062	-	GCAAACTCAATACCTGCCCAAGG	0.124209
chr17	29556474	29556496	-	GAGAACACTTTACCTGTCCTTGG	0.110019
chr17	29665746	29665768	-	ACTTGACTGTTGTAAGTGTCAGG	0.139431
chr17	29560217	29560239	-	TCACTTACCCACTGAGAACAAGG	0.110278
chr17	29657374	29657396	-	AACCTGATGTCTCTAGTAACTGG	0.106987
chr17	29533339	29533361	+	CATAAAGCAGTGCAAGGTTGTGG	0.0881873
chr17	29556264	29556286	+	GATTTCAGTGATGTCTTCAGAGG	0.125254
chr17	29533250	29533272	+	TTCTCTAGTCCGCATTGGATTGG	0.117119
chr17	29679294	29679316	-	GAACCTTTGGGAGAGGACCATGG	0.147484
chr17	29557371	29557393	-	TCATCTCTTGGCAAAATGAGAGG	0.0878549
chr17	29560030	29560052	-	CTCTTGTCTGGAGATCCTTGTGG	0.0967417
chr17	29663824	29663846	+	GTTACTTTCTTAGTAGCCACAGG	0.119187
chr17	29676149	29676171	-	CTTGCAACAATAGCAGGTGAAGG	0.123862
chr17	29679364	29679386	-	GCTCATGGATTTCCTGGCTCGGG	0.126374
chr17	29585374	29585396	+	CGTTTCCCTCAGAACAGCATCGG	0.0761151
chr17	29546032	29546054	+	AAACAGGGGCCCGAAACCCAAGG	0.12971
chr17	29546056	29546078	+	AGTACAGCAGAATTAATTACAGG	0.133385
chr17	29422372	29422394	-	CGGTTACCTGCTCGTCGAAGCGG	0.11752
chr17	29664485	29664507	+	TTGCCTTCCGTTCCAGTTACCGG	0.127521
chr17	29541586	29541608	-	CTTACACAAAGCAAGAGCTTTGG	0.0850977
chr17	29527464	29527486	+	AAAGCTCTTGCTGGCCATGGAGG	0.15638
chr17	29528434	29528456	-	TAGAAGGTGAATTCTGAGCCAGG	0.0904887
chr17	29657372	29657394	+	GGCCAGTTACTAGAGACATCAGG	0.107687
chr17	29559796	29559818	+	ACGTGGCATGTCTCGGAGGCTGG	0.102422
chr17	29665142	29665164	-	CAGGTACCTTGCTAAGAATACGG	0.0922123
chr17	29559142	29559164	-	CTCCTTCTTCAGGCTGCAGAGGG	0.103253
chr17	29556366	29556388	+	TCAAATACGGACCAATGTTAAGG	0.0940097
chr17	29664504	29664526	-	CAGGAGAGAATGACCTGTCCCGG	0.125083
chr17	29667561	29667583	+	GGCTGTGCTGCAGCTTGATGAGG	0.139818
chr17	29585370	29585392	-	TGCTGTTCTGAGGGAAACGCTGG	0.102849
chr17	29576073	29576095	-	TTCTGAGGAGGAACTGATGATGG	0.0971881
chr17	29664505	29664527	+	CGGGACAGGTCATTCTCTCCTGG	0.153786
chr17	29663783	29663805	-	AAGATGAGCTGCCACATCAAGGG	0.159969
chr17	29670060	29670082	-	TGCTTGCAGTGCCACTCCAGAGG	0.114432
chr17	29654764	29654786	+	TCCCCCAACACACCAAGATTCGG	0.139291
chr17	29556265	29556287	+	ATTTCAGTGATGTCTTCAGAGGG	0.122267
chr17	29585440	29585462	+	ATTGTCTCACCGTATGAAGCAGG	0.129141
chr17	29667624	29667646	-	GGAGACTATCTAAAGTATGCAGG	0.121448
chr17	29559867	29559889	-	CATGAGACCACTGTCTACGTTGG	0.109532
chr17	29556086	29556108	-	GGATCCTCCTCCACTCACATGGG	0.159756
chr17	29490313	29490335	+	AACTTCGGAATTCTGCCTCTGGG	0.13559
chr17	29663704	29663726	-	ATAAGATGTTGTTCTAAAGTAGG	0.113493
chr17	29560157	29560179	+	GTCACAATGATGGGTGATCAAGG	0.132057
chr17	29553589	29553611	+	TCTGTGAGGAAGCAGATATCCGG	0.105164
chr17	29490312	29490334	+	GAACTTCGGAATTCTGCCTCTGG	0.108329
chr17	29553587	29553609	-	GGATATCTGCTTCCTCACAGAGG	0.137989
chr17	29556189	29556211	-	GGCCAGAATTGCTTCTCTGCTGG	0.09592
chr17	29667519	29667541	-	CTTTGTGCAGAGGCGAGTCCTGG	0.13317
chr17	29663855	29663877	-	TCCATGTGTGGAAGCTCTAAGGG	0.090604
chr17	29670049	29670071	+	CAATCCGGAATCCTCTGGAGTGG	0.107856
chr17	29664497	29664519	-	GAATGACCTGTCCCGGTAACTGG	0.193894
chr17	29679363	29679385	-	CTCATGGATTTCCTGGCTCGGGG	0.115783
chr17	29684331	29684353	+	TCTTTATGAATACTTAGCAGAGG	0.137594
chr17	29670034	29670056	+	AGGAAGTATTTATGGCAATCCGG	0.147693
chr17	29679402	29679424	-	TTCTTAGTGTTGGCCTGAGAAGG	0.107302
chr17	29490283	29490305	-	ATGCTGGTTTCCTTCACGACAGG	0.14528
chr17	29679277	29679299	+	CACTAAAGGAGACTCAGCCATGG	0.153616
chr17	29679374	29679396	+	GAAATCCATGAGCCTGGACATGG	0.142441
chr17	29670113	29670135	+	CTCTAACTTTAACTTTGCATTGG	0.135873
chr17	29683497	29683519	+	TCACTTGATATCAGACACAAAGG	0.14576
chr17	29663410	29663432	+	CTTGGGATCAATAAAAGCTGAGG	0.149587
chr17	29587512	29587534	+	GGCAGTATCTTTCCAGCAACAGG	0.156968
chr17	29665062	29665084	-	AGAGCTCTTGGTTGCAGGGATGG	0.174052
chr17	29533368	29533390	+	CCCAGCAATACGAATGGCACCGG	0.148479
chr17	29585383	29585405	+	CAGAACAGCATCGGTGCAGTAGG	0.105875
chr17	29670044	29670066	+	TATGGCAATCCGGAATCCTCTGG	0.172024
chr17	29679352	29679374	+	GCCAGACCAGTCCCCGAGCCAGG	0.146366
chr17	29559140	29559162	+	CTCCCTCTGCAGCCTGAAGAAGG	0.126255
chr17	29684076	29684098	-	AGAAGCAGCGCCTGGATCTTCGG	0.117868
chr17	29422345	29422367	+	GGTGGAATGGGTCCAGGCCGTGG	0.125839
chr17	29560113	29560135	+	CAGAAACAGTATTGGCTGATCGG	0.197283
chr17	29653076	29653098	+	TATCATGAGCGGCTGCTGACTGG	0.186022
chr17	29679300	29679322	+	TCCTCTCCCAAAGGTTCTGAAGG	0.163754
chr17	29585478	29585500	+	GCCACCACCTAGAATCGAAAGGG	0.120633
chr17	29663708	29663730	+	CTTTAGAACAACATCTTATGTGG	0.143837
chr17	29533362	29533384	+	AGCACACCCAGCAATACGAATGG	0.144435
chr17	29677309	29677331	-	GGAAGGGTCACCATGATGAATGG	0.167005
chr17	29588754	29588776	-	AGTGTTGCCATCTTATCAAAAGG	0.147342
chr17	29559878	29559900	+	AGTGGTCTCATGCACTCCATAGG	0.157706
chr17	29664486	29664508	+	TGCCTTCCGTTCCAGTTACCGGG	0.117178
chr17	29683508	29683530	+	CAGACACAAAGGCTCCTAAAAGG	0.150078
chr17	29679379	29679401	-	TTGCCCCATGTCCAGGCTCATGG	0.166751
chr17	29553647	29553669	+	GCCCAACTATAACACATTCATGG	0.117158
chr17	29562739	29562761	+	TCTCTTCCGAGGCAACAGCTTGG	0.156731
chr17	29508778	29508800	+	CCAGATCCCACAGACTGATATGG	0.148669
chr17	29422327	29422349	+	CATGGCCGCGCACAGGCCGGTGG	0.173946
chr17	29653041	29653063	+	ATAACTGTAACTCCTGGGTCAGG	0.134897
chr21	15373878	15373900	+	CCAAGTAAGCCATTCTCAAGGGG	0.13524
chr17	29679386	29679408	-	GAGAAGGTTGCCCCATGTCCAGG	0.172195
chr17	29679368	29679390	+	AGCCAGGAAATCCATGAGCCTGG	0.167816
chr17	29553648	29553670	-	TCCATGAATGTGTTATAGTTGGG	0.183563
chr17	29576032	29576054	-	TCATCTGAAGGAGGTTCCGCTGG	0.167946
chr17	29585379	29585401	-	CTGCACCGATGCTGTTCTGAGGG	0.134798
chr17	29662028	29662050	+	AATATGGGGAAGCCTTGGGCAGG	0.140003
chr17	29528079	29528101	-	GGCTGACTGCCTCTTGAGAATGG	0.157661
chr17	29687648	29687670	-	GGTTGGCAGTGATACTAAGCTGG	0.110884
chr17	29486063	29486085	+	TCTCTCTCAGTTGATTATATTGG	0.168266
chr17	29508778	29508800	-	CCATATCAGTCTGTGGGATCTGG	0.166193
chr17	29552209	29552231	+	GAAGAATTACTACGTACTCCTGG	0.187154
chr17	29679376	29679398	+	AATCCATGAGCCTGGACATGGGG	0.161752
chr17	29560105	29560127	+	CACACTTGCAGAAACAGTATTGG	0.119483
chr17	29684084	29684106	-	GAACAGTAAGAAGCAGCGCCTGG	0.204574
chr17	29553641	29553663	-	ATGTGTTATAGTTGGGCAAGAGG	0.151756
chr17	29552233	29552255	+	GCCTCTCTCCGGAAGGGAAAAGG	0.209008
chr17	29664851	29664873	+	TATTCCAACGTGCAAGTGGCTGG	0.230201
chr17	29663772	29663794	+	CTTCAACAATTCCCTTGATGTGG	0.19103
chr17	29684354	29684376	-	GACTTTGGGAAACACAACACTGG	0.138648
chr17	29552222	29552244	+	GTACTCCTGGAGCCTCTCTCCGG	0.192143
chr17	29422343	29422365	-	ACGGCCTGGACCCATTCCACCGG	0.191863
chr17	29653001	29653023	-	ACGTTGTCGTAAGCAAAGCCAGG	0.203799
chr17	29657409	29657431	-	GACAATAAAGAGGGTGTTGTTGG	0.202427
chr17	29679412	29679434	-	ACCAAGCAACTTCTTAGTGTTGG	0.236634
chr17	29653186	29653208	+	TGCCACCTTGGCTTTAGAAGAGG	0.158513
chr17	29685527	29685549	-	ATCTTGGCACAATGATAACAGGG	0.21211
chr17	29685570	29685592	-	CCACACTCTGCACAATTCCATGG	0.208642
chr17	29679411	29679433	+	GCCAACACTAAGAAGTTGCTTGG	0.154319
chr17	29585479	29585501	-	CCCCTTTCGATTCTAGGTGGTGG	0.195781
chr17	29556318	29556340	+	GGATCGGCTGTTGTCCTTAATGG	0.232404
chr17	29528090	29528112	+	AGGCAGTCAGCCTGCAGATGTGG	0.196847
chr17	29553595	29553617	+	AGGAAGCAGATATCCGGTGTGGG	0.212597
chr17	29679337	29679359	-	GGTCTGGCCGACAGTTGGATAGG	0.219966
chr17	29685565	29685587	-	CTCTGCACAATTCCATGGATTGG	0.127348
chr17	29663387	29663409	+	ATCAAAACCAGTGCAACAGGTGG	0.142847
chr17	29685570	29685592	+	CCATGGAATTGTGCAGAGTGTGG	0.171794
chr17	29553594	29553616	+	GAGGAAGCAGATATCCGGTGTGG	0.182092
chr17	29587480	29587502	+	TCGTCTACTCTGGAACAATCAGG	0.170824
chr17	29685528	29685550	-	GATCTTGGCACAATGATAACAGG	0.212973
chr17	29552227	29552249	+	CCTGGAGCCTCTCTCCGGAAGGG	0.248226
chr17	29588830	29588852	-	TGAACTGGTAAGGTTAAGGCTGG	0.191671
chr17	29684369	29684391	-	TTACACAACAGGAAAGACTTTGG	0.187572
chr17	29490269	29490291	-	CACGACAGGTGTGAAGAAAATGG	0.236166
chr17	29546070	29546092	+	AATTACAGGGCTCGTCCAACTGG	0.247776
chr17	29553491	29553513	-	CTAGTTTGGTCTGGGCTTGTCGG	0.22612
chr17	29667642	29667664	+	TCTCCGTATATTCAATGACAAGG	0.180511
chr17	29556186	29556208	-	CAGAATTGCTTCTCTGCTGGAGG	0.231958
chr17	29664492	29664514	-	ACCTGTCCCGGTAACTGGAACGG	0.130009
chr17	29684368	29684390	-	TACACAACAGGAAAGACTTTGGG	0.209903
chr17	29654767	29654789	-	TGGCCGAATCTTGGTGTGTTGGG	0.256467
chr17	29559146	29559168	+	CTGCAGCCTGAAGAAGGAGATGG	0.20967
chr17	29662023	29662045	+	GCAAAAATATGGGGAAGCCTTGG	0.163643
chr17	29670026	29670048	+	GAGTCCAGAGGAAGTATTTATGG	0.264772
chr17	29685610	29685632	-	TAAGATGTTTGGTATTGTGGTGG	0.19213
chr17	29661860	29661882	+	TGAATTGAAACACCTTTGTTTGG	0.162847
chr17	29679263	29679285	+	TTCATCTTTCAGGACACTAAAGG	0.205489
chr17	29560187	29560209	-	TTGGCCAGAGCCATCGCTATAGG	0.224042
chr17	29677262	29677284	+	TCTTCTTACTGATATTTCAATGG	0.216678
chr17	29490207	29490229	-	TCTAATCTCATTGTGTCCTTTGG	0.200856
chr17	29654755	29654777	-	GGTGTGTTGGGGGATAGAGTCGG	0.21175
chr17	29554277	29554299	+	CGCATTGAGCATCCCACTGCAGG	0.245043
chr17	29548913	29548935	-	AATGTTTCTACAGGAGCATCAGG	0.23801
chr17	29552234	29552256	+	CCTCTCTCCGGAAGGGAAAAGGG	0.138188
chr17	29560004	29560026	+	TGTTTGTCCACATTAGGCTTAGG	0.197478
chr17	29554290	29554312	-	TACCTCAGTGTTTCCTGCAGTGG	0.221015
chr17	29663709	29663731	+	TTTAGAACAACATCTTATGTGGG	0.234906
chr17	29684009	29684031	-	CTGAAACTTTACGTAAATGTGGG	0.232481
chr17	29422332	29422354	+	CCGCGCACAGGCCGGTGGAATGG	0.191999
chr17	29663416	29663438	+	ATCAATAAAAGCTGAGGTGATGG	0.225625
chr17	29670065	29670087	+	GGAGTGGCACTGCAAGCAAATGG	0.266014
chr17	29685597	29685619	-	ATTGTGGTGGGGATTCTTCATGG	0.279775
chr17	29588808	29588830	-	GACCAGTGTGTATCTGCCACAGG	0.17498
chr17	29687634	29687656	-	CTAAGCTGGCTCTGCAGTGCAGG	0.305282
chr17	29662024	29662046	+	CAAAAATATGGGGAAGCCTTGGG	0.237828
chr17	29587490	29587512	+	TGGAACAATCAGGAGAAAATTGG	0.208008
chr17	29685613	29685635	-	AGGTAAGATGTTTGGTATTGTGG	0.203942
chr17	29685553	29685575	+	AATTTGTTAAATCCAATCCATGG	0.240948
chr17	29665809	29665831	-	GTAATTACCTTATTAAGAAGTGG	0.291281
chr17	29677308	29677330	-	GAAGGGTCACCATGATGAATGGG	0.266557
chr17	29687517	29687539	-	ACAATAAGCTCAGCATAGTCTGG	0.205397
chr17	29661940	29661962	-	AGCAGTAACTCTTTGTCGTTTGG	0.266372
chr17	29552181	29552203	+	AAATACCAGTCAAATGTCCATGG	0.216932
chr17	29683993	29684015	-	ATGTGGGTGCTGTTGTGATGAGG	0.295388
chr17	29527430	29527452	+	AATTCTGTAGAAGTTATTTCTGG	0.299204
chr17	29663470	29663492	+	TGTGAAATTGGTTTCAAGCAAGG	0.315423
chr17	29550539	29550561	+	TGCGGGAAATATTGATCTGCAGG	0.315385
chr17	29657340	29657362	-	TAAATTAAAGGTACAAGTTAAGG	0.223812
chr17	29553649	29553671	-	CTCCATGAATGTGTTATAGTTGG	0.17362
chr17	29546048	29546070	-	TAATTCTGCTGTACTGCCTTGGG	0.244253
chr17	29664491	29664513	+	TCCGTTCCAGTTACCGGGACAGG	0.351245
chr17	29562648	29562670	+	TGGTTACTCTGTTTGATTCTCGG	0.337706
chr17	29683526	29683548	+	AAAGGCAAGAAATGGAATCAGGG	0.290487
chr17	29559152	29559174	-	TCCACACCATCTCCTTCTTCAGG	0.304244
chr17	29665074	29665096	+	CCAAGAGCTCTTGTTGTCTTTGG	0.340237
chr17	29552261	29552283	-	ACAGAAGAAGCTGACCATAGAGG	0.291076
chr17	29684010	29684032	-	ACTGAAACTTTACGTAAATGTGG	0.276992
chr17	29701064	29701086	-	TCCACTGTTACAGTGGCCAGTGG	0.348586
chr17	29548922	29548944	-	ATCTCCCAAAATGTTTCTACAGG	0.352237
chr17	29657462	29657484	-	AAAAATTCTAACGTGAGGTGTGG	0.31161
chr17	29559186	29559208	-	CTTAAGAAATAACTGTGATTTGG	0.32989
chr17	29553480	29553502	-	TGGGCTTGTCGGCAAATCGGGGG	0.340225
chr17	29663393	29663415	+	ACCAGTGCAACAGGTGGCTTGGG	0.317713
chr17	29559771	29559793	+	AAAGTGCGCAAACAGGTGGCAGG	0.321753
chr17	29556192	29556214	+	GCAGAGAAGCAATTCTGGCCTGG	0.371538
chr17	29683550	29683572	+	TCACAACACCCCCCAAAATGAGG	0.346971
chr17	29685971	29685993	+	ATTTGATTTGTTGCAGGTTTTGG	0.234846
chr17	29687574	29687596	-	CTGGTTTCTTCATCAATTCCAGG	0.394408
chr17	29552158	29552180	+	GGATGTGATATTCCTTCTAGTGG	0.344892
chr17	29685609	29685631	-	AAGATGTTTGGTATTGTGGTGGG	0.31403
chr17	29701048	29701070	+	GTTGAACTCTCCCCTACCACTGG	0.362088
chr17	29587439	29587461	+	AGTCTTTCCTTCATAAGTGACGG	0.340922
chr17	29533306	29533328	+	GTTGAACTTCGAAATATGTTTGG	0.306862
chr17	29664567	29664589	+	AACAGTCACAGAAGCTTTGTTGG	0.215232
chr17	29676235	29676257	+	TGAAGTGAATACACAGAGCGTGG	0.328439
chr17	29663392	29663414	+	AACCAGTGCAACAGGTGGCTTGG	0.349302
chr17	29654847	29654869	-	TAAAAAACCTACCGTAAACTCGG	0.279217
chr17	29685621	29685643	-	TACTTTGCAGGTAAGATGTTTGG	0.317028
chr17	29679307	29679329	-	AAGGTATCCTTCAGAACCTTTGG	0.278417
chr17	29664847	29664869	+	GAGATATTCCAACGTGCAAGTGG	0.334873
chr17	29652940	29652962	-	AGCGATTGCTAGGCCCGGTATGG	0.339084
chr17	29663638	29663660	+	CCTGCTTCTTTACAGGTTATTGG	0.32917
chr17	29654585	29654607	+	AAATGACATTTATTATGCTTCGG	0.342761
chr17	29546041	29546063	-	GCTGTACTGCCTTGGGTTTCGGG	0.412441
chr17	29664523	29664545	-	GTCTCTCTCTCATAGGAGCCAGG	0.327396
chr17	29679358	29679380	-	GGATTTCCTGGCTCGGGGACTGG	0.370063
chr17	29687606	29687628	-	AAGGAGATGTGGGAGTCAGGAGG	0.398051
chr17	29663437	29663459	+	GGCAGATACTGCTGTAGCTTTGG	0.310825
chr17	29663394	29663416	-	TCCCAAGCCACCTGTTGCACTGG	0.401481
chr17	29579969	29579991	-	TACTGTAGCTTTATTCAGTAGGG	0.422337
chr17	29585485	29585507	-	TTCAAGCCCCTTTCGATTCTAGG	0.405836
chr17	29508480	29508502	+	GTTAGCAGTTATAAATAGCCTGG	0.423143
chr17	29552142	29552164	-	CACATCCTACCCCGTAAAAAAGG	0.40176
chr17	29579970	29579992	-	TTACTGTAGCTTTATTCAGTAGG	0.353185
chr17	29663856	29663878	-	GTCCATGTGTGGAAGCTCTAAGG	0.392516
chr17	29663444	29663466	+	ACTGCTGTAGCTTTGGCTTCTGG	0.415658
chr17	29676155	29676177	-	ACTGTTCTTGCAACAATAGCAGG	0.384521
chr17	29579964	29579986	-	TAGCTTTATTCAGTAGGGAGTGG	0.417568
chr17	29679342	29679364	-	GGACTGGTCTGGCCGACAGTTGG	0.372637
chr17	29665052	29665074	-	GTTGCAGGGATGGATTATATTGG	0.36471
chr17	29556297	29556319	+	TACACCTGTCAGCAAATTTATGG	0.404407
chr17	29556087	29556109	-	TGGATCCTCCTCCACTCACATGG	0.309123
chr17	29676248	29676270	+	CAGAGCGTGGCCTACTTAGCAGG	0.417184
chr17	29653085	29653107	+	CGGCTGCTGACTGGCCTCAAAGG	0.418557
chr17	29679306	29679328	-	AGGTATCCTTCAGAACCTTTGGG	0.384443
chr17	29685543	29685565	-	GATTTAACAAATTTGGATCTTGG	0.419135
chr17	29587446	29587468	-	CACATTGCCGTCACTTATGAAGG	0.466353
chr17	29553681	29553703	+	GTCAGCAATATGATGTCAACAGG	0.441109
chr17	29553483	29553505	-	GTCTGGGCTTGTCGGCAAATCGG	0.480593
chr17	29687554	29687576	-	AGGCAGGTACGTGTCAATCAAGG	0.420526
chr17	29556301	29556323	-	CGATCCATAAATTTGCTGACAGG	0.403975
chr17	29685608	29685630	-	AGATGTTTGGTATTGTGGTGGGG	0.396919
chr17	29509662	29509684	+	TGATGAAAACAACATGAATAAGG	0.388096
chr17	29687617	29687639	-	TGCAGGAGGGTAAGGAGATGTGG	0.411644
chr17	29679370	29679392	-	GTCCAGGCTCATGGATTTCCTGG	0.440633
chr17	29483080	29483102	-	AACCAAAGAAAACTTGTATTTGG	0.442284
chr17	29685550	29685572	-	TGGATTGGATTTAACAAATTTGG	0.441373
chr17	29546049	29546071	-	TTAATTCTGCTGTACTGCCTTGG	0.46761
chr17	29684033	29684055	+	GTCTGAATCAAATGTTCTCTTGG	0.437782
chr17	29665067	29665089	-	CAACAAGAGCTCTTGGTTGCAGG	0.388738
chr17	29683562	29683584	-	TTCTGCTACTCTCCTCATTTTGG	0.45426
chr17	29553481	29553503	-	CTGGGCTTGTCGGCAAATCGGGG	0.359917
chr17	29670117	29670139	+	AACTTTAACTTTGCATTGGTTGG	0.392924
chr17	29486088	29486110	+	ACACTGGAAAAATGTCTTGCTGG	0.45041
chr17	29683525	29683547	+	AAAAGGCAAGAAATGGAATCAGG	0.34068
chr17	29687631	29687653	-	AGCTGGCTCTGCAGTGCAGGAGG	0.45355
chr17	29665075	29665097	+	CAAGAGCTCTTGTTGTCTTTGGG	0.439968
chr17	29548917	29548939	+	ATGCTCCTGTAGAAACATTTTGG	0.459837
chr17	29588768	29588790	+	GGCAACACTTCTTGCATACCTGG	0.433315
chr17	29664576	29664598	+	AGAAGCTTTGTTGGAGATCATGG	0.434478
chr17	29683579	29683601	+	GCAGAAACTGATTATGAAATGGG	0.46299
chr17	29687625	29687647	-	CTCTGCAGTGCAGGAGGGTAAGG	0.443243
chr17	29483123	29483145	+	TTTAAAGAATGTTAACAATATGG	0.435532
chr17	29663698	29663720	-	TGTTGTTCTAAAGTAGGAGTTGG	0.436483
chr17	29687616	29687638	-	GCAGGAGGGTAAGGAGATGTGGG	0.356108
chr17	29553479	29553501	-	GGGCTTGTCGGCAAATCGGGGGG	0.427356
chr17	29687707	29687729	-	TTACTGACCTGGGGAATGCTGGG	0.472597
chr17	29562972	29562994	-	GTGATCACAATTCGTAATAAAGG	0.471875
chr17	29687692	29687714	-	ATGCTGGGAAGTTGCAAGTGAGG	0.459416
chr17	29679353	29679375	-	TCCTGGCTCGGGGACTGGTCTGG	0.434787
chr17	29508714	29508736	+	TTCTTTATTTATAGGCATTTTGG	0.469433
chr17	29562921	29562943	+	CGTGCATTTCTGTAGGTATATGG	0.406917
chr17	29701095	29701117	-	GCACTTGGCTTGCGGATCCGTGG	0.480941
chr17	29687630	29687652	-	GCTGGCTCTGCAGTGCAGGAGGG	0.419505
chr17	29482995	29483017	+	TTTCAGCTTCCAATAAAAACAGG	0.429048
chr17	29687556	29687578	+	TTGATTGACACGTACCTGCCTGG	0.456079
chr17	29490258	29490280	-	TGAAGAAAATGGCAGATTTCTGG	0.470044
chr17	29560126	29560148	+	GGCTGATCGGTTTGAGAGATTGG	0.497614
chr17	29665798	29665820	-	ATTAAGAAGTGGCTGTAATTTGG	0.444036
chr17	29528156	29528178	+	TCACAACAACCAACACTTTAAGG	0.480363
chr17	29701103	29701125	-	TTGCTTCTGCACTTGGCTTGCGG	0.459867
chr17	29496993	29497015	+	AAAATTAAAACGACTCCTGAAGG	0.464572
chr17	29687669	29687691	-	TCATGGAATTAGAAAGGTTAAGG	0.436076
chr17	29509627	29509649	-	GATATATCCTGGATTATTTCTGG	0.457123
chr17	29679389	29679411	+	GGACATGGGGCAACCTTCTCAGG	0.478457
chr17	29556238	29556260	-	GAACCCTTACGTTCACTGACTGG	0.491552
chr17	29683518	29683540	+	GGCTCCTAAAAGGCAAGAAATGG	0.489347
chr17	29508462	29508484	-	CTAACTGCGCAACCTTCTTTAGG	0.481587
chr17	29687609	29687631	-	GGTAAGGAGATGTGGGAGTCAGG	0.441449
chr17	29687570	29687592	-	TTTCTTCATCAATTCCAGGCAGG	0.494603
chr17	29664434	29664456	-	GCCAAACAGCAAGTAAAATTTGG	0.47581
chr17	29701063	29701085	+	ACCACTGGCCACTGTAACAGTGG	0.4632
chr17	29588840	29588862	+	CCTTACCAGTTCAAAGTTTGAGG	0.472028
chr17	29553482	29553504	-	TCTGGGCTTGTCGGCAAATCGGG	0.503137
chr17	29533369	29533391	-	ACCGGTGCCATTCGTATTGCTGG	0.492003
chr17	29562769	29562791	+	AATAATGACATTCTGTTTCAAGG	0.505438
chr17	29527461	29527483	+	CGAAAAGCTCTTGCTGGCCATGG	0.48062
chr17	29663458	29663480	+	GGCTTCTGGAAATGTGAAATTGG	0.463216
chr17	29665722	29665744	+	GCACTTGAGAGTTGCTTAAAAGG	0.486572
chr17	29422366	29422388	+	GGTCAGCCGCTTCGACGAGCAGG	0.50319
chr17	29588840	29588862	-	CCTCAAACTTTGAACTGGTAAGG	0.490324
chr17	29560042	29560064	+	CCAGACAAGAGCTACATTTATGG	0.51554
chr17	29559739	29559761	-	CTTCACTGCAGTCATTCAAAAGG	0.522695
chr17	29687675	29687697	-	GTGAGGTCATGGAATTAGAAAGG	0.528805
chr17	29665802	29665824	+	ATTACAGCCACTTCTTAATAAGG	0.507032
chr17	29685998	29686020	+	AATGGCTTGTGGCGGTTTGCAGG	0.506089
chr17	29701078	29701100	+	AACAGTGGACGAACTCGCCACGG	0.497047
chr17	29687700	29687722	+	GCAACTTCCCAGCATTCCCCAGG	0.466104
chr17	29683578	29683600	+	AGCAGAAACTGATTATGAAATGG	0.482313
chr17	29687593	29687615	-	AGTCAGGAGGGATTCTTCACTGG	0.482881
chr17	29685633	29685655	-	GATACATTTATTTACTTTGCAGG	0.504421
chr17	29490273	29490295	+	TTTCTTCACACCTGTCGTGAAGG	0.523463
chr17	29701114	29701136	+	GTGCAGAAGCAAAGAAGCGCTGG	0.507857
chr17	29701110	29701132	-	CGCTTCTTTGCTTCTGCACTTGG	0.496625
chr17	29701027	29701049	-	ACGTTCTCCTTGTCGATTCCTGG	0.522266
chr17	29663384	29663406	+	TTCATCAAAACCAGTGCAACAGG	0.438651
chr17	29687708	29687730	-	TTTACTGACCTGGGGAATGCTGG	0.506882
chr17	29687605	29687627	-	AGGAGATGTGGGAGTCAGGAGGG	0.513181
chr17	29556230	29556252	-	ACGTTCACTGACTGGACCCATGG	0.417571
chr17	29701059	29701081	-	TGTTACAGTGGCCAGTGGTAGGG	0.522349
chr17	29687665	29687687	-	GGAATTAGAAAGGTTAAGGTTGG	0.49618
chr17	29546042	29546064	-	TGCTGTACTGCCTTGGGTTTCGG	0.48298
chr17	29548855	29548877	+	TTAAAAAATTCAGGCTCTGCTGG	0.524393
chr17	29652899	29652921	-	TCATATGGCTTTGCATAATATGG	0.528696
chr17	29701060	29701082	-	CTGTTACAGTGGCCAGTGGTAGG	0.538738
chr17	29701058	29701080	-	GTTACAGTGGCCAGTGGTAGGGG	0.549298
chr17	29687686	29687708	-	GGAAGTTGCAAGTGAGGTCATGG	0.590267
chr17	29701071	29701093	-	GAGTTCGTCCACTGTTACAGTGG	0.533531
chr22	30077440	30077462	+	GGAAAAGAGCAAGCATCTGCAGG	0.260912
chr22	30032844	30032866	+	CTGGCTCAAAATGGACAAGAAGG	0.320495
chr22	30050660	30050682	-	ATCCCCGCTTGTGAACACTGGGG	0.318309
chr22	30067853	30067875	+	GGAGGAGGCTGAACGCACGAGGG	0.303691
chr22	30057286	30057308	-	TGTTTCGGATTTCATTCCACGGG	0.299973
chr22	30070911	30070933	-	CACCGGGTACGTGGGCTTGGTGG	0.328419
chr22	30038226	30038248	-	GGAGCACAGAAGCCTCAGGAGGG	0.291618
chr22	30038261	30038283	-	TGAGCCTACCTTGGCCTGGACGG	0.254138
chr22	30032811	30032833	+	TGGACTGCAGTACACAATCAAGG	0.279595
chr22	30035081	30035103	+	ACTGGATCATGATGTTTCAAAGG	0.282941
chr22	30069377	30069399	+	CACAGCGATTCGCACGGAGGAGG	0.264393
chr22	30038265	30038287	-	TCTTTGAGCCTACCTTGGCCTGG	0.245478
chr22	30054193	30054215	+	GGAATATCTGAAGATAGCTCAGG	0.285963
chr22	30050658	30050680	+	GACCCCAGTGTTCACAAGCGGGG	0.215251
chr22	30064320	30064342	+	AGATTCTCCAGCTATGTATCGGG	0.246126
chr22	30057200	30057222	+	AAGGGCACAGAGCTGCTGCTTGG	0.296074
chr22	30070855	30070877	+	CCTGCAGGAAGCACGCGAGGCGG	0.238693
chr22	30064392	30064414	+	AGCAGATGAAAGCCCAGGCCAGG	0.261873
chr22	30032767	30032789	+	GATTTGGTGTGCCGGACTCTGGG	0.249219
chr22	30057232	30057254	-	GGTCATAAATGTGAAGCCCCAGG	0.239813
chr22	30051597	30051619	+	TCAGATGACTCCGGAAATGTGGG	0.274614
chr22	30057270	30057292	+	CCCCCAAGATCTCCTTCCCGTGG	0.203831
chr22	30057271	30057293	-	TCCACGGGAAGGAGATCTTGGGG	0.239963
chr22	30057215	30057237	+	CTGCTTGGAGTGGATGCCCTGGG	0.210926
chr22	30000053	30000075	+	CACCGTGAGGATCGTCACCATGG	0.220332
chr22	30077419	30077441	+	TGCCGGCAGAGTGGAATACATGG	0.213153
chr22	30032726	30032748	+	GTTTGTTATTGCAGATGAAGTGG	0.172298
chr22	30038214	30038236	+	AAAGATCTACTGCCCTCCTGAGG	0.247693
chr22	30064347	30064369	+	ATGATCTATTTATGAGGAGAAGG	0.199427
chr22	30070919	30070941	-	CCCAGGCTCACCGGGTACGTGGG	0.181715
chr22	30074224	30074246	-	TCACCAATGAGGTTGAAGCTTGG	0.217961
chr22	30057270	30057292	-	CCACGGGAAGGAGATCTTGGGGG	0.239676
chr22	30054217	30054239	-	AGTTCACACCGTACATCTCCAGG	0.183286
chr22	30057287	30057309	-	ATGTTTCGGATTTCATTCCACGG	0.213984
chr22	30070852	30070874	+	GGACCTGCAGGAAGCACGCGAGG	0.176579
chr22	30000042	30000064	-	ATCCTCACGGTGAACGTCTTGGG	0.220303
chr22	30032759	30032781	+	ACCTCTTTGATTTGGTGTGCCGG	0.168081
chr22	30074250	30074272	-	TATCTTTGAAGTCGAAAGACAGG	0.19792
chr22	30000043	30000065	-	GATCCTCACGGTGAACGTCTTGG	0.25276
chr22	30000040	30000062	+	AACCCAAGACGTTCACCGTGAGG	0.221437
chr22	30032783	30032805	+	CTCTGGGGCTCCGAGAAACCTGG	0.188981
chr22	30057307	30057329	+	CATCTCGTACAGTGACAAGGAGG	0.203912
chr22	30064319	30064341	+	CAGATTCTCCAGCTATGTATCGG	0.192996
chr22	30032768	30032790	+	ATTTGGTGTGCCGGACTCTGGGG	0.216414
chr22	30054209	30054231	+	GCTCAGGACCTGGAGATGTACGG	0.144268
chr22	30000055	30000077	-	GTCCATGGTGACGATCCTCACGG	0.198738
chr22	30051596	30051618	+	ATCAGATGACTCCGGAAATGTGG	0.187625
chr22	30038230	30038252	-	GCCAGGAGCACAGAAGCCTCAGG	0.204252
chr22	30067916	30067938	+	AACAATGGCCAACGAAGCACTGG	0.209254
chr22	30032820	30032842	+	GTACACAATCAAGGACACAGTGG	0.246137
chr22	30032760	30032782	-	TCCGGCACACCAAATCAAAGAGG	0.207416
chr22	30069407	30069429	+	CCTGATGGAGCAGAAGGTGCTGG	0.166103
chr22	30069401	30069423	+	GAAGCGCCTGATGGAGCAGAAGG	0.203209
chr22	30032778	30032800	-	TTTCTCGGAGCCCCAGAGTCCGG	0.195555
chr22	30070813	30070835	+	CTTTCCTTGCAGGGCCAAAGAGG	0.184017
chr22	30057253	30057275	-	TGGGGGTCAGTCTGTTCTCAGGG	0.209429
chr22	30035109	30035131	-	GCCAAGAAGTGAAAGGTGACTGG	0.181002
chr22	30054199	30054221	+	TCTGAAGATAGCTCAGGACCTGG	0.133787
chr22	30069326	30069348	+	TCTGGCCCAGAAGGCCGCAGAGG	0.118713
chr22	30038257	30038279	+	TACGCCGTCCAGGCCAAGGTAGG	0.214956
chr22	30000065	30000087	+	CGTCACCATGGACGCCGAGATGG	0.1575
chr22	30051634	30051656	+	GCTTGGTACGCAGAGCACCGAGG	0.178971
chr22	30069298	30069320	-	TGCCTCCTCCTCGGTGATCTGGG	0.206614
chr22	30051657	30051679	-	TGAATGGGCCTCACCTGGCTCGG	0.163859
chr22	30000008	30000030	-	TGAGAGAGCTGAAGCTCATGCGG	0.112202
chr22	30057301	30057323	-	TGTCACTGTACGAGATGTTTCGG	0.140178
chr22	30000079	30000101	-	CTCGCAATTGAACTCCATCTCGG	0.158686
chr22	30064345	30064367	-	TTCTCCTCATAAATAGATCATGG	0.159507
chr22	30069293	30069315	+	AAAGGCCCAGATCACCGAGGAGG	0.128693
chr22	30050662	30050684	-	AAATCCCCGCTTGTGAACACTGG	0.114202
chr22	30067835	30067857	+	TCGAGAGAAGCAGATGAGGGAGG	0.100375
chr22	30057273	30057295	-	ATTCCACGGGAAGGAGATCTTGG	0.113871
chr22	30054232	30054254	+	TGTGAACTACTTTGCAATCCGGG	0.131717
chr22	30035138	30035160	+	TTATCCTGAGAATGCTGAAGAGG	0.17922
chr22	30064341	30064363	+	GGAACCATGATCTATTTATGAGG	0.194385
chr22	30069266	30069288	+	TGAGGAGACAGCTGACCTGTTGG	0.0871989
chr22	30069290	30069312	+	TGAAAAGGCCCAGATCACCGAGG	0.132002
chr22	30057311	30057333	+	TCGTACAGTGACAAGGAGGTAGG	0.110591
chr22	30070920	30070942	-	CCCCAGGCTCACCGGGTACGTGG	0.135974
chr22	30064327	30064349	-	CATGGTTCCCGATACATAGCTGG	0.11138
chr22	30035150	30035172	+	TGCTGAAGAGGAGCTGGTTCAGG	0.119506
chr22	30064387	30064409	+	AGTTCAGCAGATGAAAGCCCAGG	0.111249
chr22	30032731	30032753	+	TTATTGCAGATGAAGTGGAAAGG	0.113315
chr22	30050657	30050679	+	CGACCCCAGTGTTCACAAGCGGG	0.155176
chr22	30035116	30035138	-	AAATTTGGCCAAGAAGTGAAAGG	0.134047
chr22	30050656	30050678	+	ACGACCCCAGTGTTCACAAGCGG	0.227266
chr22	30038247	30038269	+	CCTGGCTTCTTACGCCGTCCAGG	0.111994
chr22	30038247	30038269	-	CCTGGACGGCGTAAGAAGCCAGG	0.154688
chr22	30057205	30057227	+	CACAGAGCTGCTGCTTGGAGTGG	0.148461
chr22	30064404	30064426	-	AGCCTTCTCCTCCCTGGCCTGGG	0.159925
chr22	30074235	30074257	-	AAGACAGGCTGTCACCAATGAGG	0.0970704
chr22	30038253	30038275	+	TTCTTACGCCGTCCAGGCCAAGG	0.108111
chr22	30067924	30067946	-	AGAAATCACCAGTGCTTCGTTGG	0.100827
chr22	30069340	30069362	-	CATTTCCTGCTCAGCCTCTGCGG	0.111761
chr22	30035142	30035164	-	AGCTCCTCTTCAGCATTCTCAGG	0.0540346
chr22	30057282	30057304	-	TCGGATTTCATTCCACGGGAAGG	0.125267
chr22	30069353	30069375	+	GCAGGAAATGCAGCGCATCAAGG	0.140083
chr22	30057231	30057253	-	GTCATAAATGTGAAGCCCCAGGG	0.121949
chr22	30064414	30064436	+	GGAGGAGAAGGCTAGAAAGCAGG	0.0837307
chr22	30000007	30000029	-	GAGAGAGCTGAAGCTCATGCGGG	0.101111
chr22	30067862	30067884	+	TGAACGCACGAGGGATGAGTTGG	0.12608
chr22	30057216	30057238	+	TGCTTGGAGTGGATGCCCTGGGG	0.101306
chr22	30032732	30032754	+	TATTGCAGATGAAGTGGAAAGGG	0.0517134
chr22	30074212	30074234	-	TTGAAGCTTGGTATGTCAGGAGG	0.11016
chr22	30067829	30067851	-	TCATCTGCTTCTCTCGAGCGAGG	0.11596
chr22	30069254	30069276	-	CTGTCTCCTCAGACCGCATCTGG	0.0691776
chr22	30057254	30057276	-	TTGGGGGTCAGTCTGTTCTCAGG	0.0868024
chr22	30069308	30069330	+	CGAGGAGGAGGCAAAACTTCTGG	0.0856193
chr22	30064396	30064418	+	GATGAAAGCCCAGGCCAGGGAGG	0.122581
chr22	30069451	30069473	+	AGATGGCTGAGGAGTCAGAGAGG	0.0949396
chr22	30067852	30067874	+	GGGAGGAGGCTGAACGCACGAGG	0.100368
chr22	30064374	30064396	-	CTGCTGAACTTCCAAAGAATCGG	0.0779509
chr22	30050661	30050683	-	AATCCCCGCTTGTGAACACTGGG	0.125105
chr22	30064393	30064415	+	GCAGATGAAAGCCCAGGCCAGGG	0.111877
chr22	30070840	30070862	+	TCAGCTGAAGCAGGACCTGCAGG	0.0611584
chr22	30057182	30057204	+	TTGGATCCACAGAATAAAAAGGG	0.0969078
chr22	30069371	30069393	+	CAAGGCCACAGCGATTCGCACGG	0.0813405
chr22	30051600	30051622	+	GATGACTCCGGAAATGTGGGAGG	0.149144
chr22	30000013	30000035	+	TGAGCTTCAGCTCTCTCAAGAGG	0.099934
chr22	30067867	30067889	+	GCACGAGGGATGAGTTGGAGAGG	0.0895165
chr22	30069392	30069414	+	GGAGGAGGAGAAGCGCCTGATGG	0.0675235
chr22	30057304	30057326	+	AAACATCTCGTACAGTGACAAGG	0.133204
chr22	29999998	30000020	-	GAAGCTCATGCGGGAAGCGATGG	0.0751602
chr22	30070887	30070909	-	AATCTCCAGGAGCTTCTGCTTGG	0.119122
chr22	30051617	30051639	+	GGGAGGAGAGAATTACTGCTTGG	0.12128
chr22	30051588	30051610	+	AAATCTGTATCAGATGACTCCGG	0.076822
chr22	30067870	30067892	+	CGAGGGATGAGTTGGAGAGGAGG	0.0913685
chr22	30032736	30032758	+	GCAGATGAAGTGGAAAGGGAAGG	0.103965
chr22	30074274	30074296	+	TGACATGAAGCGGCTTTCCATGG	0.122363
chr22	30070855	30070877	-	CCGCCTCGCGTGCTTCCTGCAGG	0.121011
chr22	30069248	30069270	+	TGCCCTCCAGATGCGGTCTGAGG	0.108665
chr22	30067901	30067923	+	GATGAAAGAAGAAGCAACAATGG	0.0946414
chr22	30032825	30032847	+	CAATCAAGGACACAGTGGCCTGG	0.106461
chr22	30032766	30032788	+	TGATTTGGTGTGCCGGACTCTGG	0.0967874
chr22	30057272	30057294	-	TTCCACGGGAAGGAGATCTTGGG	0.133405
chr22	30064410	30064432	-	CTTTCTAGCCTTCTCCTCCCTGG	0.114441
chr22	30074194	30074216	-	GGAGGCAACGGTGCTGGAATTGG	0.119556
chr22	30050642	30050664	-	TGGGGTCGTAGTCACCATACTGG	0.0976343
chr22	30032801	30032823	-	GTACTGCAGTCCAAAGAACCAGG	0.117388
chr22	30069296	30069318	+	GGCCCAGATCACCGAGGAGGAGG	0.0995594
chr22	30067832	30067854	+	CGCTCGAGAGAAGCAGATGAGGG	0.107381
chr22	30070882	30070904	+	AAGAGCCAAGCAGAAGCTCCTGG	0.0886738
chr22	30070831	30070853	+	AGAGGCAGATCAGCTGAAGCAGG	0.0810765
chr22	30069440	30069462	+	GCTGGCACTGAAGATGGCTGAGG	0.0839631
chr22	30060975	30060997	+	CCAGTTTACTATTAAACCACTGG	0.0829489
chr22	30035144	30035166	+	TGAGAATGCTGAAGAGGAGCTGG	0.128975
chr22	30077473	30077495	+	TGAACTCAAGACAGAAATCGAGG	0.105093
chr22	30074200	30074222	-	ATGTCAGGAGGCAACGGTGCTGG	0.105892
chr22	30069434	30069456	+	CGAGGTGCTGGCACTGAAGATGG	0.117961
chr22	30074215	30074237	-	AGGTTGAAGCTTGGTATGTCAGG	0.115774
chr22	30069376	30069398	-	CTCCTCCGTGCGAATCGCTGTGG	0.11962
chr22	30061032	30061054	+	AAAGCTTCGTGTTAATAAGCTGG	0.129733
chr22	30074206	30074228	-	CTTGGTATGTCAGGAGGCAACGG	0.140158
chr22	30057214	30057236	+	GCTGCTTGGAGTGGATGCCCTGG	0.160479
chr22	30038227	30038249	-	AGGAGCACAGAAGCCTCAGGAGG	0.12543
chr22	30074221	30074243	+	ATACCAAGCTTCAACCTCATTGG	0.14526
chr22	30054231	30054253	+	GTGTGAACTACTTTGCAATCCGG	0.123251
chr22	30069374	30069396	+	GGCCACAGCGATTCGCACGGAGG	0.166916
chr22	30057181	30057203	+	ATTGGATCCACAGAATAAAAAGG	0.176176
chr22	30064402	30064424	+	AGCCCAGGCCAGGGAGGAGAAGG	0.115165
chr22	30061028	30061050	-	CTTATTAACACGAAGCTTTGAGG	0.19689
chr22	30077506	30077528	+	GAAAGAGAGGGAGACAGCTCTGG	0.271085
chr22	30069416	30069438	+	GCAGAAGGTGCTGGAAGCCGAGG	0.180448
chr22	30069433	30069455	-	CATCTTCAGTGCCAGCACCTCGG	0.167816
chr22	30067831	30067853	+	TCGCTCGAGAGAAGCAGATGAGG	0.198798
chr22	30050693	30050715	+	AGAGGAATTGCTTCCAAAAAGGG	0.215575
chr22	29999986	30000008	-	GGAAGCGATGGCCCCGGCCATGG	0.217151
chr22	30035063	30035085	+	CTCTGCAATTCTGCAGGTACTGG	0.298634
chr22	30069422	30069444	+	GGTGCTGGAAGCCGAGGTGCTGG	0.209329
chr22	30067801	30067823	+	TTCACCCCTCGCAGATGGAGCGG	0.184399
chr22	30032848	30032870	+	CTCAAAATGGACAAGAAGGTTGG	0.179993
chr22	30069407	30069429	-	CCAGCACCTTCTGCTCCATCAGG	0.189536
chr22	30032751	30032773	+	AGGGAAGGACCTCTTTGATTTGG	0.260985
chr22	30090749	30090771	+	GCAGAGCGCCAAGTCCCGAGTGG	0.324048
chr22	29999974	29999996	+	CTGAGCCCCGCGCCATGGCCGGG	0.303858
chr22	30032835	30032857	+	CACAGTGGCCTGGCTCAAAATGG	0.258658
chr22	29999973	29999995	+	CCTGAGCCCCGCGCCATGGCCGG	0.347484
chr22	30060975	30060997	-	CCAGTGGTTTAATAGTAAACTGG	0.284347
chr22	30069317	30069339	+	GGCAAAACTTCTGGCCCAGAAGG	0.27086
chr22	30074264	30074286	+	TCAAAGATACTGACATGAAGCGG	0.350605
chr22	30051644	30051666	+	CAGAGCACCGAGGCCGAGCCAGG	0.282807
[truncated: 334 more rows]

## Sheet: hela
Chromosome	Start	End	Strand	sgRNA	Normalized efficacy
chr4	184605984	184606006	-	ACATCAGGTTACCTCTACCAAGG	0.177011
chr1	11736866	11736888	+	CTGATGCCAGCTAGTGGGCGAGG	0.0015883
chr4	25379067	25379089	+	CTGTTTCCCATCCTTCCGGGTGG	0.498712
chr12	57936737	57936759	-	AATGTATGCACAGGGAACAGAGG	0.114708
chr2	131103494	131103516	-	CCAGACTCACCCGCTTGCCCAGG	0.250399
chr19	13044456	13044478	+	CATCAGACGCCTCCAGCCGCCGG	0.429864
chr11	62568644	62568666	-	CCTTGAACTTGAGCAACAACAGG	0.0354254
chrX	70764460	70764482	-	GGCTTCTTCCAAGCGACCCAGGG	0.25628
chr11	67161213	67161235	-	GCACGAGGCTGGGTCGAAGACGG	0.0731557
chr20	5099445	5099467	-	ACTAAGGGCCGAAGATAACGCGG	0.397212
chr1	111983887	111983909	+	GAGGTTCTGTGGGCACAACGTGG	0.092635
chr17	1585142	1585164	+	CATAGAACCAGTCCAACACAGGG	0.199302
chr3	53139688	53139710	-	GGATGCCACACTTCAGAAGCAGG	0.0812191
chr5	180670762	180670784	+	GCCCTTGAGGGTGCCACGAAGGG	0.218053
chr1	104080085	104080107	+	CTGATGATGAGGACCGACAGAGG	0.324574
chr7	148456392	148456414	-	TCCAAGTCACCAATGCAAGCTGG	0.0247649
chr11	65048525	65048547	+	AGTGATTCTCGAGGGAGACCGGG	0.434704
chr11	62603165	62603187	+	ACGTTCTTGGCCCTGAACACAGG	0.44279
chr3	127816276	127816298	-	CGACCAGGGCATTGCTGAGCTGG	0.0358725
chr5	34922806	34922828	-	AGTCATCTTCAGTTCAGCGAGGG	0.30449
chr7	99686629	99686651	+	GCGGCGGCTGCAGCTACGAACGG	0.0596238
chr11	65055206	65055228	-	TGTATGGTCCACAGGCAACCAGG	0.195948
chr17	76210752	76210774	+	CCCTTGCAGATGGCCGAGGCTGG	0.128782
chr3	137885940	137885962	+	CGGCAAACTTCACATGAAGGTGG	0.198328
chr16	69187525	69187547	-	AGTGATGAGCAAACTGGAAGAGG	0.331334
chr9	130551606	130551628	-	CGTCATCGCTGTCGATGCGCTGG	0.360047
chr1	35656557	35656579	-	TGAAATTGCCAAAGCCGAACTGG	0.166768
chr6	31498887	31498909	-	GCCGAGGCATGGACATCGAGCGG	0.541682
chr4	57888391	57888413	+	CCTACACGTGAAACATGCCAGGG	0.326941
chrX	53655747	53655769	-	ACTGGAACTGCCTCCTACCATGG	0.731588
chr13	115007637	115007659	+	TGCTCTAGATAACCGAACCCTGG	0.346552
chr15	65425417	65425439	+	CCTCGCCCACATAGGCAGCCTGG	0.108997
chr20	5923396	5923418	-	ATTCAGCTATACCCTGGAGGAGG	0.081348
chr7	148487432	148487454	+	TTCTACGCCAGCCGCCACAGTGG	0.304192
chr19	13041494	13041516	-	GGAGGGCGAGGAGATTGCCCGGG	0.608456
chr22	30144428	30144450	-	GCAGCACCTCAAGGCCAAGAAGG	0.245277
chr19	7747514	7747536	+	CACCTACATCTCCGTGCCCAAGG	0.0730249
chr19	2328385	2328407	-	AAGTTCCAGGGAGGCCGCGAAGG	0.394772
chr19	10305495	10305517	-	TGCCCGACGATGTCCGCAGGCGG	0.00801463
chr14	104000868	104000890	+	CGGGTCCTGTTTCCCACAGGCGG	0.0620899
chr15	78588016	78588038	-	GGTTAAGGAAATGACCAACCAGG	0.327868
chr2	71361824	71361846	-	CGCATCATCTGGTAAAGCAAAGG	0.239258
chr11	69456245	69456267	-	GGTGGCGACGATCTTCCGCATGG	0.37995
chr19	1089478	1089500	+	GCGGTAGCTACTGCACCAGCCGG	0.530261
chr6	170844381	170844403	-	GCTGAGAGAGATGTGTACACTGG	0.605075
chr16	57496717	57496739	-	TCCCTCGGTAGCCTTACGCCAGG	0.583315
chr8	67341861	67341883	-	TGGCGAACTGGTCCTCCAAGGGG	0.358863
chrX	24734550	24734572	+	TTTCTCTGTGCACACCGCCACGG	0.0697283
chr9	101981077	101981099	-	TGTTCAGGCTGGCTAGACGGCGG	0.584577
chr16	69402278	69402300	-	AGCCACCCAGAGAACCCGCAAGG	0.106819
chr19	16652800	16652822	-	GCCCAGTTCGTGGCTCGCAATGG	0.164187
chr10	124914546	124914568	-	CGGCACATCGTAGAGACGCACGG	0.364399
chr19	48956002	48956024	-	CCACTCGACGGAGGTCACGGGGG	0.467197
chr13	21742427	21742449	+	ATACAACTGCTTGCAACAGGAGG	0.123612
chr6	97717814	97717836	+	CCAGCCAATGTATATCCAAGTGG	0.418043
chr17	78970866	78970888	-	TCAGGGTGCCACCTACCCGCTGG	0.453626
chr2	219131259	219131281	+	CGTCAGCTGTGCCCGCCAACAGG	0.0847751
chr1	153719533	153719555	-	TGGCCTTACCTGAGTACGGCAGG	0.0478287
chr11	18531099	18531121	-	ATCCGCCATACCAGGCAACGGGG	0.224963
chr5	5423076	5423098	-	CGCAGCCCTGACATCGCGACAGG	0.0657545
chr2	231947620	231947642	+	GGGCCTTGGTTTGGCAGCCATGG	0.0537722
chr15	35261721	35261743	+	CAGACTCGCCCGAGCTCACCTGG	0.223299
chr3	47539775	47539797	-	CTGCAGGGATGTGCACGGGCAGG	0.138495
chr11	62569033	62569055	-	AAAGGCCTCCGTTCAGACCCAGG	0.244501
chrX	153762330	153762352	+	GATGTTGTCCCGGTTCCAGATGG	0.298631
chr21	33039664	33039686	+	TTGCATCATTGGCCGCACACTGG	0.445047
chr18	13731619	13731641	+	AACACAACAGCTTCTGGGACTGG	0.0849894
chr14	65507562	65507584	+	TGGCTATACCTTCTGTGGCCTGG	0.1143
chr1	222734830	222734852	-	TTGCGTGGGTTCAAGAAGAGTGG	0.0596051
chr5	43122224	43122246	+	ATTGAATGAACAGCGAGAGCAGG	0.320948
chr4	76881330	76881352	-	CCTTTAGGGTAAGCCTACAGAGG	0.342552
chr11	64884078	64884100	+	TTTCGTTGGTCCAGGCCAGGAGG	0.125475
chr1	220205728	220205750	-	TTCAACAACCAAAGCTCGAGTGG	0.0580773
chr1	151238476	151238498	-	CCATAGATACACGAAGGGCCTGG	0.321557
chr3	53267256	53267278	-	CATCGTGGATGGACACAGCGTGG	0.15285
chr2	29147998	29148020	+	TCAGCCTACTATTGAGCGAGTGG	0.474804
chr2	73478407	73478429	-	TAGTCCTTGAGTAATCCCGCAGG	0.66204
chr17	41570204	41570226	+	CTAGATATCGGTCCAGGAGCAGG	0.0700018
chr20	62333509	62333531	-	CTCCACCGACGAGGAGAGGCTGG	0.589457
chr2	70314923	70314945	+	TCGGCTTCTTATGCACGGAAAGG	0.0875779
chr12	118463596	118463618	-	AGCCCTACGCATGTCTCCACTGG	0.114305
chr3	113442344	113442366	-	AGGTGCAGTATGCTGTAGGGTGG	0.312623
chr1	44679509	44679531	+	GGACATTATCAACCCGGACAAGG	0.103302
chr17	4457528	4457550	+	GCTGCAGGATGCTGCACAAGGGG	0.246113
chr4	155467057	155467079	+	AGTACGATTTGCATCAGCCCTGG	0.130953
chr4	24556484	24556506	+	CGCCCAGGAATAGTTAGGAGAGG	0.252153
chr3	193355798	193355820	+	CAAGCTCGAATATTCCCAAGAGG	0.360128
chr16	89628788	89628810	-	TGTTCACTTACGTTCCGGACGGG	0.218053
chr12	112516022	112516044	-	ACGTTTGGGAAAGTACCAGGAGG	0.173386
chr12	108941729	108941751	-	GCTGCATGACGAGATCAGCATGG	0.516429
chr19	4267685	4267707	-	CACGACCAGCCTCGACAGCGGGG	0.0851694
chrX	64752467	64752489	-	GAGGAAGACAAAGTTTGCCAAGG	0.616554
chr12	57928871	57928893	+	GGACCTCATGCAGTAGGCGCTGG	0.0987774
chr19	36108772	36108794	-	GCTGGTACGAAGTGCCAAAGTGG	0.20681
chr12	54741820	54741842	-	TGCTTACCCTTAATGCCACCCGG	0.318672
chrX	153764185	153764207	+	AGCCACTGTGAGGCGGGAACGGG	0.127273
chr14	50065821	50065843	-	CTGCTGACAGAGGCTCAACACGG	0.450708
chr2	85839439	85839461	+	ACACAACTCGATGCTTACGGCGG	0.0804254
chr16	84216906	84216928	+	CTACGTCTCCATGATCCAAGAGG	0.137106
chr10	70206061	70206083	+	TCTAGATGGTTGGCAGGCACAGG	0.23441
chr6	4021664	4021686	-	TAGCGACTGGGTCTCCGCGGCGG	0.166423
chr7	73668600	73668622	-	CCGGCCACTACGAACTGCCGTGG	0.214266
chr9	139292775	139292797	+	TTGATTCTGAGATCTCCACGTGG	0.144119
chr9	139317686	139317708	-	AGAGCCGGTACGTCCTGGGCAGG	0.06372
chr12	57884329	57884351	+	GCTGGCTACCCTATCTGAGGAGG	0.166784
chr3	52726965	52726987	-	TCGCAGAGCAAGCGCAGAGGAGG	0.300744
chr8	117768017	117768039	-	AAGATGGCGTCCCGCAAGGAAGG	0.41239
chr6	17669697	17669719	+	TATTCGCCGAGCTGTTGAACTGG	0.133137
chr20	33872174	33872196	-	AGAACTTCTACAGGTGCGGCGGG	0.0869906
chr5	68470913	68470935	-	CAATCTTAGATGCTCTCCGAAGG	0.487837
chr12	121747621	121747643	-	GGCCTTAAGTCTTCTCCACATGG	0.0365099
chr12	108942903	108942925	-	GGAGCTTACCAAGGTGAGGATGG	0.164148
chrX	119005240	119005262	-	GGCGAAACCCGTGGGACCAGAGG	0.286073
chr8	41397262	41397284	-	AGGCCAACTCTTCCGGCGAGAGG	0.206123
chr1	19518710	19518732	-	TTCTCGTACTAAAGAGGGAGTGG	0.149389
chr12	108956386	108956408	+	GCAAGCCGGCAAGATGGCGGCGG	0.460195
chr19	45873399	45873421	-	GCGGGAGCTCAAACGCACGCTGG	0.42135
chr3	160118643	160118665	+	CTGCCCGGCGCAGAGAGGAAGGG	0.169929
chr8	28695153	28695175	-	AACCCACCGTCCAGATCGGCAGG	0.288814
chr20	13756742	13756764	-	AGAGCTTCAGGTGATGACGATGG	0.043187
chr22	29935332	29935354	-	GGCACGTCTGGACTGGGAGCTGG	0.17698
chr3	47537627	47537649	+	AAGTGAAGCTCTGATCCCGGTGG	0.282421
chr2	27565963	27565985	-	AAGCCTAGGGCCTCAAAGCCTGG	0.0633874
chr17	80758848	80758870	+	TGAAGCCGAAGGTGGCAGCATGG	0.162217
chr4	122744607	122744629	-	TACTGAAGTCCGGGAACCCGCGG	0.126418
chr14	58711636	58711658	+	ACGATGAGCTCAATCGGCACTGG	0.447902
chr1	212911951	212911973	-	AGCCTGTTATCCACCTCCAGAGG	0.123835
chr16	84216020	84216042	+	CGGTTGCTGAGGTAAGCCCAGGG	0.605937
chr15	69732364	69732386	-	TGTCACCATGCCTTGCAACCTGG	0.246123
chr11	125503195	125503217	-	CCACAGGACCAAACATCAACTGG	0.151082
chr1	145601753	145601775	-	GAGCGCAGTTGCTAACAGGATGG	0.29906
chr16	67650693	67650715	-	ATGCCGAACCAATTCTCCACTGG	0.409457
chr16	3024547	3024569	+	TCACCGGCAGTGAACTCAGGGGG	0.405528
chr4	7062904	7062926	+	CTCCAACAAGTCCTTGCAGAAGG	0.0770764
chr6	4032896	4032918	-	CCCAGGAGACAGTGTCCGCGAGG	0.109253
chr10	99236671	99236693	+	CATCACCTGGATGAAGCCAAAGG	0.211162
chr10	13658437	13658459	-	ATAGTGACACCGATGGGCCAAGG	0.171846
chr1	160281657	160281679	-	TAGCTGTGATGCAGTTGCGGAGG	0.250261
chr14	92624093	92624115	+	CATCGTCCATGGCCCACCAGAGG	0.118155
chr10	102752999	102753021	-	CAGATACCGTTTCCCTGGCCCGG	0.216892
chr6	31753468	31753490	+	ACAGCCAGGGTTCCACAGGGTGG	0.194033
chr2	27009156	27009178	-	CCGCGGCCGGTTACCTAAGGAGG	0.30879
chr1	112299304	112299326	-	AGCTATGGTGGAGAACACACAGG	0.385535
chr1	16274789	16274811	-	GCACCTGGACATCAGTAACGCGG	0.0682863
chr2	219449427	219449449	-	CTTACCAATAACTCCAAGGCTGG	0.159624
chr17	78109898	78109920	-	TCAGGTCGATACGGCCGGAAGGG	0.103753
chr12	124101071	124101093	+	TGCACTGATGTGATGGCCCGGGG	0.315039
chr3	142720482	142720504	+	AACGCCAGGCGGATCTCAGAAGG	0.16043
chr11	34133737	34133759	-	ACATGCCGAAGGTATTGCCCAGG	0.5028
chr12	124092149	124092171	+	AGATTCTTTGGATCGGAGGCAGG	0.183348
chrX	153628953	153628975	-	CTACATACCTTCTGGCGGCCAGG	0.188594
chr8	145651414	145651436	-	TGTACAAGAACGCCCGGGAGAGG	0.295841
chr11	14508032	14508054	+	ATGGATTAGCATGACAGACCTGG	0.436667
chr10	75006911	75006933	+	TGCCGAACACTTCCTCGCAAAGG	0.123474
chr16	23654323	23654345	+	GAACATCGTTCTCAATGGCAAGG	0.605831
chr11	116657220	116657242	+	AGCTTACCCTTCGTGCAGGCTGG	0.0202791
chr1	229606413	229606435	+	CAAGGTCAGAAAGCCGGGAGTGG	0.157975
chrX	53439929	53439951	-	GGACAAGAAGCGTATGGACAAGG	0.156949
chr19	30101353	30101375	-	GGGCGTGCTGCGCTTCAGGAAGG	0.0795298
chr1	6589148	6589170	-	TATATGCTGTAAACGCCAGCTGG	0.365737
chr17	38457740	38457762	+	AGTCTGTCGCAAACAGCAGGTGG	0.161857
chr3	42633073	42633095	-	ACTGCACGCACTCGTTCCCGCGG	0.446068
chr14	100826939	100826961	-	AACCGAATAGAGAGAGCCACCGG	0.347388
chr8	42693418	42693440	+	GAAACAGGAGGCGGTAAAGGAGG	0.0730795
chr17	36916842	36916864	-	TACCATGTTGGGCTCCCAGAGGG	0.0580146
chr5	72866458	72866480	+	AGTGTTCTCTCCGTTGAGCATGG	0.0990722
chr6	13617997	13618019	+	CTTAGCATCAAGAAATCGCCAGG	0.344992
chr14	23396851	23396873	+	TCAGCTCCTGTAACATGGCCTGG	0.0392864
chr11	64847059	64847081	-	AAGTCAGGCGTTCCTACAGCCGG	0.207306
chr19	17184131	17184153	-	TCTTGCAGGAAGCCTGCAACCGG	0.258027
chr15	75913242	75913264	+	GCAGTTCCAGTAACCTCCGGCGG	0.430958
chr2	10712232	10712254	+	TCAGGTGTCCGGCCGAACGACGG	0.14739
chr4	76708248	76708270	-	TGGCAGCTACTGGTAGCACCAGG	0.0938767
chr2	219131581	219131603	-	GGAGGTCTGGTCCTTTGAAGCGG	0.502079
chr8	95549375	95549397	-	TTTCTACTCTCTTGACAGCCTGG	0.117486
chr16	74336118	74336140	+	CATCATTGATGTGAAGCCGAAGG	0.0167085
chr21	34918573	34918595	-	AGGCAGCTGCATCACCCGCCTGG	0.150015
chr17	2238931	2238953	-	CAGCAGAATTTCCCTGCCAGAGG	0.373471
chr3	133362876	133362898	+	TGTAACAACTTCTCCCACAGTGG	0.198043
chr16	88871189	88871211	+	CGTCATGCCTGCAACGGGCCCGG	0.0650938
chr9	135927458	135927480	-	CATTTCGGGACCAGATGGGACGG	0.330613
chr11	126075604	126075626	+	TTGCGCCTCCTTCTCCACAATGG	0.0255172
chrX	153197812	153197834	+	CTATCATGGCTCGAGAGGCCTGG	0.166852
chr6	4041037	4041059	+	CGAAGGCGGTCTCGATCACGCGG	0.0881296
chr17	5366898	5366920	+	GAGATGGCAGCTACTCGACGAGG	0.0435319
chr1	210001474	210001496	+	ACATCTTCGAGATTTCGGCGAGG	0.0733094
chr11	33121219	33121241	+	GGTGATGGCCCAGCACAAGCAGG	0.299603
chr8	145650187	145650209	-	CCAACAGCTGGACTGCCCGCTGG	0.410355
chr10	121612638	121612660	-	ACACTCCTAGTCGCCACAAGAGG	0.135742
chr8	104063306	104063328	-	GATATTTGGCCATGTCCCACTGG	0.472894
chr14	100820100	100820122	+	CCACAGCATAGCTATAGGCCTGG	0.453381
chr12	95907629	95907651	-	CTTTACATGTTGGACGCAACAGG	0.0375623
chr12	32906952	32906974	-	AAGTACAACTGGAGCAAAGCTGG	0.0783978
chr7	73663400	73663422	-	AAGCATTCTGTGCTTGGCCCGGG	0.308163
chr11	64785914	64785936	+	GGGCTTCAACATCAAGACCCTGG	0.404943
chr17	12913932	12913954	+	TACAGATGAAAGCTACGACCAGG	0.502748
chr19	10291037	10291059	-	CCCAGGAGGAGCAAGTCCGATGG	0.163783
chr15	44109455	44109477	+	TCTGTAAACGCCGTAGCCGGGGG	0.307085
chr19	58899805	58899827	+	GAGAGGACTCCTTCACCAGAAGG	0.0185967
chr12	121018964	121018986	-	TCGTACGGGACACGATCGCCAGG	0.322557
chr17	61903906	61903928	-	TGGTTCGTAACACTCGCCACAGG	0.141656
chr3	127771394	127771416	-	CCTACAGGACTCACTTGCCATGG	0.387102
chr4	2242452	2242474	-	CAGGCAAGCCTATTCTAGAAGGG	0.0520137
chr10	135113508	135113530	+	TTTGACAACAGGTACACCAGCGG	0.0501149
chr10	12238289	12238311	-	TGGTAACGCCTCGGAAGAACGGG	0.471674
chr11	34139796	34139818	+	CTCCTCCCACGTTGCCACCATGG	0.0772379
chr1	33251977	33251999	-	AGCTTACGTGGACCTGGAAAAGG	0.0702425
chr12	96254967	96254989	-	CCTGTTAGTCCATTGAGGAAAGG	0.430117
chr11	108093232	108093254	+	ACAAGCCGGGCTACGTCCGAGGG	0.707503
chr1	228333260	228333282	+	GGAAGAGCACCCTGCTGAAGAGG	0.238213
chr11	34135292	34135314	+	GGCCAGGACTGTAGAAACAGTGG	0.155789
chr11	118443261	118443283	-	TCCTGGCTCGGATCTTACCATGG	0.513351
chr14	58666930	58666952	+	ACTACCATGCCGCTCTACGAGGG	0.697743
chr11	31531491	31531513	-	AGCTGTCCATTCCGCACCGACGG	0.116256
chr22	24953664	24953686	+	AAAGTACTGCATGAGGCCGAGGG	0.40612
chr1	229622229	229622251	+	AATGATAGGAACACCACCACAGG	0.138712
chr19	13868242	13868264	+	CCATATAACATCTGGTGCGATGG	0.266405
chr12	57036468	57036490	-	TAACATCTTTCGCTTCACCCAGG	0.582776
chr11	71730639	71730661	+	CTAGAACAGGTAGAAGGCACAGG	0.136426
chr1	236767339	236767361	+	GCTGGCATCACTTTGAGGGAGGG	0.346867
chr7	44612637	44612659	-	ATTCTTACAGACAGGTCCGGTGG	0.181204
chr20	21312940	21312962	-	AGTTCGGTTCATGTGTGGCAAGG	0.207377
chr8	145626379	145626401	-	GCTTGTCTACGGCACGCGGCTGG	0.201061
chr2	128047327	128047349	+	AGCGGCATTCTCGGATCACGGGG	0.383762
chr2	190323557	190323579	+	CTGCATCGCATCTGGTCACATGG	0.127822
chr3	142747204	142747226	-	CACCTATAGTAAACATGGGCTGG	0.340993
chr11	34149087	34149109	-	CAAGTAGGCTCTTCACCAAGGGG	0.107508
chr6	31508138	31508160	+	GGAGCAACTCTGGCTTGAGCAGG	0.217994
chr20	43992312	43992334	+	GGACCAGATGTTCGACGCCGAGG	0.421486
chr11	6629295	6629317	-	TCTCGGCAGGCCCAGTGCAAGGG	0.109349
chr2	118577354	118577376	-	GACGTTACCTGTCAGTCCCAGGG	0.237983
chr19	4258360	4258382	+	ACCGCCTGTCGGAGGAGGAGCGG	0.203221
chr14	105752632	105752654	-	AGAGCGCAGACCCTGCAGAATGG	0.121275
chr19	9940634	9940656	+	CCTTCAGATGAAATCCACGATGG	0.39624
chr11	65767043	65767065	-	TGCGCTCTCTGCAGAAGGAGGGG	0.0395006
chr16	69364908	69364930	+	TTTGGCAGGATAAAGGCGAGGGG	0.160582
chr2	99953999	99954021	+	CGAGCGCCATTGACAAGCAATGG	0.0809298
chr11	82888130	82888152	-	ATCAGGATATGCCTTAGGGAGGG	0.306552
chr15	91537636	91537658	-	GAGCGTCCGCCATGAGGAGAAGG	0.205843
chr3	183855956	183855978	-	CATCACTACTGCCCTGAAACAGG	0.127434
chr15	43027340	43027362	+	TCGTGGATGCTTTGGAACAGTGG	0.236575
chr19	10229374	10229396	-	GCACCTTCAGGATTGAGACCCGG	0.248592
chr6	42712954	42712976	+	CCCACTGCAGTCCTCCACGATGG	0.33332
chr20	62630461	62630483	+	TCCATGATCCCGACACACGGAGG	0.104033
chr5	176941901	176941923	+	GGCCAGCCTATCTTACCGAGGGG	0.770543
chrX	74284946	74284968	-	GCAATTCTTCGAATGCCACATGG	0.209431
chr11	18528407	18528429	+	GGATTGGGAGGGTATCCGGATGG	0.438004
chr2	96934221	96934243	+	CACAGTGAAGCTGTACCGGGAGG	0.441327
chr12	54737005	54737027	-	TCCAAGAGGGCAATTTCACCTGG	0.000198537
chr14	73570118	73570140	+	TCGAGAGAGAGATCGTGACCGGG	0.16785
chr9	72959146	72959168	-	GAAGAGTCTGCTCTGCACCCAGG	0.205214
chr19	54625946	54625968	+	TGCACTGGATTACATCCGCACGG	0.656489
chr13	113181687	113181709	-	GACGATGGATCAGTCTAGGAAGG	0.661355
chr6	30878503	30878525	-	TCGGCGTACTTGTCAAGGGAGGG	0.201084
chr1	236749548	236749570	-	TGCACCCTCTATTAAGAGGCTGG	0.0442633
chr20	35386509	35386531	-	CTTGCTTCACTACCAGCAGGAGG	0.229154
chr9	140108307	140108329	+	GGGCGATGACCAGCATGAGCTGG	0.175216
chr7	99697257	99697279	+	AAAGAGCTTCGCGTAGCGCCTGG	0.159532
chr1	44415646	44415668	+	ACCCAGCTGTGTGCGTCAGAAGG	0.0654881
chr6	30592673	30592695	+	GCAGCACAAGCGGTTGACCCAGG	0.497931
chr11	3781788	3781810	+	TGTACCAAATGAAGGTGCACTGG	0.230648
chr16	18866123	18866145	+	TGCCAGCAGTCTTGTTGCAAGGG	0.0743574
chr14	39645735	39645757	+	GGATTCTCAGATAGTGGAGGAGG	0.141964
chr3	72881557	72881579	-	TGAACGAAGACAGAAGCGCCTGG	0.114987
chr6	90529240	90529262	-	AGAGCCGCAGTGAGTTGGGCAGG	0.134161
chr21	34955866	34955888	+	CTAATCCTGCTGCTCGGAACAGG	0.375904
chr17	78120700	78120722	-	GCGAAAGCGGCTGCTCAAAGAGG	0.390744
chr9	139288742	139288764	+	CACCACTGACTTTCGGAGCAAGG	0.259843
chr11	126081519	126081541	-	CTTGTAAGATGGCGGCGCCCAGG	0.14065
chr5	159840518	159840540	-	GGGAAGAGGGATCGGTGGAATGG	0.360091
chr6	10697600	10697622	-	TACAGCTACTGCTGACAAGGAGG	0.571538
chr2	73467620	73467642	-	CCAAAGTCTTTGCTGCAGGATGG	0.426303
chr16	5127473	5127495	-	TGGTAACACACAGGTTCAGGTGG	0.116338
chr20	5100223	5100245	-	CCATGGGCGTGAACCTCACCAGG	0.173466
chr10	102748143	102748165	+	AAATCCGCCAGTATTTGCGGGGG	0.445708
chr19	39957101	39957123	+	TTCTGCTCGCCCTGCTCAGGTGG	0.15373
chr14	24739658	24739680	-	CCACCTATCTTCTTAGCGCCAGG	0.137414
chr22	29664333	29664355	-	AGTTCCACCATACTCACCCGTGG	0.217808
chr19	34957777	34957799	+	CTACAGTGAAGACCTAGGAAAGG	0.197338
chr9	95088274	95088296	+	ACGCGCCATGGACGCAGAGCTGG	0.226068
chr21	45213229	45213251	+	ACCATGAATCGCGAGTGGACGGG	0.496426
chr12	124111629	124111651	+	AAATCGCTTCTTGGCCGCCACGG	0.138652
chr2	234756069	234756091	-	GGTCGATGCCACGTCAGACCAGG	0.325266
chr16	2024659	2024681	+	ACCTCCACTCTGCTAGCCACAGG	0.490825
chr20	33122690	33122712	+	GAGGATCCAAGCAGGGCCCGAGG	0.0465831
chr8	67958160	67958182	+	CAAATCAAAGACCTGACCAGTGG	0.16914
chr6	30576555	30576577	-	CACTGTAGACCATCTCAAGCAGG	0.116852
chr3	112724784	112724806	+	TGATACCTGAGCCACGAAGAAGG	0.226207
chr11	118926482	118926504	+	GGGCACTCCAGGTTTGACAATGG	0.333801
chr5	154305596	154305618	-	TAGCCACCTTGGAGTGCAGCTGG	0.172249
chr12	57925992	57926014	-	AAGCAGCTGCACGAGCAAGGTGG	0.296287
chr5	31515135	31515157	+	TGAGTGCATCGAATCCACACAGG	0.215225
chr1	89322935	89322957	+	AGCTGCCGCTGCCACAGAGATGG	0.120518
chr12	57883088	57883110	+	TCACTAACCAGTGGCTGGAATGG	0.106301
chr8	42698205	42698227	+	CTTGCAGCCGTAGGCGGAGCAGG	0.197292
chr18	252564	252586	-	GGATGTAGAAGAAGGCGAAATGG	0.0564368
chr13	52602520	52602542	+	GACATTGTGGTTCCTCACGAAGG	0.287285
chr2	9582071	9582093	+	TAGCGGGATACTGTGTAGAAGGG	0.144877
chr22	41929673	41929695	+	AGCCGATGGACCTCTCACCCTGG	0.0694693
chrX	153230112	153230134	+	AGCCATAGGCTGCACACCCAGGG	0.328474
chr17	36909540	36909562	-	CGGCCAGACCGATGTACAGCCGG	0.468443
chr12	32908642	32908664	-	AAGGACTTCTTCCCGGAGACGGG	0.0865829
chr17	4458160	4458182	+	GCCAGGGCCAAACTGTAGCAGGG	0.215849
chr8	74205016	74205038	-	CGTTAGAGAGAAGAAGAAGGAGG	0.0790387
chr7	102952566	102952588	+	ATTGCTGCTGTTGGTAAGCCTGG	0.0457576
chr2	10263130	10263152	-	CGGTCTTGCTGGCCAGGACGCGG	0.0988523
chr11	93517774	93517796	-	ATTCTGCGACATGGACAGCGGGG	0.176146
chr7	129349023	129349045	-	TCACTCCGGACATTTGCCCAGGG	0.339255
chr3	49879899	49879921	+	TCATCTTGCTCCTGAGCCGGCGG	0.158548
chr4	2951699	2951721	-	ATAAGCGGCAAGGAAAGAGCTGG	0.0526123
chr12	53662642	53662664	+	TGCCTGGCTCGGGATACACCTGG	0.177116
chr3	48493188	48493210	+	GCGAGACTCACTACATCAGACGG	0.150998
chr15	43027790	43027812	+	TGTGAGGCTTCCTGTCCGGCTGG	0.00505747
chr22	30136627	30136649	+	CCCGAGACGTACCCTCCACCTGG	0.0413062
chr20	18462438	18462460	-	ACTCACCGGGCAGAGTCCACAGG	0.345373
chr19	47996375	47996397	-	ACAAAGGCGAGGAGTCCAACAGG	0.11894
chr6	30313000	30313022	+	TACCAGGTGAGTCTGCGACAAGG	0.141724
chr3	49141343	49141365	-	CGACACTGTGGACTTCGAGCGGG	0.521084
chr22	24953663	24953685	+	TAAAGTACTGCATGAGGCCGAGG	0.124012
chr2	9593135	9593157	-	TACTTACTGGACAGGTCGCAAGG	0.0633124
chr19	984482	984504	-	ACTCGCCATTGAGCAGCGCCAGG	0.0955246
chr14	81662562	81662584	+	CTCTGACCACCTGAAGAAGCTGG	0.129431
chr11	4144575	4144597	-	ACTCCACTATTTCTGTGCACAGG	0.216949
chr1	153719757	153719779	+	GGTGTGGTTGGTACGGGAACTGG	0.106583
chr11	118968678	118968700	+	CAAGATGCCCACCACGGCAAAGG	0.180157
chr17	79571598	79571620	+	CACTTCAGCCCTGATGCCAAGGG	0.183741
chr19	7987184	7987206	+	TTGTCCTCTGTCTCCCGAAGTGG	0.10204
chr12	110897601	110897623	-	TCTCTGCGATTCGGTCCCAACGG	0.324493
chr17	38449788	38449810	+	TCAGGAGATTTGTCAGGAAGAGG	0.142076
chr3	64008407	64008429	+	ATGCCAACCTCTACTAGGGCTGG	0.070812
chr19	10230351	10230373	-	GAAGCCCAGTTGGGCCGACCAGG	0.164642
chr3	52721377	52721399	+	AAGCTGAGCTAAGGAAACAGAGG	0.250253
chr8	128750934	128750956	+	CAAGCTCGTCTCAGAGAAGCTGG	0.167823
chr17	44144982	44145004	+	GACCAATAATACGGGCACCATGG	0.099495
chr2	131100676	131100698	-	GGTACAGGTACTCGCGGCGCAGG	0.322547
chr1	220208290	220208312	-	GCTAGAGTTGCAACTACAGCTGG	0.119613
chr9	134014730	134014752	+	GAGTGATGACTCCTTGCCCATGG	0.0566353
chr16	69374244	69374266	+	GGCGGTTTCCAATTCTGCCACGG	0.135572
chr19	30106224	30106246	-	ACCGTTCACTTGACCGAAGCTGG	0.124738
chr14	45711445	45711467	-	GATAGTGAGAGGACAACAGAAGG	0.0321421
chr17	12909109	12909131	+	AGCAGCAATGATGGGAGCGATGG	0.475695
chr18	13762067	13762089	+	TGGCTTTCCACCGTCGGGCCAGG	0.202988
chr9	135926332	135926354	+	CGTGGACCGGAAGGTGGAGGAGG	0.175434
chr12	121019145	121019167	+	CCTGTGCTTGAACCGCACCATGG	0.418461
chr19	30106249	30106271	+	GCGAAGAAGTTCAAAGCGAAGGG	0.120736
chr12	6623973	6623995	+	CGAGACCCTTCAGGGACAAAGGG	0.0790437
chr19	47634208	47634230	+	TGGCGGCGGCATTAGCGAGGAGG	0.276935
chr1	151734896	151734918	+	ATACAGCCAGTCCCTGAGGAAGG	0.263121
chr2	231948330	231948352	+	TGCTCAGGCTATTGAGGACATGG	0.440261
chr6	44274659	44274681	-	ACCTGTAGTGGTGGAGACACTGG	0.214326
chr2	99980304	99980326	+	AGAAGCCAAGCGTAAAGAAGAGG	0.168506
chr10	70737417	70737439	-	TTGAGTTGATCAAGGAGCGCTGG	0.125937
chr7	73098190	73098212	-	TCCGGGCAACGCCAGCAACAGGG	0.095517
chr6	7405214	7405236	+	TGCCTTGGAGTTCTTGAGAAAGG	0.109671
chr8	145668651	145668673	+	CAGCTCCGTGTGGTTGCGCAGGG	0.5953
chr16	2564169	2564191	-	GCGCTCACCGCTGAAGACCATGG	0.656162
chr9	131588845	131588867	-	AGGCGTGCGTACAGCTGGCCCGG	0.091238
chr11	31531533	31531555	-	CCTAAGAGCTGGTCTAGGGCTGG	0.484809
chr10	15145444	15145466	+	TCCTACAGACGCTTGAGGACAGG	0.285716
chr1	156303371	156303393	-	TAGCCGGACCCAGGATGAAGAGG	0.438858
chr17	33446584	33446606	+	TCATCTCCTCGGTAAGGCCAGGG	0.155911
chr9	72882856	72882878	+	GAGAGGATGTTCTAGAGGCATGG	0.611014
chr7	99695805	99695827	+	AAATACCAGTGACGCTGACGTGG	0.182055
chr17	8109797	8109819	+	AGGCCACCATACCTCAGGGAGGG	0.525958
chr10	102749137	102749159	-	GGTCTGGAAAGCGGCTCCAGCGG	0.0457702
chr6	30574589	30574611	+	CAGCCATCCAGTCGCTGACAAGG	0.111287
chr7	73107978	73108000	+	GCCTTCGACCTTTATACCAGAGG	0.039279
chr14	94545468	94545490	+	GAGTGCTCGGAGAACCGGCCTGG	0.116089
chr14	102446271	102446293	+	TACAATCTGGAGTTAACCGCTGG	0.432259
chr4	123868525	123868547	+	TCTCCAGAAACTGCTTCGAAGGG	0.227871
chr17	5291112	5291134	-	CAAACAGGACTTGGCAAAGGAGG	0.0569562
chrX	122771901	122771923	-	ATGACACAACCATCTCAAGCTGG	0.0477429
chr1	76257948	76257970	+	AACGACAATTACCCTCAGGCGGG	0.56926
chr5	154308103	154308125	-	CAGCAATCAACCAACACAGCTGG	0.226489
chr1	44442741	44442763	-	CCACGCAGACTCCACAGAAGAGG	0.373597
chr13	48651421	48651443	+	GCCATGGATACTGTGGAGCAAGG	0.194498
chr16	69374261	69374283	-	ATCCTTGACTTCATCGCCCGTGG	0.0175466
chr1	89329771	89329793	+	CAGATCCCACATCAATAACCCGG	0.370313
chr1	20982586	20982608	+	GGACTCACCAATGTCGGAGCTGG	0.350817
chr12	132629122	132629144	-	CACGGCCAGGATGTCGAACACGG	0.288999
chr14	105766821	105766843	-	CAGTTCGTGGAGAGCAGCGGCGG	0.129704
chr2	180830641	180830663	-	TGGGAGTAGTGAAGAGGACGAGG	0.0670241
chrX	100382511	100382533	-	TAGCTACTGGAATTGAGCACTGG	0.232215
chr16	18861337	18861359	+	GCTTCACGAGCAACCGCAGCAGG	0.715758
chr21	33755816	33755838	-	ATGACCGCCATGGTGACCCAGGG	0.492505
chr4	123855397	123855419	+	GGCCTTTGAACAGTCCAGCATGG	0.378224
chr6	30574350	30574372	+	CTGTCAAAGGTCGCTCAGGAAGG	0.146871
chr12	121773356	121773378	+	CAGGGCGGCAAGATTCAGAGCGG	0.843218
chr9	100396176	100396198	+	CGGCACAGCGACGAGAACGACGG	0.167865
chr3	186522441	186522463	+	CCTCGATCCTTGGTCAGCGGGGG	0.27448
chr20	2444392	2444414	-	GGTTGGCGGGCCATCCCAACAGG	0.0623842
chr20	60714833	60714855	-	CATCGCCAGTCTGAAGCAGGTGG	0.29278
chr7	99036753	99036775	+	GATCGCGGTGGAGCAGCAGCTGG	0.125195
chr15	69721481	69721503	-	ACTTCCAGCAAGATCTACCAAGG	0.401439
chr7	135258452	135258474	+	AGTCGCCATTCAGGGTCAACAGG	0.28708
chr7	73666765	73666787	-	GGAATGAAGACACCGTGAGCAGG	0.564945
chr6	41874833	41874855	-	CAAGATCCGCAAGCAGCAGCAGG	0.089192
chr17	38563115	38563137	+	AAACGATGTCGCAGAAGAGAGGG	0.116233
chr16	12009377	12009399	-	ACCTCAGCGCGGCCTTCAGCCGG	0.36367
chr9	106862380	106862402	+	TCCATGATAGAAGAAGCAGCTGG	0.397053
chr8	120754773	120754795	-	GAACTTGCACGGAAGGGAACAGG	0.0445111
chr20	43994275	43994297	-	CATGGAGAGCCGGCCTGGAGGGG	0.364501
chr7	73097951	73097973	+	TGAGAATGGCGTCCCGCGGCCGG	0.134386
chr16	88778748	88778770	+	TGCAAGCAACTGGGTTCCCATGG	0.342254
chr17	902053	902075	+	CGCTGGCATCGATACCAACGTGG	0.060091
chr2	29135487	29135509	+	TCCCTATGTATCAGCCCAGATGG	0.452717
chr1	36074936	36074958	+	TAGTCCATGTAATACAGCGCTGG	0.308986
chr20	62331796	62331818	+	TACGTGATGTCCCTCTGCCGCGG	0.355841
chr3	51975853	51975875	-	AACAGCGGCTGCTCGTAAGCGGG	0.0730512
chr1	150305177	150305199	+	CAACACGACAAATCGAGGAGAGG	0.101883
chr2	61711138	61711160	+	ACTGTGTAGGTGGAATAGCAAGG	0.16205
chr14	55467663	55467685	+	TGCAGCTAAATATTGCCCACAGG	0.203751
chr10	99160115	99160137	+	TGACGTTTGTGCAGTCGGAAAGG	0.0493103
chr22	29138199	29138221	-	GCCGCCGCAGTTCCAACAGCGGG	0.151857
chr13	53261860	53261882	+	TCATTGCAGATGGAGTCGGGTGG	0.310449
chr7	99709428	99709450	+	TGTTCTGAACCACGTTCACACGG	0.239912
chr22	29138198	29138220	-	CCGCCGCAGTTCCAACAGCGGGG	0.413497
chr19	45867694	45867716	-	GGCCGTCGTGGTCTTCGACGAGG	0.041024
chr14	23397783	23397805	+	TTGAAACGCGGATGGAAGACAGG	0.389715
chr4	164066933	164066955	-	TGATCGACAAGCAGCAGGAAAGG	0.063511
chr18	267982	268004	+	GCTTCGGGCAAACTGAAGAGCGG	0.385107
chr12	118454638	118454660	+	GACCTCAGCACTCAAGCAGCAGG	0.115023
chr14	103996441	103996463	-	TAAGGTCAACTGAGTGCCGCAGG	0.376035
chr1	19513755	19513777	+	ATAATGCTCAAGGCTGCAGGGGG	0.232529
chr6	88299885	88299907	-	AGACATCGAGGACGTAGCCATGG	0.0178183
chr20	35812599	35812621	-	CTATGATTGTCAGGGCCAACAGG	0.107958
chr12	118827742	118827764	-	CCGTGGTACTTACTTCCAGCTGG	0.287395
chr9	95362756	95362778	+	CCAGCTGGTCTGTTCTGCAAAGG	0.246119
chr21	35497671	35497693	+	ATAGAGGCCCTGATGGACAGAGG	0.302907
chr3	179294069	179294091	-	AGGACATAGCCATCGTGGACTGG	0.0597179
chr15	75902317	75902339	+	ACCACTCAGAAAGCATCAACTGG	0.14903
chr17	73515107	73515129	+	TGGTTCGACGATTCCAACCAAGG	0.200943
chr13	37580078	37580100	-	CCGGAATCTCGATGAACACAGGG	0.211724
chr4	54256702	54256724	+	GGAGTAGACCTTGATGCACCTGG	0.184859
chr1	45392375	45392397	-	TTCATTGGAGTGGACAGCACAGG	0.322202
chr12	113623106	113623128	-	CGGCGAGTTTGAGATCCAGGCGG	0.295133
chr20	47688954	47688976	+	ACTAGTTACAACGGGTCAAGAGG	0.353344
chr1	70710372	70710394	+	CAAGAAGCAGATCGAGACGGCGG	0.137712
chr18	13762101	13762123	+	TTGCTGCAAGCTCAGTGAAGTGG	0.0915483
chr2	62115522	62115544	+	CGGCGGAAATGTTGCTGAAGCGG	0.244762
chr13	113854802	113854824	-	GAAGCCATCGACAGCAGAGATGG	0.231703
chr11	62358945	62358967	-	GAGAGTCGCTATGGCGGCGGTGG	0.0977343
chr19	50412383	50412405	+	CAGTTGCTATTGACGCAAAGAGG	0.0363114
chr1	36106977	36106999	-	ATGTTCTTGTCGCCTCCGACCGG	0.221977
chr7	44613323	44613345	-	AGGCTGTCACCGATCTGGGCTGG	0.489469
chr4	155468940	155468962	+	GAAGTAGGCATATGCAACACAGG	0.210497
chr2	68389713	68389735	+	ATAGGAAGAATCGCTGGCAAAGG	0.383116
chr6	144178429	144178451	+	TTTCCTTCTAGGACCTCGACTGG	0.148296
chr14	50122422	50122444	-	TGATGTTTGGTTGGACCAGGTGG	0.405078
chr1	33282798	33282820	-	AGAAACTGCACCTTATCACCCGG	0.493383
chr5	176942790	176942812	+	GACATGCTCAGAACATAACGGGG	0.558994
chr4	24572418	24572440	-	TCATTACCAGGACCCAAGAGAGG	0.233438
chr8	37704421	37704443	-	GATAGTGAAGCTCCTGGGACTGG	0.206149
chr13	113208370	113208392	-	CTCATTCGGACTCGTCGGGCAGG	0.116557
chr5	141014454	141014476	+	AGTCAATGTAGTCCTCGGAGTGG	0.0858934
chr7	98508732	98508754	-	CAGTCTGGCAGTTGGCCACACGG	0.179316
chr18	77455255	77455277	-	GGCCTTTCATGACAACCGGGTGG	0.689666
chr21	30257659	30257681	-	CGCAGCGAAGGACTATGGCAGGG	0.442641
chr17	18202921	18202943	+	GACCTCTACCACAGTTGCCATGG	0.554201
chr11	64537417	64537439	+	TAGACCAGCAGTTACTCACCTGG	0.356583
chr9	4834131	4834153	+	CTCTGTGTAGATTGTGCGACGGG	0.0787459
chr22	35806740	35806762	-	CAGGGACGACCTTGTCACACAGG	0.24681
chr17	47780538	47780560	+	TCAAGCACTCACCTGACCCAGGG	0.630822
chr11	6630366	6630388	+	CAACGAGAATCACTCTGGAGAGG	0.170472
chr20	55043747	55043769	+	TCCTGCGATGGGTTGCGACGGGG	0.449945
chr8	33356140	33356162	-	ATGCTGAAAGGGAAATCACGTGG	0.0617868
chr16	27268799	27268821	-	CCCATGGCGTGCTAGAGGAATGG	0.149274
chr3	160120470	160120492	+	TCCTGTATTATCGGGCCAAATGG	0.114686
chr4	54265985	54266007	+	AGACTGGGCTTCCACCGAGCAGG	0.194823
chr13	48651405	48651427	+	GACATGTCATTTGACTGCCATGG	0.234033
chrX	119064100	119064122	+	CTTCACCAGGTAACAGAGCATGG	0.13709
chr1	38168949	38168971	-	ACCTCCAATCGGCCCACGGCTGG	0.147298
chr3	101395746	101395768	-	GCGGTCCGCGATGTCAAGCGAGG	0.394527
chr20	33104245	33104267	+	GCTACCGGATCGGTCGGAAATGG	0.176374
chr19	58904836	58904858	-	TCACCTGGTTCACACGGCGCAGG	0.642839
chr20	55931568	55931590	-	CTCCAGCAGACATCAAGCACAGG	0.473521
chr16	58426621	58426643	-	GAAAGCGCCAAGGCGAGGCATGG	0.213456
chr8	99146866	99146888	+	GCTGCATCCAACCCTTAAACAGG	0.0957731
chr3	186510607	186510629	+	ACAGATAAGACAGAATCGGGTGG	0.144551
chr20	30365315	30365337	-	AGTCAACTGATTTGGTGACCTGG	0.231548
chr5	140081625	140081647	+	ACGGCATAGGGACTACAAGGTGG	0.153346
chr1	220269521	220269543	-	GGGTCACCGTTTGCATAAGGAGG	0.201685
chr1	212154436	212154458	+	TTTAAAGTGGCCTGAGCACCTGG	0.13732
chr9	130212998	130213020	+	GGGATAACGTACCAGACCCAGGG	0.553686
chr6	41897975	41897997	-	CCCTGTACACTTCTAGGACCCGG	0.127231
chr17	74732934	74732956	-	CGGACTCACACCACAGCCGCCGG	0.337143
chr1	224492502	224492524	-	TGTTTACCAGCTAAAGCCAGGGG	0.261787
chr2	73477023	73477045	+	AGACCCAGATTGGAGGCGAGAGG	0.60251
chr3	53268983	53269005	+	ACAGCCTCGTACATACCCGAAGG	0.55995
chr3	48498771	48498793	-	TATCCTGACTCCGTCTGGCAGGG	0.140713
chr19	1091814	1091836	-	GGCTCTCATCGTGGTGCAGCAGG	0.0257994
chr12	53664542	53664564	-	CCGTCAGCTCTTGGCCCGACAGG	0.0669538
chr19	13873842	13873864	-	GGAGTAGTCCGCCACGAGGGAGG	0.0658329
chr2	136740948	136740970	+	CTGTCACATAGCTACTAACCTGG	0.110809
chr6	44390489	44390511	+	CATTAATCCCGAGGATGGAATGG	0.149041
chr2	38973835	38973857	-	CTATTTCACGACCAAGAAGCAGG	0.159624
chr22	20079069	20079091	+	GGAAGCAGGCGGAGTCCGAGAGG	0.145319
chr3	183857924	183857946	+	AGGTCTCTTAGTGAATGAGGAGG	0.209091
chr19	7747421	7747443	+	GAAGGCGCTCTTCGGCAAGGAGG	0.234525
chr10	104117905	104117927	-	TAAGGTGGTTCCATTGGGAGTGG	0.0951411
chr1	151735622	151735644	+	CCTGGCGGCCAGGAAAGCGACGG	0.0742185
chr12	7079139	7079161	+	CCTCTCCACGACCACAGACAAGG	0.0773999
chr3	49141871	49141893	+	CTTTGTCAATGGTGGAACCCAGG	0.135034
chr19	36604922	36604944	-	CTTCCAGTCACACAGTGCGCGGG	0.308268
chr12	69653831	69653853	+	TGGGAGTGCTATTGAGACACTGG	0.196061
chr12	97330456	97330478	+	TTGGCTATTGGATCTTCCCGGGG	0.423905
chr1	229643839	229643861	+	CCGACCGGCGAGAAGAGCACTGG	0.187484
chr1	161087800	161087822	-	GCGAAGATGGCGGAGAACAGCGG	0.391152
chr6	88374559	88374581	-	CTACCTCTGACCAGTCCACGAGG	0.26325
chr19	18956848	18956870	-	AGTTCAACTCAGCCAACAACTGG	0.0335423
chr17	61901549	61901571	-	GATGAGGAGGACTCAACAGCTGG	0.248063
chr22	30134363	30134385	-	CCGAGGGCCATCTGGAGGACTGG	0.0998119
chr11	108058824	108058846	-	TGTCTCCCGGTAGACGCAAAAGG	0.195057
chr18	33552763	33552785	-	CCCTCCAGTCCTCTTACAGGAGG	0.37903
chr14	58666935	58666957	+	CATGCCGCTCTACGAGGGCCTGG	0.108501
chr2	38975763	38975785	-	AGATCACATTCTCGATCCAGAGG	0.298241
chr19	56175092	56175114	-	TCACCAGGCACATAGACGGAGGG	0.502703
chr15	40462302	40462324	-	ACCTATCCCAAACATCCAGAGGG	0.143814
chr19	10270517	10270539	-	TGGGCAGCACCCACCAGACGCGG	0.26791
chr14	99959845	99959867	+	CAACAGACACTATGATACCCTGG	0.335862
chr16	72133698	72133720	+	CCTCCGAGGACTACGTGAGGAGG	0.0894797
chr8	104076937	104076959	+	TATAGGGACCACTTGTACGGTGG	0.285368
chr9	95050401	95050423	+	AACATACCACAGGTAAGCCATGG	0.495204
chr14	55429719	55429741	-	AGCCGAATTGACAGCAACCCAGG	0.197419
chr9	95373609	95373631	+	ATGCCGTGTACCTCTCGGAGGGG	0.537753
chr1	212964973	212964995	-	GGTGCGCTGCACCTCGAAGCGGG	0.131569
chr17	33466285	33466307	+	GAGATCCCAGAAGCGCACGGTGG	0.473801
chrX	152734686	152734708	+	TATACAGACCCTCGAGGAAGGGG	0.155559
chr12	69084452	69084474	+	TCCTGCATTCTTGGAACAGGAGG	0.107174
chr10	99148271	99148293	+	GCAGAACTTGGCAGTGGAAATGG	0.120183
chr5	167937623	167937645	+	CTCATGGATCTTCTGGGAGAAGG	0.231517
chr16	2034747	2034769	+	GCGGGACACCAAGTTTAGGGAGG	0.0671264
chr4	54294329	54294351	-	CCCGGTGGTGGAATCAGAGGTGG	0.181808
chrX	48972571	48972593	-	GGAAACACCTTCCAGACCGGTGG	0.278882
chr17	17174280	17174302	+	CGTTTCGAAGTCAGGAACACTGG	0.116988
chrX	24744082	24744104	+	ATATCTACTTACCCAGCCAGTGG	0.47
chr20	30381644	30381666	+	TCCCTAGGAAGAGGACGAACCGG	0.455455
chr12	97313880	97313902	-	TGGTTACTACCATGGCCAAAAGG	0.130236
chr20	2635575	2635597	-	TTACCTGACACGCATAGAGAAGG	0.351632
chr10	94390100	94390122	+	ACTTCATGATGCTGCCAGCAAGG	0.231312
chr2	27560407	27560429	+	TGAATGTTTCTGCTCTCGGCTGG	0.130554
chr11	14535159	14535181	+	TGATTGGGAACGGGCTCCAATGG	0.354723
chr1	145601578	145601600	+	AATCTCACTCATTCGGAGCATGG	0.125504
chr19	10218177	10218199	-	GCGAGTTCTTCTTACGAACCTGG	0.0121944
chr3	51451438	51451460	+	CACGCGACACTGATCCAGAGCGG	0.389916
chr16	103987	104009	+	GCCATGGACGTGTTCCAGGAGGG	0.222562
chr17	27000464	27000486	+	ATACAATGATGAAGGCGAGGTGG	0.203586
chr17	7481020	7481042	-	GGCAGCGGGCAAACACACCATGG	0.297985
chr7	148486905	148486927	-	CATCCTTACCTCTGACGGCAAGG	0.277301
chr10	99238068	99238090	+	TTCAAACCCTGCAGGACAGATGG	0.162784
chr5	64872747	64872769	+	CATGGAATTTGGCCGACGAATGG	0.0328422
chr6	31759430	31759452	-	TGTGACAGGCTCCCTGCACCTGG	0.210833
chr1	36602799	36602821	+	GATGGTTATTCCTCTCCAGCTGG	0.175381
chr17	7478665	7478687	-	GCACCCATGTCTTCCTCCCAAGG	0.134587
chr14	23395942	23395964	-	TGCACCAACTACACACACAGAGG	0.213623
chr2	198299695	198299717	-	AAGATCGCCAAGACTCACGAAGG	0.518633
chr2	113310330	113310352	+	TCCTGATAGTTTGGTGAACCAGG	0.0155508
chr6	33255404	33255426	-	CGAGATCAACGTCATGGAGGCGG	0.130378
chr2	45646997	45647019	-	GACTTTACTCAAGGCAACACTGG	0.468085
chr4	2954022	2954044	-	AGAATTGGCAAAGGAAGAGCAGG	0.0722227
chr1	38173996	38174018	-	TGCTGCAGATTTGGGCGAGACGG	0.0138558
chr3	51971717	51971739	-	TGAGGCCCGTGCATTTGAGGAGG	0.27046
chr19	18961581	18961603	-	GGATCTTGACCAGCCAGGACAGG	0.283009
chr2	136620232	136620254	-	AGAAGGGACCTCTCTTCGAGGGG	0.310178
chr19	18943006	18943028	+	ACCCGGAGGCACCATGAGCGTGG	0.33786
chr1	12318082	12318104	-	AAGATACAGCATCACGAGCGCGG	0.483114
chr17	40925990	40926012	-	GGGTGGGAATCTGCCTACCATGG	0.109754
chr14	65494463	65494485	-	ACCTCCGACATGCATGAGAAAGG	0.19512
chr12	123950647	123950669	+	CTCGATCCCGAGAAAGACACTGG	0.13769
chr22	39925530	39925552	+	GAAGTCTTCCTCGGTGAACACGG	0.45436
chr11	69488051	69488073	-	TATCGGGAAGGCTATGAAGAAGG	0.514741
chr16	67660462	67660484	-	AGGAATGCTGCTTTCGCAAGTGG	0.037722
chr1	109953700	109953722	+	CACTGTACAAAGGTCCCAGATGG	0.0846917
chr1	11151061	11151083	+	CACTATTTACCTTGAGGGAGAGG	0.17499
chr2	101619161	101619183	+	TAGATGGCTCCCGCAAAGAAGGG	0.585117
chr6	52141969	52141991	+	AGCTGAGACTTGGCAACGGATGG	0.321042
chr1	6614496	6614518	-	CACTTGGCTGCGGGTCCGCAAGG	0.0596761
chr15	41758353	41758375	+	CAAGGAACGGCGTTCCAAGCGGG	0.0234818
chr17	74733048	74733070	+	CTTGTCGTGAAAGCGAACGAAGG	0.508978
chr11	249002	249024	+	TCAACAGTGGCAACGTAGAGCGG	0.483853
chr9	72897382	72897404	+	TCGTGACCGAGTGAAGGAAGAGG	0.29774
chr6	170862261	170862283	-	GATGGAACCGCACAGAGCCGCGG	0.448192
chr19	50189486	50189508	-	CGCCTCACTGGTGGAGAAGCCGG	0.192304
chr19	49119324	49119346	+	CGTATCACTCACCGGAGAGCAGG	0.422411
chr2	180835391	180835413	+	GGATTATAGTCATCCTCCAGAGG	0.36675
chr19	5708341	5708363	+	ACAGAGGCCCACCTGTAGAGAGG	0.117126
chr3	51475818	51475840	+	AGAAGAGAGCTTCCGTGGACTGG	0.123329
chr19	50183824	50183846	+	CGCACACTTTGGCATCCACGAGG	0.528294
chr4	140314807	140314829	-	CAACCAATGCCACAATGAACAGG	0.12243
chr17	33464867	33464889	-	AGTATATCCTGGTCTCCAGATGG	0.500282
chr1	38445125	38445147	+	AAGGAAACATACCTCCCAGGAGG	0.415389
chr19	7998835	7998857	-	ACAGCGTCCTGGGACAGACCGGG	0.292591
chr19	19032708	19032730	-	AGGTGATCTGCCAGGCGCCCCGG	0.770425
chr5	145537018	145537040	-	GCCAGGAATATGTCATACCAGGG	0.60908
chr9	95030463	95030485	+	AAGTCATCGCTGACCCACAGTGG	0.28029
chr19	11039553	11039575	+	GACGCGGTAGTGGCGAAGCCGGG	0.044835
chrX	153228769	153228791	-	CCGGGAGTCACATACTGCCGTGG	0.200261
chr3	69112605	69112627	-	ACTCTATCATCGCCAGAAGATGG	0.146886
chr6	13618012	13618034	+	TCGCCAGGAAAGGTGAAAGAAGG	0.407123
chrX	70753152	70753174	+	GGCGTCTTCCGTGGGCAACGTGG	0.134901
chr8	145135438	145135460	+	GCACACCCTCTTAGATCGAGTGG	0.158317
chr14	50154876	50154898	+	ACTTGAAGGCGGAGAGCGCCCGG	0.379751
chr9	134003750	134003772	+	GAAATTCCCAATCCATCACCTGG	0.060347
chr9	100403848	100403870	-	TAGGTTGCTCTCCAAAGAGCAGG	0.374807
chr3	101384074	101384096	-	TGTAATTAGTAGCTCGCCAGAGG	0.191787
chr7	103848284	103848306	+	TCCAAACAAGGACTGCAAGATGG	0.0957731
chr11	64884897	64884919	+	TCTCGCGTTGCTGACGCAGCCGG	0.0634243
chr12	69991783	69991805	+	CAGCTTGCCAATAGAACACCAGG	0.329119
chr17	7835064	7835086	-	GGCACCGCAAGAAGCAAGCAGGG	0.281888
chr3	128369523	128369545	-	TGAGGACGTGAAGCGCACAGTGG	0.49069
chr17	57738942	57738964	+	TGTAGGCCTGTACTTCAGCAAGG	0.2225
chr1	104077392	104077414	-	TTCGACAGGGTCATCAGACCTGG	0.0272309
chr12	69980572	69980594	+	AAGAGCACCTTGGGACCCAAAGG	0.571463
chr19	34919454	34919476	+	CGGTTTCTCCCACATCGACCTGG	0.392111
chr18	267978	268000	-	TCTTCAGTTTGCCCGAAGCGCGG	0.247761
chr6	4049250	4049272	+	AGTGCTCGTCTTCGGGCCGCTGG	0.0267921
chr14	24709773	24709795	+	TCTCAGGCTTAGATATGACCTGG	0.100906
chr19	2328394	2328416	-	ATCCGGGTAAAGTTCCAGGGAGG	0.505091
chr22	42339655	42339677	-	CCGGCACACCGTGGTGAAGCTGG	0.0799737
chr4	71554567	71554589	-	ATTCCAGCCCTTAGCTAAGGCGG	0.123986
chr14	99961852	99961874	-	CTACTTTCCCAGCCAGAAAGAGG	0.0803553
chr17	44115916	44115938	+	TGTAACCTGTGAGCTAGAGCTGG	0.131243
chr1	33276294	33276316	+	CGGAGTTCTAGAAGTTCCCATGG	0.467011
chr7	65610442	65610464	-	CAGGCCGGTGGTTCAGCAGCTGG	0.0927064
chr19	54647981	54648003	+	CGACACGCTCAACATGCAGGTGG	0.0655974
chr5	180663971	180663993	+	AAACTTCTAGCGTGTGCCAATGG	0.134393
chr19	2248493	2248515	+	CACTTCCCTCCGAAGGCCCAGGG	0.0847562
chrX	70757861	70757883	+	TAGCAGCGGGTGACATGGAAGGG	0.108355
chr19	10781852	10781874	+	CAGAGGACGACAGTAAAGAAGGG	0.304441
chr6	88376732	88376754	-	AGCTCTAATAAACCGAGCACTGG	0.282884
chr16	67655374	67655396	+	CATGCTCGGTTTACCCAAAGTGG	0.196301
chr1	6605121	6605143	+	TAACTCTTCCAGGGCTGAAAGGG	0.0498872
chr7	92158122	92158144	+	GGCAAGATGGCGTCGAGCGGCGG	0.181726
chr12	54744298	54744320	-	AACAGTGAGGTCTTCACCGAAGG	0.343448
chr20	30366646	30366668	+	AAGCCTTTCAACCTGTCCCAAGG	0.288179
chr2	234752834	234752856	+	TTCTATGTCACACTCACCGGGGG	0.293856
chr12	12974202	12974224	-	CTCCAGCAGTGCGTTTAGAATGG	0.139744
chr2	234762489	234762511	-	CTGACCTACGAGACGCCACAGGG	0.538529
chr15	36989526	36989548	-	GACCTCATGCTCATGACCAATGG	0.387503
chr20	54972421	54972443	-	CTATAGGTAGCTACACGGCATGG	0.300561
chr5	159834596	159834618	-	TGCATGGGAAGCCTATGACAAGG	0.330692
chr17	73110873	73110895	-	TTCATTGCAACATGGTCCCACGG	0.0801589
chr5	43175001	43175023	+	ACGGGTCAATCAAATGCCAGTGG	0.071904
chr14	24740039	24740061	+	CCACCTTCTGGAATACGGCCTGG	0.227839
chr21	47699940	47699962	-	TCTCCTCTTGGCAAGGCCGCAGG	0.123048
chrX	153227027	153227049	-	TGGCCACACACGAGAAGGAGTGG	0.0879833
chr6	41895111	41895133	+	GGTCCAAGAATGCCTCAGGATGG	0.340802
chr5	176943174	176943196	-	AGCGCGCAAAGAGTCTGCCAAGG	0.107432
chr12	124110982	124111004	+	CATCTAGCACCACAGTGACAGGG	0.034532
chr4	25419839	25419861	+	CGATGAGTCTTCAGATGAAGAGG	0.00918495
chr2	27355746	27355768	-	GGAGTTCAAAGCCCACGAAGGGG	0.499498
chr17	45727750	45727772	+	AGATCGGCTGGAGCTGGAAGCGG	0.383665
chr10	104111624	104111646	-	TTGGTTAGGTGGGCACCCACTGG	0.0775257
chr7	44612024	44612046	-	TTCATTTCAGTCACTTGCCCCGG	0.462588
chr2	32927948	32927970	+	AAGTACTCGCCGAGTGGAACGGG	0.1493
chr20	45315502	45315524	+	ACACAGTTTCAGTGTTGGGATGG	0.143811
chr14	24738103	24738125	+	GCTGCAGGACTCACTAAGAGGGG	0.519845
chr6	144183295	144183317	+	TGAGCTTGATGAGTCTGAGGAGG	0.0869249
chr16	88870251	88870273	-	GCGCGAAGAAGTCGGTGACGCGG	0.280637
chr11	69486521	69486543	-	GCACAGTTGCACCACTGAGAAGG	0.0798089
chr5	157178426	157178448	+	CCATCGCTGTATCCGTGAGGGGG	0.52534
chr5	176943417	176943439	-	CTGCTGCAGCGAAGACGCAAGGG	0.385037
chr11	14497338	14497360	-	TTCTAGACCCACCAAGAAAGAGG	0.26279
chr7	65617206	65617228	+	GAGTGAAGAGCGGCTCACGGAGG	0.374804
chr3	113507552	113507574	+	TTGTTTAGGTGTGTCCAGGGAGG	0.0965308
chr2	109397864	109397886	+	ACCAATAGTGTCACTACCAGAGG	0.301099
chr2	68385138	68385160	+	CCGACGGGCGAAGAAACGACAGG	0.136052
chr17	1780548	1780570	+	TACCTGGAGCAACTCCCGAGGGG	0.497001
chr8	33367378	33367400	-	TGCAACAGGTCACTCGGCCCTGG	0.227714
chr10	121602846	121602868	+	ATTCTCGGCACTAATGAAGCAGG	0.186689
chr10	92631725	92631747	+	ACGGTCATGGGACTTCAGCATGG	0.0896256
chr17	2237814	2237836	+	TAAAGGGAAAGGGTCTCCGGGGG	0.423518
chr5	37371055	37371077	-	GCCGTCTTCTTTGTTGGGCGCGG	0.163255
chr9	35724028	35724050	-	CCACCCTGTCTCCTTTGACAAGG	0.251669
chr6	5004184	5004206	+	TCGCAAACCAGTAAGTGCCGCGG	0.507087
chr15	44116715	44116737	-	CCGCCCATTCAGTCTACGGCTGG	0.24983
chr6	13615788	13615810	+	GCTGACTTTCGCCAGCGCCCAGG	0.329631
chr2	198285805	198285827	-	TTGCTTGGTCAGAAGAAGCCAGG	0.115193
chr20	45315383	45315405	+	CACATTCTTCTACCCAACCATGG	0.0974504
chr12	95867988	95868010	+	GAGCCACCTGAATGGCGACCTGG	0.428913
chr4	7069698	7069720	+	CTGAGAGACAACGCCAAAGCAGG	0.102369
chr5	64824835	64824857	-	TCCATGTCGAAAGGGAACAACGG	0.502936
chr20	36641544	36641566	+	AAAGTCTCCTGTGATAAGCCTGG	0.117523
chr16	56485080	56485102	-	CCGCCCAATCGCTCGCAGACCGG	0.0928806
chr6	170844346	170844368	-	GATCTGCATAGTGACCAAAGAGG	0.380509
chr5	154317595	154317617	-	GCCTCTTTGGCTTCGCCGCGCGG	0.185882
chr2	190327289	190327311	-	CAATAGTAGCTCCTAAACGCGGG	0.41674
chr12	6677057	6677079	-	GCGCAAGTTGGACCCTACGAAGG	0.195133
chr8	145133740	145133762	+	GGCTCGGCCTACATTGAGCAGGG	0.374343
chr15	40468804	40468826	+	GCAGATGCGATATTTCAGGAAGG	0.352871
chr17	7399579	7399601	-	AGGAAGCCCACGTGAAACACAGG	0.483584
chr11	64084586	64084608	+	CAACCGGCCCTTTCGGCACCTGG	0.0701219
chr17	30781580	30781602	-	GATCAAGAAGAGATCGGACCAGG	0.649819
chr16	66847509	66847531	+	TCAGGAATTGTGCCTCGAACAGG	0.0269592
chr16	23690516	23690538	+	TGCTGCTCAAGCCGCACCAGAGG	0.382938
chr9	35065265	35065287	-	CACAGTGATCCACTGCGAAGGGG	0.469655
chr1	245019867	245019889	+	TTCGCTGGAAGCCTGCAAACAGG	0.161779
chr4	2950024	2950046	-	AACCACCCGAGTCTCGCAGAAGG	0.268955
chr16	27237129	27237151	+	TAAGTGCATCCTGATCCCACAGG	0.271523
chr14	92600403	92600425	-	CATACGGGAGGGCACCAAGGTGG	0.334734
chr9	139289297	139289319	-	CAACGAGGACACACGAGAGAAGG	0.220282
chr12	118462784	118462806	-	TCCACGACATGTTCCAGGCGGGG	0.358346
chr13	73329287	73329309	+	AGCAAGACCACACAACACAGAGG	0.00978797
chr10	12291586	12291608	-	CTGTTTGTGCAACGGAAAGCTGG	0.148604
chr2	197653962	197653984	+	CGCCATCAGATGGAGACAAAAGG	0.145607
chr3	45052726	45052748	+	GACTGGCAAGCGTGTGGGCAAGG	0.147168
chr5	145524039	145524061	-	ATCTCAGTGCTTGAAGAACCTGG	0.0725914
chr12	56827642	56827664	-	ACGAGATGTGCGGCAGCAGCTGG	0.15847
chr11	64084894	64084916	+	AAAGGGAAGACTGCCGCCGGCGG	0.0450888
chr9	106873976	106873998	+	CACTTCAATGCTGTTTCCGCTGG	0.0734796
chrX	24735854	24735876	+	GAGGATCAGTACAACCAACCAGG	0.377189
chr17	7399263	7399285	+	CGAATGTCTGTGACGGAGGGTGG	0.0881888
chr17	33444034	33444056	-	ACATGGAGGGCGCACTCAAGTGG	0.159273
chr22	35804426	35804448	-	ATGATGAAGTACGGGTCCAATGG	0.0993415
chr19	16641673	16641695	-	ACAGCCAGCGCAAGCAGGCCCGG	0.175467
chr11	125513716	125513738	+	GGTGTGTCAGAGTCTCCCAGTGG	0.407994
chr2	190306209	190306231	+	CTGCGCAAAGATGGTGGAGGAGG	0.182008
chr1	151735599	151735621	-	GCACGGTCATCGTGGAGCGCTGG	0.455977
chr15	75932053	75932075	+	TGCGCGTGACAAGGAAGGCGGGG	0.370906
chr10	120840139	120840161	-	AATGCCCTCAAACGCGCCAACGG	0.555337
chr14	74567907	74567929	+	ACAGAACCTAGCCTATCAGCTGG	0.214911
chr7	19748437	19748459	+	CGTTTCCTGTTAAGGTAGCGGGG	0.416282
chr9	131709383	131709405	-	TGGGACCGGCTGCTACAGCAGGG	0.132173
chr2	96964577	96964599	+	TGCCTTCTTCTGCGACACGATGG	0.136353
chr6	44279955	44279977	-	CGTGGATCCACGAAGCGAGATGG	0.151507
chr12	69753771	69753793	+	GAATTTGGGCCTGACTCCGGCGG	0.250467
chr11	64884215	64884237	-	GAGGGCCCGACCAACCAGAAAGG	0.360606
chr16	85722462	85722484	-	ATTCCTCGCCGAGAAGGAGCTGG	0.578882
chr10	12071177	12071199	+	GGGCAAAGTCAGCATAACGCTGG	0.349937
chr1	210014270	210014292	-	AATGATGGTCCTCAAGCCCAGGG	0.39157
chr21	34127584	34127606	+	TTGTCGTCTTTGGACAAGGCGGG	0.212638
chr19	11040250	11040272	-	TGATCGTCGGTGAGCACGACAGG	0.159072
chr7	1608930	1608952	-	ATCGAAGCAGAAGACGGAGGTGG	0.166721
chr6	30547704	30547726	-	GCTGTTCCTCAGATACGGCCTGG	0.169848
chr12	6710860	6710882	-	TGACCACGTGTTCTCAGAGGAGG	0.296841
chr17	7834433	7834455	+	AACGGCTAGTTTGGAAGGCCAGG	0.203106
chr13	34404016	34404038	+	GCATGCCTTGCGAAGAACCATGG	0.252842
chr2	232321364	232321386	-	GGCTGGAGTTGCAAGGACCCAGG	0.234725
chr17	44788461	44788483	-	TCCAGAAGCACGCTGACCAATGG	0.414328
chr16	27238128	27238150	-	GGGAGTTCACCCTGCACGGCCGG	0.162826
chr3	52725067	52725089	-	ACCAATTACTCCAACCCGAATGG	0.167066
chr4	57333793	57333815	+	TCCTCCAAGATGGCGAGCGGCGG	0.402359
chr19	59063430	59063452	+	TTCATCTTCCTCATCACCCATGG	0.162842
chr5	37337919	37337941	-	AAAGCCAATGATGGAAACCCAGG	0.340846
chr19	7747646	7747668	+	GCTCATGATCAAGTTCGAGGAGG	0.189572
chr9	35063041	35063063	+	TTCCAGGAGGTCCGTAAAGCAGG	0.0666479
chr1	36602837	36602859	-	TCCGGATGAGATTCATCAGGCGG	0.117524
chr1	210006577	210006599	-	GATGTTTGTGATGTGCCCGGTGG	0.0667315
chr19	49502595	49502617	+	CGGAGATCCGTGATGTAACAAGG	0.13129
chr2	113305117	113305139	+	CCTCATTGAGCACCATGAGGAGG	0.365436
chr9	135263533	135263555	+	TAAGGCTGACCTTGGCCCGCAGG	0.160621
chr14	50117041	50117063	+	ATGACAAGTAGATCGGGCACAGG	0.484318
chr8	120795743	120795765	-	GAGAGATGTTGTTGCACAGCAGG	0.235467
chr7	102994360	102994382	+	TCTTTCAGCTCTGGATGAGGGGG	0.398892
chr16	27549230	27549252	+	CAGCTTCCCAGCATCAACCCTGG	0.251379
chr1	38006263	38006285	-	GAGAGCTAGGAACAGTGACCGGG	0.292069
chr11	118452203	118452225	+	CCTAAGGCTCTTCTCAAGAGTGG	0.442735
chr11	3076130	3076152	+	TATCCCAAGTCTGTGCGGAAAGG	0.165586
chr3	47446150	47446172	-	CCTCAAAGTCTCGTGGGACACGG	0.00535005
chr22	22041990	22042012	-	CCGGATGGATCTGTGGAAGATGG	0.129582
chr19	49119191	49119213	-	CCTTCCCTAGGTCCTCGCAAGGG	0.717983
chr20	19998073	19998095	-	ACATGTTGTTGAAGCGGAACAGG	0.102267
chr5	64867877	64867899	+	GGGATGATTGAATACTGGACTGG	0.131735
chr3	45038624	45038646	-	TGTTAGCGATCTCGGTGCCAAGG	0.0974939
chr12	113616781	113616803	-	CCCTGATCCTGGGTGGAGACAGG	0.173997
chr2	70315091	70315113	+	CGCTATGATCATCGACAAGCTGG	0.109874
chr16	69184452	69184474	+	TTCGTGGTGGGCACAGCCGAGGG	0.636298
chr19	3982799	3982821	+	CCGTACCATGATGTTGCCCATGG	0.194501
chr4	155467294	155467316	-	AGCTGCACAGTCCTTAGCGGTGG	0.20001
chr17	73518254	73518276	+	AGATGTCAACGCCGATCCCGAGG	0.142996
chr1	200635646	200635668	+	CTGAATGAACCTCTGCCAACTGG	0.109274
chr1	210012274	210012296	+	CCGGGAAGCTGCTTTGCGGGTGG	0.270734
chr2	45715453	45715475	-	CTCAGTATCGTCAGTGAAGCAGG	0.0885108
chr7	103777304	103777326	-	GACCCTTCAGCTGTTAACCCTGG	0.137785
chr5	96507067	96507089	+	CTGATGCAGGATCTTCAACATGG	0.0295298
chr20	2635173	2635195	+	TTAGGGTACAACTGCCAGACTGG	0.358012
chr8	33353083	33353105	+	GCTGGACAATGCCATTGAGAAGG	0.06217
chr17	30200737	30200759	-	TGTGGATTTCCTGGGCAGAGTGG	0.259958
chr2	27015013	27015035	+	CAACACAGTCGGCGGAGACAAGG	0.259892
chr14	75470044	75470066	-	TCTCCGCACCATGTTGCCCACGG	0.156068
chr4	155469981	155470003	+	CTCTCTTCATCTAAAGGCACAGG	0.0316928
chr17	73110870	73110892	-	ATTGCAACATGGTCCCACGGAGG	0.134472
chr19	7987396	7987418	-	CTCCGTCATATGCTCAACCAGGG	0.311003
chr7	30638477	30638499	+	TGAGCTCAAAGCCCGCAAGAGGG	0.315922
chr1	156287311	156287333	-	CATTGAGATTACACGAGAGGAGG	0.360253
chr15	29561199	29561221	-	AGCGTTACCTGGAATACCGGCGG	0.239793
chr3	53276158	53276180	+	GGTCATTGTGCGGATTCCGGGGG	0.302233
chr17	7155889	7155911	-	AAGCAGCACCAGGCCGCCCAAGG	0.391397
chr16	31139363	31139385	+	CCGACCAGGGTCAGTGCCAGTGG	0.252591
chr19	10221249	10221271	+	CCAGAATGTGCAGCGCAAGCAGG	0.120909
chr18	43669633	43669655	+	AATTCGAGGAATGATACCGGGGG	0.33274
chr3	179287924	179287946	+	GGCGATAAAGGCAAACAAGGCGG	0.118388
chr22	19444091	19444113	+	CAAGTGGTCTGGTACTCACGCGG	0.169422
chr21	40555253	40555275	+	TCCTCAGTCCCAGCTCGGCACGG	0.279765
chr7	56119604	56119626	+	GGTCAACATCAGCGCAGCGCGGG	0.225434
chr9	134001073	134001095	+	ACACACTGAGGGCGGCGCGATGG	0.0270189
chr11	65820500	65820522	+	TGGCATCGTGCTGAATCGGCCGG	0.277975
chrX	153994529	153994551	+	CTTCCCATGAGGTGGTAGCCTGG	0.108955
chr5	43174881	43174903	-	TCATGTGTGAATCGTGCACCTGG	0.0691871
chr10	27444350	27444372	+	CCAGCGATGGATCCCACCGCGGG	0.252411
chr12	49073518	49073540	+	CACAGGAGTGTTTCACCCACAGG	0.481275
chr14	23416871	23416893	+	GCTCGGATTGAGTCTTCAGCCGG	0.100919
chr11	119003422	119003444	-	AAAGCGCATGTGGTTGCGGAGGG	0.365873
chr7	98478776	98478798	+	GGCGTTTGTTGCAACACAGGGGG	0.0923929
chr6	144416452	144416474	+	TTTGCTCTCATTCTCCGCAATGG	0.556941
chr2	73470251	73470273	-	ATCAGTACTGCCATACCAGCTGG	0.100857
chr10	79781647	79781669	-	GCACCCAAGAAGTGGACCAGAGG	0.356136
chr4	164050407	164050429	-	CGTAACAGAGAATTCACACGAGG	0.150752
chr6	7602926	7602948	-	CATTCTTGGCTCTATAGGACTGG	0.483824
chr12	132204067	132204089	-	CATACCAACTCCACGTCAGACGG	0.123945
chr3	53289858	53289880	-	ATCCAGGCCACCACTGCGGCGGG	0.338665
chr19	10787946	10787968	+	CCCTGTTGTCAGAGAAGAAATGG	0.0237483
chr11	47442262	47442284	-	CCCTAGCTTTGACAGTGAGAAGG	0.232153
chr3	48501244	48501266	-	TACTACTCAGGAGGTGGCAAAGG	0.25513
chr3	184021853	184021875	-	CGAGGAACCTTACCCAAAGATGG	0.0792707
chr6	33254930	33254952	-	GCAGCTCTGAATGCTCGAGCTGG	0.153545
chr12	6708926	6708948	+	ATCAGTCACTCACCGTACAACGG	0.222853
chr14	31091532	31091554	+	CGTGGGAGCCAAGATGGCGGCGG	0.400054
chr6	43541278	43541300	+	CAGCCAACCTCAAGCCACAGGGG	0.273978
chr19	12788129	12788151	-	CTTCCATTCCTACAAGAACCCGG	0.243409
chr1	156290790	156290812	+	TCACTGTCACTGATGTCGACTGG	0.103276
chr8	145669621	145669643	-	AAGCCAAGGCGCAGAGGGCCGGG	0.291152
chr16	4491454	4491476	+	CAGCATAGCTACTGGAAGGGAGG	0.205465
chr2	136742975	136742997	-	GCGGGAGATCATGGACGCGGCGG	0.047369
chr17	74732452	74732474	+	TGCGGGACCGAGACTTCGAGCGG	0.0552425
chr1	44441499	44441521	+	GCTTCCGCTTTGATGTGGCATGG	0.0926354
chr17	73209193	73209215	+	TGGCCGCCAGTTCAGCAGCCAGG	0.146849
chr9	95088262	95088284	+	CTGCGGTCAGCAACGCGCCATGG	0.169156
chr19	16640688	16640710	+	GGAGTACTCGTTGATGAGGGTGG	0.0443469
chr8	48883883	48883905	+	CACTCTTTGCTCTGATAGGCTGG	0.00571578
chr14	24769374	24769396	+	TTGAAAGAGGCTCCCGAGACTGG	0.101423
chr6	88411214	88411236	+	TCGGAGATACTTCTGCGGCGAGG	0.135013
chr4	76650000	76650022	+	CAAGATGAATTTCCTCCGCGGGG	0.36438
chrX	122799546	122799568	+	CGTGAGAAAGGTGAGGACCAAGG	0.373365
chr3	142747330	142747352	+	TTCTCCAACTAAATGGCGGACGG	0.436395
chr9	131083970	131083992	+	ACACGCTGTTTAGGAGCGGGAGG	0.162721
chr22	41657535	41657557	-	CACCGGAAATCCAGTGCCCAAGG	0.212351
chr16	28857237	28857259	+	CGTGATGGCTGCAGTCAGCGTGG	0.301287
chr5	64863425	64863447	-	CTTACTTGGTGCATACCACATGG	0.200188
chrX	48976155	48976177	-	GAACCTGTAGGTGCCAGAGGAGG	0.17069
chr8	33356698	33356720	-	TCTGAAGGCGCACCCTACAATGG	0.0826559
chr19	50412876	50412898	+	GGCAAGTGAGAACAGGCCGGTGG	0.580387
chr17	1584896	1584918	+	CTGTCAGGAGCTGATTAGCCAGG	0.0152665
chr5	72866515	72866537	+	GGAGGTCTTCTGGTGTCAGCAGG	0.510063
chr1	1341193	1341215	+	ACTAAATTCCCAATGAGCGCTGG	0.177049
chr8	28669909	28669931	+	TGATCCAGTTGGAGCTCCCAAGG	0.275246
chr9	104302898	104302920	+	CGTAAAGATGACCGAGAGAGAGG	0.0896761
chr10	123734419	123734441	+	GATGGCGGATCTGGCGGCACAGG	0.398686
chr19	10226720	10226742	+	TTGTTCTGCGTGGCCTGCACCGG	0.227053
chr17	8111044	8111066	+	TGCGCCAGTTACCTGTGGGCTGG	0.0401537
chr8	99148739	99148761	-	ATTTGATGGGTTCCACACACTGG	0.217583
chr21	34120830	34120852	+	GGAGCTGAAGTCGTATGAGGGGG	0.664013
chr2	180851490	180851512	+	AAAGTAATCTCTATCCCGGGGGG	0.395413
chr7	30651834	30651856	-	TCTGATCAGTCCAGATCGAGGGG	0.378147
chr17	79673982	79674004	-	CTTCGCCTCGGTCAGGCGGACGG	0.0939444
chr7	92158177	92158199	+	AGAGGGCGGTATGCGACACACGG	0.216146
chr15	91527967	91527989	-	GGAGCTAATTGGGATTCCAGAGG	0.612719
chr10	13629107	13629129	+	GATCCTTCGGAAGCGGCAGCTGG	0.271805
chr19	10789308	10789330	-	GCCTGTCCAGAACGTCCGGGGGG	0.282176
chr2	131102215	131102237	+	TCCCACTGAGTTACGCCGAGAGG	0.410744
chr16	4496898	4496920	-	CGCCGTCCCTCCGGAACACAGGG	0.173659
chr13	31205508	31205530	+	GACTGGACTGTGCTCGAAGGAGG	0.369039
chr2	10743233	10743255	+	ACCCATGCATATATGCCCGGAGG	0.672863
chr11	33182851	33182873	+	CGTGGCTCCGTCTCCTGACATGG	0.342238
chr8	28671084	28671106	-	ATGCAGTGGAAGTCTCAACCTGG	0.0866667
chr14	73544087	73544109	-	CTTTCCAACCATAGACACAGTGG	0.168377
chr19	49607912	49607934	+	GCAAGAAGATTGATGGCAGGAGG	0.195535
chr19	7999949	7999971	-	GCTGACGGGCACCGTGAAGGAGG	0.478226
chr21	45534550	45534572	-	GAACTCCCGCTTCTTCCCAGGGG	0.623236
chr18	55274822	55274844	+	GGTTGTCAGCTCCTCCAGCAGGG	0.652662
chr7	105195595	105195617	-	TGCACAGTATCGAAAGCCAAGGG	0.425172
chrX	47058465	47058487	+	AGTGAAGCAGACATAGACGAGGG	0.388623
chr18	13057662	13057684	+	TGCTTAATCCAACTGACCGCTGG	0.202268
chr19	52719820	52719842	-	GACCCATGATGACTGAGGCCAGG	0.215089
chr3	133374231	133374253	-	CTGGCTTATGTGGCTTAGACAGG	0.128449
chr20	21307018	21307040	-	CTTCAGGATGAGTACAGGGATGG	0.221768
chr11	14504579	14504601	+	TGTAGTACTCGTTCATGAGCAGG	0.227285
chr4	1991545	1991567	+	TTCAAGTACTGGCACTCCAGTGG	0.211891
chr12	32903671	32903693	-	AAGCTTGTTCATGGACGAGAAGG	0.221641
chr19	3982277	3982299	+	ACTTTCTTGGCCCGCTCGGCAGG	0.217369
chr12	56823982	56824004	+	CTGAATGGACAGCTCTCGGGCGG	0.424483
chr4	164087586	164087608	+	GGAGGTGACGCAGTCTCCGCAGG	0.273717
chr2	136691487	136691509	-	GCTGTTCGGCCTGAGGCAGAAGG	0.105802
chr17	73513132	73513154	+	CGTGGAGTTGAAGTCTCCCGCGG	0.163197
chr17	1746092	1746114	+	CTCAGGCCATCATGCAGAAGGGG	0.0337169
chr11	62529287	62529309	-	CGAAGTAGCGCGGGTGCAGCAGG	0.334169
chr9	131591416	131591438	+	TCCTTTGGCCGTGTTCACCCTGG	0.272844
chr14	100828193	100828215	-	TGAGCTACAAAGCTGCCGCGGGG	0.00115987
chr5	33462049	33462071	+	CCAGTGTGCAACCATCCAGCTGG	0.105937
chr2	85852751	85852773	-	TCAGTCCCACAATACCCGGCAGG	0.0601149
chr14	81646567	81646589	+	TCACCATTCTGCATCTCCAATGG	0.407168
chr10	74916032	74916054	-	CTGTGAATAGGCGCATCAGAGGG	0.584924
chr6	43487847	43487869	-	GGTTCCGAGTGCATCTGACCTGG	0.405925
chr5	169021226	169021248	+	CCAGGTAGACCGGCTTAAAGAGG	0.0954334
chr3	51975492	51975514	-	TTCCCAGGCCGACTCTGCGGGGG	0.399856
chr8	95853769	95853791	-	TTAGGACTGACTGTCGGAACTGG	0.127482
chr2	113321998	113322020	-	CAACCATGACACCGTCCAGCAGG	0.15589
chr12	57037175	57037197	+	CTCAATGCTTACCTTAGAGGTGG	0.228827
chr19	50412541	50412563	+	GAGCCAATGTTGAAACCGGAGGG	0.206071
chr4	122743704	122743726	+	TCCACATGAATGGTGAACGCAGG	0.369631
chr22	24963984	24964006	+	CCGAGTGGCACAGCTGGAGCAGG	0.207346
chr17	26684701	26684723	-	TCGCTCGCCCGCAAGCAAAGAGG	0.152066
chr2	27355169	27355191	-	CTCCCTGCTACCTCACAGCCTGG	0.223412
chr16	75674085	75674107	-	GACTGACATCACCTTAAAGGTGG	0.436604
chr4	122743570	122743592	-	GGTCCCTCTTGATTATCCAATGG	0.421306
chr1	12317109	12317131	+	CCGAAGGTGGAAACCCAAGGTGG	0.2425
chr2	96966735	96966757	-	GCAGTTTGAGTCTGATGAGGAGG	0.198506
chr10	124920060	124920082	+	ACGAGCGTTTCCAAACAAGCAGG	0.138275
chr5	176943919	176943941	-	GGAGTCGGAACCCGAACGGAAGG	0.368059
chr7	44244201	44244223	+	ATTGTGGAGCGCTCATCGAAAGG	0.00543583
chrX	64753500	64753522	-	ACTTAGACTGCTCTATGGCATGG	0.769404
chr16	2035924	2035946	-	GGTTCACTTCATTGTGCAGGTGG	0.12941
chr14	24738882	24738904	+	CGATAGTCCCAGCAGTGAACTGG	0.201238
chr2	128051486	128051508	+	CGCCCAAAGGCCTGTCCCAACGG	0.0651167
chr1	11155895	11155917	+	TAATGTTGCTGCGACACCCATGG	0.208644
chr17	73221523	73221545	+	ATTCGCCACCAGCCCTCACCTGG	0.29007
chr15	35198895	35198917	+	ACATCATGCTTACGAAGACCTGG	0.42767
chr11	9597482	9597504	-	CCATGAAGAGAGAACTACCCCGG	0.302045
chr16	56857714	56857736	+	GCGCATGGAGTTTGTCAGGCAGG	0.028349
chr11	34152429	34152451	-	TCTCAGCAGTGGTGCTGACCTGG	0.136164
chr19	2245484	2245506	-	TGACCTTCTCAGGCGCGGGCTGG	0.0485371
chr22	41926795	41926817	-	CGAGGAGATCCGCTTCCGGGTGG	0.446447
chr6	90500012	90500034	+	GAGAAGCAACCGCCATAGCCAGG	0.0830721
chr1	38483424	38483446	+	GACTCGGGTTAAACTCCAGGTGG	0.397262
chr7	99050008	99050030	-	GGGCTGCTCGGTGGTTCCCATGG	0.410546
chr19	34929596	34929618	-	ACGAATTGTACAGCCAGGAAAGG	0.139707
chr15	89871742	89871764	-	CCTGATGCAGTACTGTGCCCAGG	0.148119
chr12	12976926	12976948	-	GACTCATTTGTCCATGGAGGGGG	0.359224
chr14	61442768	61442790	+	CTGTGTTCTGTAGACAGACGAGG	0.170387
chr1	245027516	245027538	+	CCTTGAGACCCTTGTCAGAAAGG	0.0103679
chr22	22025308	22025330	+	TACCCAGTCTGCACTCCCGATGG	0.559417
chr11	108040725	108040747	+	CCTTGGAGTACAGGCTGGACTGG	0.28429
chr8	33356025	33356047	+	GCCCTTAGTGCGAAACACAAAGG	0.197393
chr11	3069194	3069216	+	CTCGTCACTAATGCTCAGAATGG	0.122472
chr20	30380583	30380605	-	CTGTTCTTCAATGCAAAGGCTGG	0.0144619
chr2	9563915	9563937	-	AGCTGGTCGCTCTCCTCAGCAGG	0.16148
chr19	2321784	2321806	-	ACAAGCTCACGGAGGACACCCGG	0.205493
chr14	99959136	99959158	+	TTGATCCAGCCACCGAGGCCCGG	0.138668
chr17	57743546	57743568	+	CTGAAGGTCCTTTACAGACGCGG	0.261465
chr21	34123477	34123499	+	CAGTGCCCGATCGCGTCCAAAGG	0.322494
chr1	161071936	161071958	-	AGTGATCGATACACTGAAGGAGG	0.430049
chr17	30219278	30219300	-	GCGATTCATTCCAACAAACCAGG	0.351225
chr17	2575969	2575991	+	TCAGTAGCCATCATGCCCAATGG	0.246935
chr9	72874133	72874155	-	ACGATAGAGCCTTCCACGAAAGG	0.149276
chr13	34404960	34404982	-	TGCAGGCTTCACACATAAGCAGG	0.178228
chr2	27356493	27356515	-	GGCCACCATGAACTTGGCACTGG	0.387918
chr11	47587463	47587485	+	ACAGGACGAGAACGTGCGCGGGG	0.298931
chr20	13698125	13698147	-	GCTTATGATGGATGAGGACGAGG	0.196761
chr19	45868387	45868409	+	GACGTCCTTCCCAAAGCGCAGGG	0.168288
chr1	236734958	236734980	-	AGAACCCTTGCCACAAGAGCAGG	0.0415121
chr16	18865037	18865059	-	GATTTCAGGACAGCTGAAACAGG	0.154143
chr2	219433668	219433690	+	CGCTCACAACATGCACAGCCTGG	0.128205
chr11	47788620	47788642	-	TCGGACGACTCGCCTTCAGAAGG	0.0453366
chr19	12780659	12780681	+	AAGACGCTGGACTGCGGGCAGGG	0.153366
chr11	118971353	118971375	+	CAGGCCAAGTATCGGGCGGAAGG	0.284516
chr2	85850770	85850792	-	AGGCGTGAGACTTCAAACCCCGG	0.451787
chr9	106857737	106857759	-	CAGTGATAGCATTGAAGAGGGGG	0.484276
chr11	62530385	62530407	+	GGTGTGATCCAGCCAGGCCGAGG	0.351246
chr17	38447889	38447911	-	TTGCAGAATCCGGCTTAAGCAGG	0.135148
chr12	57882813	57882835	-	ACCTTAGGCCGGGTCAGGAACGG	0.0569383
chr3	49139666	49139688	-	CTCGGCTAGAAGAAACAGACCGG	0.0278757
chr13	53227037	53227059	+	GCAACAGCGACTACGAGGGATGG	0.0319092
chr10	74912112	74912134	-	TTTGTGCCAGACCGGCGGAGTGG	0.168443
chr19	47646843	47646865	-	CACCTGTTCGTGATCCAGCATGG	0.0476385
chr2	118587024	118587046	-	ATACTCAGATCAACGAAGGGAGG	0.3028
chr5	140084036	140084058	+	GCGTGTGGAACGTTCCACCCTGG	0.185639
chr17	56083808	56083830	-	CGGGTGGAGTTTCCTCGAAGCGG	0.378377
chr17	78113885	78113907	+	CTCCAATGCAGGCATGGCACTGG	0.406376
chr20	36624841	36624863	-	TGAGGGTGACCTGAATAAAGTGG	0.132573
chr2	234763047	234763069	+	GCATGCGCCTCTGGAAGCGGCGG	0.332923
chr17	73204628	73204650	-	TTCTTCTTGGAATTCACGCCTGG	0.0161621
chr9	100412781	100412803	-	TCCCTGGCATGACAGGACCCTGG	0.662905
chr1	220279349	220279371	-	TAGTCTTCCATACCATGAGCTGG	0.13541
chr17	79575770	79575792	+	TCAGCTTCCGGATGTAGGCGTGG	0.196517
chr11	10778355	10778377	+	AAAGCATTGCGTACTAACCCAGG	0.352536
chr20	33104511	33104533	+	CAGGAAGAGATGATGGGCGAGGG	0.151041
chr1	145075811	145075833	+	AGCCAAAGTCGCATCGGCGGCGG	0.355026
chr7	74489444	74489466	-	CGAAGCGGCAGAAGCCGAGGCGG	0.169321
chr5	169015444	169015466	+	TCTTCGATGCAGGCTCAAAGAGG	0.377615
chr6	30590627	30590649	+	CAATTTGTCTGCGCCCACACGGG	0.132554
chr19	1244391	1244413	+	GATCCGAATCGAGGCCAACGAGG	0.13181
chr8	117791804	117791826	+	AAGTGTCACAGGTTACCCACAGG	0.0355821
chr14	23945337	23945359	-	TAATGTACTGGAACCAAGCGTGG	0.439297
chr17	38151276	38151298	-	ATGAGTGAGCGCTTGAGGGAGGG	0.263262
chr17	27008389	27008411	+	CTGAAGCGTGTCAGGGAAGAGGG	0.0566897
chr15	40998371	40998393	-	CTAATTTAGCTGCCTCAGCCTGG	0.223631
chr16	2022163	2022185	+	AACATGGCAGAGACCGCGGCCGG	0.136023
chr3	45761034	45761056	+	ATTGGATTCTCATCTCGAGGAGG	0.389621
chr12	113617792	113617814	+	AACACCGGGTAGCTCAGGCCTGG	0.141051
chr1	160303380	160303402	+	CCTCCTGCTTTACCAAACACAGG	0.39402
chr11	14502430	14502452	-	GCTGGTTATTGTCCTGAAGAAGG	0.320408
chr16	75665727	75665749	-	TTGTGGTTGGTGGCATCGACCGG	0.113678
chr5	31526318	31526340	-	CGAGATCACAGTCATGGGCGAGG	0.0343887
chr19	985867	985889	-	ACATGATCTTCTGCTGGAGCTGG	0.165538
chr7	56119603	56119625	+	CGGTCAACATCAGCGCAGCGCGG	0.512581
chr15	41624128	41624150	+	CCTTCAATGCCAACTAGGAAGGG	0.362588
chr19	18958576	18958598	-	GGTATTACAGTAAACCACGCAGG	0.478098
chr17	48797132	48797154	+	CCGGGACCGAAACCTAGCCCCGG	0.562547
chr22	24963978	24964000	+	AGATGGCCGAGTGGCACAGCTGG	0.174394
chr17	40925869	40925891	-	AGCTTGACGTTGTTGAAGAGCGG	0.393727
chrX	54470462	54470484	+	ATGTTCCACCACTTCCAGAGGGG	0.385747
chr2	190335583	190335605	+	ACTCACACCAACAAGCAAACAGG	0.120183
chr11	118968182	118968204	+	TAAAGGTGCCCAAGAAAGAGAGG	0.270002
chr2	37455303	37455325	+	CAGCCACTAAGTGTTTCAGCTGG	0.116225
chr7	129351350	129351372	+	TGCTTCAGAATTGCCAACCACGG	0.196063
chr11	119002580	119002602	+	GCACCTCCGCAGCCATACCCAGG	0.454336
chr7	42966980	42967002	+	ACCTTTAATTCCCACGGACGGGG	0.144618
chr14	24770832	24770854	-	GCTGGCTTACATTCCTGAGCTGG	0.122948
chr16	69373939	69373961	-	AACAGTAGGTGCCATCGGGCCGG	0.29441
chrX	64751270	64751292	+	TGTGGGTCAACTCATGGCGAAGG	0.525862
chr17	79674195	79674217	+	CAATGTCGCCAAAGCTGAGGCGG	0.221715
chrX	74289128	74289150	+	TGACCCACTACCTCCTACAATGG	0.255287
chr7	44613425	44613447	+	TCGCGTGTACCTGAAGGAGCCGG	0.363333
chr4	57356549	57356571	+	ACTCAAATATGGGCGGAAGAAGG	0.1689
chr12	132627373	132627395	-	CTGAGCCTAACTGTGTCAGAAGG	0.098858
chr14	23938915	23938937	+	CTTTGCGAAGATGGCGGCGCTGG	0.130037
chr11	14496138	14496160	+	AGAAGGAATCCTCTCAAGGGAGG	0.363983
chr19	17166737	17166759	-	CAGGACATTCGCCACGGCCCTGG	0.454253
chr19	7986356	7986378	+	ATTCAGAAAGTGCATCCGGGTGG	0.0929676
chr9	35725577	35725599	-	CATTCGTGAGCGGATCCCAGAGG	0.255018
chr2	232320756	232320778	-	TTGACGGCTCCGTTCGGGCAAGG	0.283414
chr14	24711098	24711120	-	ACCTATAGTGCGGGATCCCAAGG	0.395091
chr10	70723090	70723112	+	CCATCATGTTTACAGCGGGAAGG	0.437792
chr11	14535165	14535187	+	GGAACGGGCTCCAATGGACATGG	0.532894
chr11	8706251	8706273	+	TTACCTCTTCCTAGCCACCCAGG	0.569239
chr22	22029337	22029359	+	ACTGTGCTTCTTCCAGAAGCTGG	0.163516
chr12	6709438	6709460	+	CAGACCATGTGGTAAGCACGGGG	0.28239
chr18	55278906	55278928	-	ATGTTTCTGGTGTTGCGAGATGG	0.130509
chr2	97278585	97278607	+	GAAGCGGTGGCGGCGTGAAGTGG	0.0232153
chr6	44275097	44275119	+	CCTACTCGGCCCAAGTAAGGGGG	0.0313793
chr15	40920807	40920829	+	AGCTTACCGCAGTAGTCAAATGG	0.040627
chr3	193355049	193355071	+	TACGCAAGATCATCTGCCACGGG	0.436552
chr1	36070866	36070888	-	TTCAGCTATCTCACGTGAGAGGG	0.0792683
chr2	38978373	38978395	-	TCGCGTTACGGGCGGTACGGAGG	0.279678
chr16	88776403	88776425	+	GCTCATCTTTCCAGGCGAGAAGG	0.31768
chr11	47587335	47587357	+	GCTTGACGCGCCAGGTGAGCCGG	0.0420032
chr17	78972201	78972223	-	TACCTGGGATCTTCTCAGGAAGG	0.0277429
chr17	73125087	73125109	-	CCTCGGCAGTGGGATACCCAGGG	0.156089
chr2	96933428	96933450	-	CTCGGCTGCAAGTGGCCAGGAGG	0.381564
chr17	900553	900575	+	GGAGCAGAAGATGATCGAGAAGG	0.0837848
chr6	7590594	7590616	-	ACTATCTAGGTCCCAGCCCAGGG	0.285457
chr10	123733552	123733574	-	TGCCGGTGACAAATTAACAGAGG	0.32651
chr19	54621992	54622014	+	AAGCAAGCCAAAGCTTCAGAAGG	0.309896
chr8	145668130	145668152	+	GGCCCAGGTTGAGATAGAGGCGG	0.404939
chr12	121019145	121019167	-	CCATGGTGCGGTTCAAGCACAGG	0.488879
chr16	85722468	85722490	-	GGTCGAATTCCTCGCCGAGAAGG	0.339589
chr14	105739137	105739159	-	TCTTCAAGATGGCCGTGAGCAGG	0.0272205
chr5	157166413	157166435	-	ATATCGCAGTGCAAGGGCACTGG	0.0824765
chr9	131267088	131267110	-	TCCCAGCAGCGACCCTCAGACGG	0.202197
chr8	95839583	95839605	-	GGCAGTGGTCGGAGGTAAAGTGG	0.226491
chr12	6964968	6964990	-	CTCACCAATAGCCAGCCGCGTGG	0.12405
chr1	212218022	212218044	+	CTAGCAGTTGCCAATGAAGAAGG	0.0938871
chr21	26960014	26960036	+	CTGAGACTGTTCCATGGAGGAGG	0.00619645
chr10	70182456	70182478	+	TGCTTCACGGTTTAGCACCAGGG	0.0874922
chr19	8536290	8536312	+	ATGGGAAACATAGGTCCCGCAGG	0.198628
chr2	128480895	128480917	-	TTCTGGACTCGAAACCGACCAGG	0.510869
chr15	65425417	65425439	-	CCAGGCTGCCTATGTGGGCGAGG	0.131502
chr12	112528602	112528624	-	AGCCTTTACTCTTGCACAGGAGG	0.0537587
chr9	139311501	139311523	+	CTACTACACTCCCGACCGCATGG	0.123968
chr5	137893090	137893112	-	TGAAGAAGACCGGCGAAAGAAGG	0.447388
chr7	129311261	129311283	+	TATTTCAGGTCCTGTGGGAATGG	0.201536
chr10	105162877	105162899	-	AAATACGCATTCCCTCACACAGG	0.55425
chr2	128480595	128480617	-	TGACCTCGAACCTAATAGCCTGG	0.0740043
chr11	126079516	126079538	-	CTTGCATCTGTGCCACCGGCTGG	0.0844723
chr1	229613363	229613385	-	ACCCAGCATCTGACCCACGGTGG	0.616646
chr14	102825870	102825892	+	CTTGCACTGACAGATAAGACAGG	0.177561
chr5	33453400	33453422	-	CAATAACGGTGTTGTCGGCCAGG	0.106328
chr10	74908079	74908101	+	GAGTGGTGAGGCAGTCACAAGGG	0.169464
chr1	95538420	95538442	-	CTCGTTCTAGCTGCGGCCGCAGG	0.110269
chr5	180666562	180666584	-	AGGATGAGAGCCACTCAGAGTGG	0.215467
chr7	99688052	99688074	+	TGGGTTGGTATACCACAGGGGGG	0.584817
chr17	56798153	56798175	-	ACCTAATGCAGGAACAAGCAAGG	0.0797806
chr6	80717559	80717581	+	TGGCAAACAACCCAGAGGACTGG	0.354587
chr1	38003533	38003555	-	ATTGACCTTGGCTCAGGCAATGG	0.353574
chr19	2321684	2321706	+	CGTCCTGCTGCTGGATGAAGGGG	0.367764
chr19	13873181	13873203	+	CATCCCGCTGGTGCCCGAGACGG	0.0647544
chr9	131588317	131588339	+	TTGACAAAGGAGCCGTGGCCTGG	0.00737722
chr12	49054250	49054272	-	TCAGATGTATAAGCCCGAGCAGG	0.112662
chr22	35799484	35799506	-	CGTCCGACTTGAGCATGACCTGG	0.367524
chr17	30771529	30771551	+	TGAGAGCGGTAAGATGGCGGCGG	0.222254
chr5	157181045	157181067	-	TCATATGCTTTGCCTAGGACAGG	0.0859507
chr7	128657052	128657074	+	TGCACACATCCCTTCCAGGAAGG	0.488043
chr19	49604680	49604702	-	TCGATGAAGGCATAGCCACGGGG	0.473459
chr15	40917817	40917839	+	TGATACGACACAAGATCGGGAGG	0.491724
chr11	64084895	64084917	+	AAGGGAAGACTGCCGCCGGCGGG	0.464138
chr15	72766998	72767020	+	CTACAACTACGAGTTCGACGAGG	0.0647649
chr17	37359232	37359254	+	TTCTCCACAGGTAAGCGGAAGGG	0.565389
chr14	20920488	20920510	-	CGACTGCATTGCATACACCAAGG	0.248527
chr2	109379912	109379934	-	TATCCTGGTTCTGGCAAAGGTGG	0.142306
chr18	13008583	13008605	+	AGGGCCAAGATCTCTTCAACAGG	0.153124
chr19	47634279	47634301	+	AGAAACGGTCAGGGCCGGCGCGG	0.151447
chr19	12781007	12781029	+	AGTAGTCTCTGCTCCGGCGGCGG	0.147492
chr3	53133393	53133415	-	GCAAAGAGGAGGTCGACAGGTGG	0.263032
chr9	140150442	140150464	-	GCAGCTCATCGAATACCGACTGG	0.497238
chr14	92601743	92601765	-	CCACCTATCATATGACCAGCTGG	0.423555
chr1	11735750	11735772	+	CGGCTTCTCTCGTGTGCACCAGG	0.0699476
chr16	56839406	56839428	+	TTTCTGGCAGACCTTCGGCATGG	0.23949
chr17	7388155	7388177	+	AGTCCTGAGTCCGGATGAACTGG	0.714845
chr6	126661472	126661494	-	GACTCGCTTTAGAAAGCCACGGG	0.506376
chr1	6610540	6610562	+	CATGGATACTCAAGCAAGAGTGG	0.129109
chr21	26973744	26973766	+	ACAGCCCATCATCATAGCACAGG	0.114545
chr8	67342387	67342409	+	AAGATGAATTCTGGGCCGCCTGG	0.165219
chr1	38047858	38047880	-	CTTACTAACCCGTTTGGCAAGGG	0.270039
chr21	34957029	34957051	+	GGCTCTGCTGGAAGGTACAACGG	0.493989
chr1	32688024	32688046	+	TCCTCGCGTCACAGCCGGGATGG	0.136259
chr16	10855698	10855720	-	CCACCTATGAGCGGATCCAGGGG	0.468997
chr10	135112947	135112969	-	CAGCTTGGCAGCGTGGCCACAGG	0.131322
chr3	184025737	184025759	+	GCTTATGAGCCAGGTGGCCGTGG	0.114056
chr5	64859132	64859154	+	AACAACATGGCGGCGGAAAGTGG	0.219396
chr15	90119219	90119241	+	GGACGTGGAGAGCGAGGCCAAGG	0.27471
chr5	159832107	159832129	-	CGTACTGGAAAGAAGGCCGATGG	0.102069
chr15	91524113	91524135	-	AAAGGCCAAGGTCCGGAAAGCGG	0.1725
chr20	55953110	55953132	-	GCTCTTCGGCTGCATTACGCAGG	0.0777116
chr17	40931070	40931092	+	GGCGTCAAGTTCTTCTAGCAGGG	0.142994
chr9	131591041	131591063	-	GGCAAAGCGCCTGGAAGAGGAGG	0.0404463
chr16	24573378	24573400	-	ACGGATTTCCAGACACAGGAGGG	0.18715
chr5	175815292	175815314	-	TAAATCGGTACGGCAGAACCTGG	0.304757
chr11	60668751	60668773	+	AGACCCAGACACTCACCACGTGG	0.312693
chr16	75665377	75665399	-	ACCCTTCCGGCGAATCAACATGG	0.0607127
chr18	47918567	47918589	+	AGGCTATCAGAGGTCCGAGGGGG	0.470911
chr8	117671115	117671137	-	CTATGGCTCATTCGTTACCCGGG	0.264845
chr3	53155780	53155802	+	CGCTCTTAAGAATTACCGACAGG	0.0587587
chr3	183855790	183855812	+	CTGTGGATAGTACCACAAACAGG	0.134378
chr1	118488770	118488792	-	ATGACTACCTGTCTATCACCAGG	0.47302
chr14	99968555	99968577	-	TGGTTCCCACTGCAGTGACAAGG	0.324734
chr22	19443264	19443286	-	CTCTGGATCTGGCAATAGACTGG	0.207847
chr5	43122261	43122283	+	ATCACCCTAATTGTCGACGGTGG	0.556324
chr17	42961021	42961043	-	CTTTGTGGACATCTCCACCATGG	0.500763
chr4	99830810	99830832	+	GGCAAACAAGGCTTATCACCTGG	0.0489864
chr9	37784717	37784739	-	GGTGGACTCTCAGCAGAAGCGGG	0.301225
chr9	133574748	133574770	+	GAGAGGTTTCTTACAGGAAGGGG	0.0487535
chr9	140150845	140150867	-	TTCATGACGCACATCACCACGGG	0.559522
chr1	212236222	212236244	+	ACAGCTGTATTCTGTACGGGTGG	0.0971234
chr17	79671680	79671702	+	GGATGTCGGGCTTGTGCCGATGG	0.115816
chr14	24710885	24710907	+	AGCTTCGAGGCCAAATCCACAGG	0.118244
chr7	100031129	100031151	-	GGAACAGGTACACAGGACGCTGG	0.420916
chr6	149867100	149867122	+	GATGACGACGTCGCCTAAAGTGG	0.433351
chr14	24772313	24772335	+	TTGGAAGCTGTATTGGCCCAGGG	0.135462
chr17	5317430	5317452	+	AAATCTCTCCGCAACTGGAGTGG	0.350525
chr20	21314232	21314254	-	CACGAAGAACATTAAGCCGAAGG	0.68582
chr2	27009154	27009176	-	GCGGCCGGTTACCTAAGGAGGGG	0.508545
chr19	4428806	4428828	+	TCTTGAAAGACCTCAAAGGCCGG	0.132092
chr12	95905733	95905755	+	ACAGTGCCGATTGTGAAAGGAGG	0.173271
chr9	4844529	4844551	-	ACCAGTGACAACCCAAAGCCCGG	0.219143
chr5	180668564	180668586	+	CTGCCGGTTGTCAGAGGAGAAGG	0.207388
chr11	57296267	57296289	-	CCTGGACATCCATGAGCGGATGG	0.3725
chr17	47785120	47785142	+	AATAGCAGACAAAGACACCCAGG	0.545953
chr1	145608617	145608639	+	TCACCAGGTTATGTTGGACGAGG	0.0375205
chr1	1479233	1479255	+	CCAGCCGGGTACTTACACACTGG	0.340481
chr11	65029805	65029827	+	CTTCGGCCTAGACTGCGAGGAGG	0.709532
chr8	145134869	145134891	-	TCACTAGGGCCCTGTCCGGCAGG	0.107656
chr6	30577676	30577698	-	CAAAGAACTTCTCAAGGGCCTGG	0.079237
chr6	149826716	149826738	-	AGCCGATCTCGAGAGAGGGATGG	0.164127
chr7	1607393	1607415	+	TGTCCTTCACGGCCACGGCGAGG	0.419166
chr12	121766118	121766140	-	TCTGGAGGCTGTATGGCCGCAGG	0.157912
chr6	7590542	7590564	+	CTGAACGAGTTCGTGGAGAGCGG	0.128006
chr9	136199533	136199555	-	GCGGCGGAGAAAGCAGGAACGGG	0.0690805
chr1	224495793	224495815	-	CCTGCCAAAGATTCTGAAGGAGG	0.109292
chr17	79573716	79573738	-	CGCCATCACGCTGAACAGACAGG	0.167873
chr16	105760	105782	+	TGTGTCCGTGGTTGCAGCCGTGG	0.18808
chr5	145551486	145551508	+	CCAGTACAGTGCAGGCCAAAGGG	0.119446
chr1	28657236	28657258	-	TAGTTCACTTACCCTGCAACAGG	0.246721
chr22	50962552	50962574	-	GCGAACAGAAGCCCTGCGCCAGG	0.188628
chr7	100304726	100304748	+	CAGCTTCGGGTCCTTGCAGGTGG	0.307364
chr1	118485114	118485136	+	TCTGCAAGATGAAATCCAGCGGG	0.649509
chr17	12915053	12915075	-	AACCATGGCAGAGTCCAGAAAGG	0.0601931
chr10	92655645	92655667	+	AATAAGAGGGCCATATGACGTGG	0.295664
chr4	122722612	122722634	-	CGATGGCACGGAGTAGGAAGCGG	0.296543
chr11	64847205	64847227	+	CCTTAGTAAGCTCCCTGCCAGGG	0.491078
chr17	17179410	17179432	+	GATGGGATAAGTTCTTCGCAAGG	0.423553
chr7	1607405	1607427	-	CAGAGCAGTCCTCCTCGCCGTGG	0.419678
chr5	37726993	37727015	+	GGCCGAGTTGGAACCCACGGGGG	0.28262
chr16	72130749	72130771	-	CTCACACCACCCGGATGGGATGG	0.300462
chr19	10286272	10286294	+	CCTGAGGTTTCCGTTTGGCAGGG	0.210572
chr16	104031	104053	-	TCGGCAGATCGCAGAGCAGCGGG	0.121131
chrX	64749103	64749125	-	ACTGCTGGTATCATACGAAGAGG	0.601528
chr6	30587337	30587359	+	CTCCTTATAAGGATGAGCCCTGG	0.224247
chr13	115022659	115022681	-	CCGACCTCATGCATAACAAAAGG	0.082586
chr3	179287641	179287663	+	GGATCCTATACTGTGAGAGCTGG	0.39414
chr2	96933563	96933585	+	CTCTCCCACAGTTGATGAAGAGG	0.112472
chr14	102822152	102822174	-	GGTGTGTCTGGAATATAACGAGG	0.297186
chr4	99808339	99808361	-	TGTCTTCTAACCCTGTAGGATGG	0.177933
chr6	5004219	5004241	-	AGAGCATGGCCACGCTGCGCCGG	0.24134
chr3	47551691	47551713	+	TACTGTAGTGGCTGAAGGACTGG	0.0485789
chr12	112120949	112120971	-	GAGACCATGAAGTCCAACCCAGG	0.15767
chr6	30878951	30878973	+	CCGCCCTGCATTACTTCCGCTGG	0.231933
chr21	47703713	47703735	+	CTTCTGTTACTCTGACGCGCCGG	0.272505
chr17	18217918	18217940	+	TCATGCGACCGTTTGACAGCAGG	0.290612
chr2	86310224	86310246	+	AGAAAGGTGTTCGCGGGCACTGG	0.626533
chr8	145649591	145649613	+	CCCGCACCTCATCCATGGCGCGG	0.185138
chr14	81686815	81686837	+	ACCGAACCACGTCCTTACCACGG	0.671578
chrX	48974131	48974153	+	GGGCCTCAGTGAGTTGACACGGG	0.179979
chr17	80739593	80739615	-	CCTGCGGGCAGCACTTACCAGGG	0.602766
chr11	47767904	47767926	-	GGCTCTCTCAAATAGTGAGGAGG	0.601024
chr12	113617113	113617135	+	GCCATCCAAGATCACCGGGATGG	0.493356
chr10	79785433	79785455	-	CCACTATGGGTATATCGACCTGG	0.206235
chr15	91524995	91525017	+	TTGTCACATGTTGCCTGAACTGG	0.150255
chr17	80012803	80012825	+	TGTGCTCAGCTACGTCAGCAAGG	0.201517
chr19	45868196	45868218	-	TCCCAGGAATTTGATGCCCATGG	0.118983
chr15	72855810	72855832	-	CGCCCACATTTGCAGCGAACAGG	0.119055
chr9	131284985	131285007	+	GGTGCAAGCCCTCTCGGAGATGG	0.168816
chr1	151373816	151373838	-	CCCTCACCCGGTTGTAAGAACGG	0.213161
chr12	32908601	32908623	-	AGAGCTCTTCGACCGTGGCACGG	0.208288
chr3	127774521	127774543	-	CTGAAGACATGATCCCAAACAGG	0.0668598
chr21	45220454	45220476	-	GACGCTTTCTGTTCTGAGAAGGG	0.106726
chr1	1342577	1342599	+	CTGCGCGGTGAGGAAGACCATGG	0.301651
chr11	47447755	47447777	-	GACCGTGTGGGATGAGGCCGAGG	0.41681
chr19	8532447	8532469	+	TAGACCAATGCACGTCAAGATGG	0.324953
chr1	78034042	78034064	-	CAGCAAATGCAAGCTGAAAGTGG	0.157089
chr7	128641132	128641154	-	GACTGCCTATCATATGGCCGTGG	0.220125
chr11	61563124	61563146	+	GGCCAAACGCAGTGAGCGGCGGG	0.0594118
chr4	7062696	7062718	-	TGAGGCCTTGTTCCACACACCGG	0.436773
chr14	55462510	55462532	-	GGTATCTAGCAGAGTGGAAAAGG	0.170021
chr7	1608936	1608958	-	GGTGATATCGAAGCAGAAGACGG	0.0960367
chr1	11158088	11158110	-	TTTGCGAAACACAGGGAGACAGG	0.140998
chr17	49357832	49357854	-	TGTCGTTGTCTTACCCGAAGAGG	0.301599
chr14	65453719	65453741	-	ACAGCGGCTCTGACCAGACGGGG	0.241993
chr17	4701077	4701099	+	GCAGGCTGGGACCCTCAAGAAGG	0.176562
chr22	20073880	20073902	+	GACAGGAAGGTGCTGTACACAGG	0.0659875
chr22	50665410	50665432	+	CAGGGACGCACAACTCACGGTGG	0.36139
chr21	33750829	33750851	-	GGGAGTGTACGACGTTCGGCAGG	0.114524
chr10	105165819	105165841	+	TCTGCCACTGCTGAAAGCCCAGG	0.419417
chr8	120754780	120754802	-	GAGTTTGGAACTTGCACGGAAGG	0.209446
chr6	7393515	7393537	+	GAATGGAGGAAGCAACCCACAGG	0.503271
chr12	105380206	105380228	+	TCCAAGGAGCTGCTGACGGCGGG	0.630334
chr17	38572991	38573013	-	TTCTGTGGAATTAGTGACCCAGG	0.468722
chr17	17158196	17158218	-	GCAGTTGTCTGGACCTCAGGAGG	0.41054
chr15	65411138	65411160	+	TGGGATGATCGGATGGCACCAGG	0.480107
chr4	122731223	122731245	-	TAGTAGCATTATCCCACCACTGG	0.108388
chr16	28856783	28856805	-	TTAGTTCTAGCTGAGGGAGGTGG	0.270002
chr15	90137712	90137734	-	TTCTCTGGTAGAGCTCGGCAAGG	0.54123
chr5	159842203	159842225	-	AGAAGATGACCAGAGAGGACTGG	0.238294
chr14	74557978	74558000	-	GCCAAAGATCTGGTGAGGCACGG	0.219018
chr17	57737928	57737950	+	GGTGGCTGCTAATGCACCAAAGG	0.236501
chr1	27269251	27269273	-	ACTCACGTCCAGCTCCGACAGGG	0.255864
chr21	34958371	34958393	+	CCAGGTAAAGGGTTGAGAAGAGG	0.27936
chr5	140048458	140048480	+	CTGCTCTACTCTCTACAGCGGGG	0.199613
chr11	69457804	69457826	+	CGAGGAACAGAAGTGCGAGGAGG	0.196737
chr12	112516478	112516500	+	TCGACCATTCTCTCAGCAAGGGG	0.226886
chr14	23421761	23421783	-	CTTAAGCCTCACCCTAGCAAAGG	0.397139
chr5	61684853	61684875	-	CTACATGGATTCAACGCAGAAGG	0.503354
chr14	20920198	20920220	+	TCTCAATGTGGCCTATACAGTGG	0.469091
chr11	62349069	62349091	-	ATCGCCTGCGTGTCCGCCCACGG	0.405885
chr4	184587493	184587515	+	GGTGGTTGTGTTCTATGAACTGG	0.557983
chr20	2633556	2633578	+	GATCAGTCTGCTGCAGCCGCAGG	0.333187
chr1	156697329	156697351	-	CGGAGGCTCTTAGAACGGAGAGG	0.119636
chr15	45694678	45694700	+	ACCCTTAGACGCTAGAGACCGGG	0.369401
chr20	5919250	5919272	+	GCTTGCATTAGATTTGAGGCTGG	0.0593178
chr17	17163674	17163696	-	CTTCACTCGCGATAACAACATGG	0.209119
chr5	5457824	5457846	-	ATGAAGACGGTAAGGAACCCGGG	0.182257
chr8	145667695	145667717	+	CCTCCAAGCAGCGCATAGCCTGG	0.171478
chr13	73321202	73321224	-	ATGACACTGCTTTCAGCAAGAGG	0.106881
chr15	75932149	75932171	-	CGTGCTCCTCAAGCTGCGCATGG	0.528059
chr16	68344791	68344813	-	CCGCTGTACTCCGGGTGAAGCGG	0.438119
chr11	69465924	69465946	+	GCTGGAGTCAAGCCTGCGCCAGG	0.356562
chr19	8550499	8550521	+	GAAGCGTCCCTGGGATCGAGAGG	0.217147
chr15	90125934	90125956	-	AAACAGTCCAGTATCCAAGGTGG	0.209781
chr5	37333602	37333624	+	ATGTGCTGCTGTACAACAACTGG	0.0916214
chr4	123850303	123850325	-	TGTAGCACAGCACCCACAAGAGG	0.380969
chr1	26772843	26772865	-	GCAACAAGTGCAGATCGCCCAGG	0.864953
chr2	242102711	242102733	+	TATCGACACCTTAACCAACCTGG	0.1928
chr18	12982531	12982553	-	AAACTTTGTTGGCCCACCAGAGG	0.0802321
chr8	144911464	144911486	-	CGACGGACGCAAGATGGCGACGG	0.115389
chr15	89018449	89018471	+	AGCAGGCATAGCCGCAGCGGCGG	0.535295
chr2	38978381	38978403	-	TCATCATGTCGCGTTACGGGCGG	0.062463
chr17	80763849	80763871	+	AAGATGACGACGTCCCAGAGGGG	0.110585
chr15	34635243	34635265	-	CAGTATTACCTCAACGAGCAGGG	0.38542
chr21	34134462	34134484	-	AAGATGACGATGAGAAACGCCGG	0.191139
chr13	34392321	34392343	-	GCCGATACTTGTCCACCCAGAGG	0.598921
chr20	62616280	62616302	-	CGTAGGGTCCACTTGAGAAGAGG	0.342087
chr10	124914581	124914603	+	CGGCTCAAGTACCAGCACACCGG	0.653346
chr12	108962617	108962639	+	AGATGCAATCAAGGCCGCCCTGG	0.703939
chr1	38052934	38052956	+	CCAAATCACGATCCTTGCCCTGG	0.157748
chr16	23690652	23690674	-	CAGCGACACTCACCCTCCGGCGG	0.385705
chr6	10695227	10695249	+	GGTCGCTGGTTGCTACGAGCAGG	0.63809
chr8	27954791	27954813	+	ACTGATTGAAGCCCACGAGCAGG	0.0768513
chr1	245020957	245020979	+	TGCTGCATGTTTAGTAACCCAGG	0.0418077
chr7	99711337	99711359	+	CCACCAGAGGCGAAGCGGAAAGG	0.0679228
chr12	53668639	53668661	+	GAAACTGGGTAAACAGGCCCAGG	0.517241
chr12	110906333	110906355	-	AAACGTCTGCACGCAAACCACGG	0.0676302
chr16	3023249	3023271	-	CATCCGGCACTCCCTAGCCCTGG	0.0566667
chr9	136199385	136199407	+	TTATTGAAGATCAGCCCGGGCGG	0.0444514
chrX	119005045	119005067	-	GGGCAATGCCTCTTCCGGGATGG	0.295154
chr15	40939244	40939266	+	CGATAACTGCCTCACTGAGATGG	0.128846
chr20	33114094	33114116	+	AAGCGACTGCAGAGCCAGAAGGG	0.530054
chr12	57036293	57036315	+	AGTACCCATGTCAGTGGCCAGGG	0.131875
chr17	35992140	35992162	+	CACATGCAGCATAACTGGGATGG	0.437398
chr17	79679476	79679498	+	TGTCGCGCTGGTACTTCGGGGGG	0.0946027
chr2	219130620	219130642	+	ATCCTGGTTGGCAGCAACACAGG	0.181941
chr2	234749415	234749437	-	TGTTGCTCGTGCCATCACGAGGG	0.0670711
chr19	46351121	46351143	+	CCTCCACAAACTTGATGGCGTGG	0.173318
chr22	42341968	42341990	+	CGATTCACACTGGAGGGCAAAGG	0.491418
chr21	30257589	30257611	-	CAGCGACGTGTACGAGCCCGCGG	0.369687
chr17	4635104	4635126	+	CTAACGAGCGGCTCCTAGACCGG	0.0389446
chr11	118923033	118923055	-	GGTGCCTGGGCCTGTACAGCAGG	0.186501
chr11	62571351	62571373	-	GGAAACCGTAGGTCTGGAAGAGG	0.173868
chr2	183902759	183902781	-	AGCTCACCATCCTCAACGACCGG	0.174501
chr3	179287968	179287990	+	TAATGCTCTGCGTGTTCCGAGGG	0.290867
chr8	145669788	145669810	-	CGGCGATCCGAGCATGAGCCTGG	0.355739
chr15	45709532	45709554	+	GATACTGCTTTGTTACGACCTGG	0.669801
chr12	6620275	6620297	+	GGGTAAGAAAGCTCGGACCAAGG	0.164859
chr14	73576179	73576201	+	TCCAGATGCAGAGCTCCAGAGGG	0.487106
chr10	12021071	12021093	-	ATCTTTGTTCCATGCTGAGGGGG	0.183976
chr12	110765423	110765445	+	TGGCAAGATCCGGGATGAAATGG	0.0405016
chr11	6630805	6630827	+	ATCCTACTCTCATCACACACTGG	0.135914
chr9	135275444	135275466	-	TGTACCGGGACGACTTGGAACGG	0.320185
chr19	13041308	13041330	-	TGGCAAAGTGGGCTTCAGCAAGG	0.213542
chr9	4849458	4849480	+	AGACTCGACCAACCAAAGCCTGG	0.0864472
chr16	75467208	75467230	-	AGACTTCTCTACGTCGGAGGAGG	0.143845
chr17	12906847	12906869	+	ATGTGAACCACCAAGGCCACGGG	0.35093
chr11	31531507	31531529	+	GACAGCTGCTGGTATCAACCGGG	0.438477
chr2	68384529	68384551	-	ATCATCGCCCATATCCAGAAGGG	0.170425
chr9	111693335	111693357	-	TTCTCTCTCCGAACTGAACAGGG	0.180511
chr10	103904829	103904851	+	GAACTGGCCAACGTGGCAGGTGG	0.0517868
chr4	177249372	177249394	-	TGGTACGACGTTCCAAGACAGGG	0.390331
chr17	33464118	33464140	+	CGGTGAGGATGCGCTCACAGCGG	0.432688
chr19	38872850	38872872	+	GACAGACTACGCCAAGAAGGTGG	0.0451411
chr4	57333835	57333857	-	TTCACTTCACTCCACAGCGCAGG	0.178649
chrX	122866825	122866847	-	CCGCAGAGTGGATAAAGAACTGG	0.227881
chr3	51457462	51457484	+	GGCTTTGGCTGTAGGCACCATGG	0.278962
chr1	52499276	52499298	+	GCAGAATCGCCGTACACCGCTGG	0.148153
chr5	134124260	134124282	+	GACATGTTAGCCGCTAACAGTGG	0.356353
chr9	104313015	104313037	-	TCCTCTGGTGCCATGAAGCAGGG	0.123325
chr2	197656094	197656116	-	TGCTCGAGGAGAACGTGAAGAGG	0.238015
chr2	68361823	68361845	+	GGCAGACTTACTACTTCCAGAGG	0.244817
chr1	200628209	200628231	+	TATATCCAGAAGTCGCCCAGGGG	0.6181
chr20	34286428	34286450	+	ATATAGAGAGGTCGCAGCACTGG	0.0968151
chr12	132626429	132626451	+	GAGACTTCTGTCCCGTAACCAGG	0.192534
chr10	121596392	121596414	+	AAATGACTCATCATACCGGGAGG	0.121444
chr11	61912644	61912666	+	GCGTGAGGAACGCCTCCGCAAGG	0.363161
chr1	70694118	70694140	-	AAGCAGACACGAGATGAGACTGG	0.137688
chr9	111689667	111689689	-	TTGGAGTCCTGACCAAGAGCTGG	0.216552
chr10	70726871	70726893	+	GCATGTTGTCCTGGATGAAGTGG	0.303743
chr5	140044524	140044546	+	CGCTGAGGATGGGAGCGACGAGG	0.150128
chr8	95869113	95869135	+	CATACACACGAAGCTGGGACAGG	0.0807574
chr1	38158670	38158692	+	AGGCTCTGCGCGAGATGAACTGG	0.145561
chr5	159841347	159841369	-	AGTTCAGCTCATCTGGAGAATGG	0.111306
chr16	69368774	69368796	+	ACAGCCCAAAGTACATGCACTGG	0.307889
chr15	37100570	37100592	+	GCTGGACTGCAACCGGGAAAGGG	0.179383
chr4	68378139	68378161	+	CCACCAATCAGATGGACGCCTGG	0.25173
chr10	51592592	51592614	-	CTTCGAGGGATAGCACGAGGTGG	0.313414
chr22	29138164	29138186	+	CTGCGATGCTGCGTCGCAGGCGG	0.120111
chr7	99709545	99709567	-	TCAGTACCTTTATCTCGGAGGGG	0.405486
chr22	42343027	42343049	+	GATGGTGGCCGTGTTCAGGCCGG	0.558485
chr3	10191467	10191489	-	CGCTCTTTCAGAGTATACACTGG	0.21535
chr12	118457512	118457534	-	CTGTTTCGCACAGGCTAGGATGG	0.129923
chr12	6623655	6623677	+	GCTGCAGCACTTTGAACACCTGG	0.174098
chr17	61907627	61907649	-	CCCGGCAATTGGGTGTCACCTGG	0.114493
chr21	40552194	40552216	+	ATACAAGTCCCACCTACCGAGGG	0.241034
chrX	153196215	153196237	-	CCTCACTCAGATGGCCGACGAGG	0.155
chr7	99015140	99015162	-	CCCGTGTCTGAATGCACCGCAGG	0.548485
chr11	64543986	64544008	+	TTGTTCTCGAGTAAGTCCAGGGG	0.628142
chr22	30975877	30975899	-	TGTTTGACTCAGTGAACGCCAGG	0.107827
chr5	33448763	33448785	+	CACTTTGCCTGATGGTAAACAGG	0.0144902
chr13	73355040	73355062	+	TCGGATGCGTTTATATACGGGGG	0.472249
chr5	177577879	177577901	+	TGCTCCTTACCGTCTTAGAGGGG	0.262926
chr16	70560575	70560597	+	TTAACCTTGCAGAGAGCCACTGG	0.435319
chr8	128750927	128750949	-	CTCTGAGACGAGCTTGGCGGCGG	0.18995
chr2	62099248	62099270	-	CTAAGAAACCGGCATGCCCAGGG	0.588767
chr22	42335116	42335138	+	GAGCTGAGACACCGGGCACGTGG	0.179498
chr3	196664415	196664437	-	TGGGACGCAGGCTTTAAGGAGGG	0.544652
chr15	41730529	41730551	-	ACTGCGCTTTCGCTTTGCCAGGG	0.374974
chr9	135919188	135919210	+	GCTCATGCTCCGGCCCGAGAAGG	0.191042
chr14	55457956	55457978	+	GGTGTAGAACCTGACTGAAATGG	0.0461986
chr15	35234212	35234234	-	AATGTGGATGGGCTTACAGCTGG	0.0816897
chr6	111320910	111320932	-	TGGTAGTCATACATACGACCTGG	0.300502
chr21	30257601	30257623	+	ACACGTCGCTGAAGGCGCCGCGG	0.191609
chr17	41567810	41567832	+	GCGAAGCCTTCCACTAGCAAAGG	0.291486
chr12	57039685	57039707	+	GGTGAGTCTCCGCAAGGCCCCGG	0.475841
chr15	89873470	89873492	+	AACGCTCTTCCACCAGCCGCTGG	0.220514
chr1	44441369	44441391	-	GAAGGGCCACCTCCCTGAAGGGG	0.346165
chr3	184024523	184024545	+	CTCTCTTCAATTGCAGGGAGTGG	0.135523
chr17	7399822	7399844	+	CATGTCTACGACCTTTGCAAGGG	0.57139
chr6	17675441	17675463	+	CAACCCAGTTAGTACTCACAGGG	0.247985
chr5	96514817	96514839	+	ACAGCCACCATGTTTAAGGCTGG	0.0435005
chr2	131103641	131103663	-	GGTTTGCGAAGGTGATGACCCGG	0.552215
chr7	100479013	100479035	+	AGAAGCGCATGAGGAGAGACTGG	0.31452
chr16	68336317	68336339	-	CTGGCGCAATGAGTACCCAGAGG	0.357492
chr17	44248202	44248224	+	ATGCATGAGGTCTACTCACAGGG	0.0186281
chr3	160138569	160138591	+	ATCATCCTGTTGTCATGCACTGG	0.41623
chr3	47446567	47446589	-	AGGGATCAGGCAGCTCACCAAGG	0.5121
chr17	7476807	7476829	+	GGCTATTGGCAAACTGCGGATGG	0.0225309
chr14	78205142	78205164	+	AATTTGTCAGCTGCTCGAACTGG	0.201343
chr12	132198654	132198676	+	ACGATGCTGAGTATTCCACGTGG	0.14949
chr8	27987109	27987131	+	GACCTATGGCTGCACAAGGCTGG	0.0191453
chr6	41889304	41889326	+	CCCAAATTCAAGGCGGCCCGTGG	0.14318
chr19	49497481	49497503	-	CTCATCACACACTGGCGCCAAGG	0.0998241
chr16	28855252	28855274	+	CGTCACCTGGAGCCCTCACCTGG	0.253841
chr1	229635490	229635512	+	TGTAGGTATCTTCACCAGCAAGG	0.303257
chr15	75932153	75932175	+	GCGCAGCTTGAGGAGCACGGTGG	0.788226
chr12	50390949	50390971	-	CCTGTGTTCCATGTGGAAAGCGG	0.320044
chr16	56473639	56473661	-	CAGATACTGGGTCGTCAGGATGG	0.0705225
chr9	106864815	106864837	+	GGAAAGCAAACGCAAAGAGCTGG	0.216011
chr16	70566384	70566406	+	AGCAGACAATGATCCAACAGGGG	0.255101
chrX	64749705	64749727	-	GACCTATTGGTGCCGCCAACTGG	0.139613
chr12	6618914	6618936	-	CAAAGTGCTGCAGCATAGCCAGG	0.202664
chr4	24543545	24543567	-	CGAGCTGGACGTACCAGACCTGG	0.390452
chr20	2443275	2443297	+	CACTTACCTCGCATCCCAGGGGG	0.101784
chr2	68384698	68384720	-	TAACTACAGCCAACATGCCAGGG	0.115041
chr4	76695844	76695866	+	CAGGCACTAACAAGAAGCAATGG	0.452759
chr14	55453906	55453928	+	TTGACACCACAGGTCCAGCAAGG	0.249415
chr2	162227716	162227738	-	AAAGCCAACAACCAAAGCCAGGG	0.680472
chr17	30801817	30801839	+	TTGCACTTCGGTATGCAGGGAGG	0.237379
chr6	52149394	52149416	-	CCTGGACTTCCTGGACGACGAGG	0.110394
chr16	27253143	27253165	+	AATGCAGAGGCGAGCCAGAAAGG	0.146013
chr11	32605442	32605464	-	CACTGATGTCGATGAAGGCCGGG	0.304009
chr17	61908897	61908919	+	GGAAGATGAACCTGACCCGGGGG	0.419109
chr6	97720701	97720723	+	AAAGCCTCATAAGGATGGACAGG	0.139965
chr16	3023997	3024019	-	GGGATGACGACAGCCTAGGGTGG	0.212776
chr11	3060477	3060499	+	CCCGATACTGCTCGAACAGGTGG	0.223542
chr6	90513042	90513064	+	CTCACGGGAGGACATCAGGATGG	0.38669
chr19	5713216	5713238	-	TGGATGAAATCTACCACACGGGG	0.391444
chr8	37707160	37707182	-	TACCACTACCTTCAGCGACGAGG	0.145575
chr11	9608068	9608090	-	TGATCTCCATTTCTCGGAAGAGG	0.235295
chr1	212955738	212955760	+	CCAGTGGATGTACAACAGGGTGG	0.350519
chr10	13652099	13652121	+	ATCGTCGGCGGTCAGGAGCCTGG	0.23545
chr11	60670243	60670265	+	ACGGGCAATGACACGGCAGGCGG	0.294169
chr20	36627594	36627616	+	AAGGCTCTAAGCACTGCCAGGGG	0.211737
chr5	37329318	37329340	+	GGACCAACATTACTTGGAGGCGG	0.0931557
chr17	4636371	4636393	+	CTCCAGCTACTCTTCGAGGAAGG	0.268497
chr9	35064158	35064180	+	CCAATTGCCTTAAAGAGGGCAGG	0.193409
chr17	80013077	80013099	+	ACCAAGCTCAAGTGTGCCGCAGG	0.137061
chr20	2446399	2446421	-	TCGGTCTGGTGCTGCTGCGAGGG	0.7207
chr16	56782240	56782262	-	CCTGTAAGTTCCGTTCCACATGG	0.135147
chr17	56801440	56801462	+	TTCATTGGGACCGAAAGCAAAGG	0.170178
chr1	20982252	20982274	-	AGGTGACCCTCTTCGAGAGCTGG	0.206704
chr3	139085490	139085512	-	CCAGACAGCTGTCATGCGGAGGG	0.358851
chr16	75338923	75338945	-	CATCCATAATCGAGGGAAAGAGG	0.121162
chr6	30638615	30638637	+	CTGTCGAACCCGCTCAGCAAAGG	0.0554724
chr14	67849190	67849212	+	TGTAATGACTACGACAACCCTGG	0.282735
chr12	132626875	132626897	+	AAACACAGAGGTCGCTAGGCCGG	0.0929467
chr12	125461947	125461969	+	CTCACCACACACGATGACGATGG	0.44868
chr7	2402320	2402342	+	GATGCTGTGAAGAACGCCGACGG	0.577688
chr21	33744920	33744942	-	AGGTTTCTGCCGAAGAAGCAGGG	0.0248694
chr6	144416542	144416564	-	CCGACACCACCAAGTGGGAGTGG	0.410122
chr8	95837201	95837223	-	TTTCTCTTGTTATCAGGCGGAGG	0.0740983
chr1	109774293	109774315	-	CCGACTTCCCAAGGTGCGAAGGG	0.367552
chr5	33456261	33456283	+	CCTTTGATAGATCTCTGCCGGGG	0.624391
chr19	11266425	11266447	-	CGCCTTCCGCGACATAGAGGAGG	0.469809
chrX	152736007	152736029	-	TCGGAGCGCGAAACATGGCGGGG	0.230143
chr12	49231045	49231067	+	CAGGCCTGAAGCCACTCACAGGG	0.130564
chr2	10262757	10262779	+	CGGAGGCATGGCACAGCCAATGG	0.164144
chr1	84945149	84945171	+	GGCGACACTTAATGTTCACGCGG	0.334104
chr11	3800242	3800264	+	AGCTGGCTGGCTAAATGAACTGG	0.0558381
chr1	212151819	212151841	-	TGTATGGTGAAGTTGGCCAAGGG	0.175956
chr20	35835786	35835808	-	GCACAACCACAACTGGCACGTGG	0.440554
chr6	30638186	30638208	-	CGAGGAAGACCGGAAGGCCATGG	0.122811
chr2	96933128	96933150	-	GGCCAGGTAATTACCGCAGGGGG	0.590399
chr19	48949661	48949683	+	TGACATAGTCCGGGATCACCTGG	0.237092
chr16	30080901	30080923	-	TTCTGAGTGCAAGCATGGCCTGG	0.187191
chr1	109955689	109955711	-	TAAAGCCAGAGTGGAGACACAGG	0.355017
chr16	2034432	2034454	-	TCTTGAAGTCGACGCAGGCCCGG	0.241951
chr10	70733311	70733333	+	CCTACATTCATCGATCCGGGCGG	0.457147
chr16	46723599	46723621	+	TCGCTTTAGTGCCGGCGCCATGG	0.0221526
chr3	183855572	183855594	+	CCAGAGCCCTTGAGGAACACAGG	0.262999
chr7	92158160	92158182	+	ATTTGATCACCACGTCCAGAGGG	0.147724
chr13	37580079	37580101	-	ACCGGAATCTCGATGAACACAGG	0.460522
chr22	29695771	29695793	-	TGTTCCATCAAAGGTCCAGGGGG	0.234615
chr8	27965436	27965458	-	AATCAGAATCAGGTCCACCAGGG	0.423372
chr3	133356740	133356762	+	TGAAGAGTTTGTCCTTGGACAGG	0.36802
chr4	2964956	2964978	+	GATTGGAGTTGGCCTTCGCCGGG	0.193983
chr2	96934323	96934345	-	CACTACAAGACGCCAGGCGCTGG	0.0330847
chr1	28858419	28858441	-	TCCGGAATGGATACCAGGGCCGG	0.483845
chr1	118483524	118483546	+	AGAGGATGGTGCCTTTGAGACGG	0.0647357
chr10	94353150	94353172	+	TTCGTCTGCGAAGAAGAAAGAGG	0.390666
chr22	29932614	29932636	+	TGCATGATGCTGTTGAGGCGGGG	0.114631
chr1	153713827	153713849	-	CTTACCTTCTGGGCTTGGGCAGG	0.166355
chr10	51592595	51592617	-	GGTCTTCGAGGGATAGCACGAGG	0.483127
chr5	175812235	175812257	-	CGCTACATGGTAGAGAACCACGG	0.40973
chr19	56166475	56166497	+	CGGACTTCGACGAGTTCGAGCGG	0.157129
chr5	68467102	68467124	+	TACTGCCTCTCCAAGCCCAATGG	0.146819
chr5	154307092	154307114	-	ACAGAGGTGAACTGTTGCAATGG	0.100613
chr1	16272269	16272291	+	GGGTCTGGCTTGAGCTCCACAGG	0.145788
chr13	31204968	31204990	-	AGCCCAAAGGATAGATGCACTGG	0.532957
chr16	10855623	10855645	+	CAGATATTCCCTCCCACAACCGG	0.0598015
chr12	132626672	132626694	-	TGTGCTGCCCACCAAGGAGCTGG	0.116437
chr17	44791220	44791242	-	CAGTCTTCCCACTGTGAGGAGGG	0.400854
chr12	54736058	54736080	-	ATGACCTACTGTCAGTCCGATGG	0.157217
chr20	39690074	39690096	+	CCGGCACAAAGAACACAAGAAGG	0.325363
chr15	78838050	78838072	+	GACCCTAGTGGAAATTACGGGGG	0.646679
chr6	30587513	30587535	-	GCGGCGGTAGTCAGCCCAGACGG	0.00752569
chr21	34944896	34944918	-	AGTGTTGTGAATAGTACGGCTGG	0.145279
chr8	95848767	95848789	+	GGCGCAGCATACTTCCAGCAAGG	0.374945
chr3	196669364	196669386	-	CTTCTCTGCACTATGTCGGGTGG	0.497108
chr17	38146343	38146365	-	TGGATGGCTTTGATTCGCCCTGG	0.301476
chr22	20077294	20077316	-	CAAGAAGTATGGCCTGGACCAGG	0.143685
chr5	175811369	175811391	-	GCCCTTCTCCTCTTAGGCCATGG	0.231458
chr7	100479403	100479425	-	TGGCCTGGATAGGCAGGACATGG	0.110878
chr11	32610573	32610595	-	GAGTATTCTTATCCATCCCGTGG	0.397165
chr6	144167198	144167220	+	AAGAAAGGCGAGCAGAACAGAGG	0.166499
chr5	96503657	96503679	-	GATGTGGAGGTTTCTGCCAGTGG	0.36659
chr13	21751151	21751173	+	GCAGAACATGATCCGCCGCCTGG	0.134182
chr2	136624198	136624220	-	GCTGTGGAATCAGCTCAAGCTGG	0.207717
chr13	73340117	73340139	-	TCCTATAGATCTGCAGACCAAGG	0.138945
chr5	61689841	61689863	-	TAACTTCAGACCACCGCCCAAGG	0.155687
chr12	6711323	6711345	+	GCCGGCATAAGAGCATACGCTGG	0.174132
chr11	57427377	57427399	+	CCGTCCCACTTATGTGGAGCTGG	0.0757835
chr10	70191644	70191666	-	ATCGTGGGTATGCCTGGGACAGG	0.140068
chr16	30080640	30080662	-	GAGGATCTCAGGCTCCACGATGG	0.589427
chr20	57613680	57613702	-	TTCACATCGGCAGCCACCCGTGG	0.245057
chr21	34922593	34922615	+	TTCATCCATGACAAGACCGCAGG	0.247134
chr2	37458670	37458692	+	CGCTTGGCATGGAACTCCAAAGG	0.125475
chr2	71357840	71357862	+	GACGGAAGTCGGCAAAGCCACGG	0.514699
chr2	219134100	219134122	+	CCTACCTGAGTGCAATGCAAAGG	0.462311
chr12	7077747	7077769	-	CTCAATCTCAGACCTACAGATGG	0.46808
chr1	16273422	16273444	+	TAACCTACCTTCTGTGGCCAAGG	0.0673459
chr1	151373031	151373053	-	AGCATAGCCTCCGATGACCATGG	0.696679
chr19	56172538	56172560	-	AGTACCTCAGTGATGCCAAAGGG	0.00642633
chr9	131709313	131709335	+	CAAAGGCATGACCATGGAGGCGG	0.137552
chr11	248811	248833	+	CTAGCAGGACTTCTCGGCGAGGG	0.301693
chr17	4699568	4699590	+	GAAAGCCGAGAAGTTTCCACTGG	0.149368
chr9	140100743	140100765	-	TTACCTTCATGTTGTCAGGGGGG	0.270457
chr22	50667980	50668002	-	CCCAGGCCTTTGTGGTGAAGCGG	0.0366562
chr12	124114958	124114980	+	AGGCAAGACTGATGAAGCGGAGG	0.27262
chr16	784723	784745	+	CACCATGAGCACACCTGGGCAGG	0.723539
chr9	140150045	140150067	+	GGCCATCGAGCAGTTCCAGGTGG	0.194796
chr19	12783679	12783701	+	GAGACGCTATGACCTAAGGATGG	0.351904
chr6	5004131	5004153	+	GCGTCTGCACAAGATGCCGGTGG	0.256758
chr1	104080023	104080045	+	GGAACCTCCTTTGCCAGACGAGG	0.080512
chr16	58438453	58438475	+	CAACGAAGACACTTCAGCCCTGG	0.390815
chr1	94336305	94336327	+	CGTGAATGGTAGAAATCAGCTGG	0.162293
chr17	7834814	7834836	+	CTCCGCGTACATGTCTAGCGGGG	0.19274
chr3	193365902	193365924	+	TCGCCTGCGGGAACTTGACCGGG	0.58745
chr2	97020075	97020097	+	ATCATGAAGAGTTCAGGAGCTGG	0.174671
chr6	41899551	41899573	-	ACTACCTGGAGTGCAACACAGGG	0.644788
chr18	55287841	55287863	-	CGAGAGGGAAGCGATGCCACGGG	0.729845
chr1	118482174	118482196	+	GGACATAGCTTATCTGCAAGAGG	0.160263
chr16	88871938	88871960	+	GGCGGAGATGTTCCGCAGCATGG	0.240924
chr7	44156726	44156748	+	GCTCACCTATCTGTGTCAAGTGG	0.40546
chr2	27015075	27015097	-	AGGGCAGCTTCCTTATCAAGAGG	0.29279
chr7	98507747	98507769	+	TCAGTCAGAACTTGGAGCCGTGG	0.135836
chr6	30545951	30545973	+	AGTGCCAACCAGTGATGAGGAGG	0.198683
chr9	100417205	100417227	+	TGAACACTACCTGTGTAGACAGG	0.186925
chr1	38019798	38019820	-	TGAAGAGCGAACGGGAGCGAGGG	0.218524
chr19	2426976	2426998	+	CGAGTTGTAGGCGCGAGACACGG	0.414208
chr11	3793107	3793129	-	CAGGAAGGGCCCACAGAACCAGG	0.115154
chr11	61912471	61912493	+	CCTGGAGAATCTGCGGCGGAAGG	0.46558
chr8	67974097	67974119	-	AAATCCTGGCGGCGAAGCCCTGG	0.268633
chr14	102449834	102449856	+	GGCGTATCAACCCTGCCCACAGG	0.286449
chr1	92769549	92769571	-	ACGACATCACTGTAGTGAGCAGG	0.212332
chr7	98497369	98497391	+	TTCAGGTGTCTGCACAAGCGAGG	0.124807
chr2	85846355	85846377	+	GAGTGGATTCTGAGGACCGGAGG	0.456479
chr3	127806560	127806582	-	GACCATGCTGTATACTCCACAGG	0.266894
chr7	99710520	99710542	-	AGCTCCCAAAGAGCAACAGAAGG	0.157769
chr15	72864482	72864504	+	AAAGGCAGCAAGAGATGCACAGG	0.443801
chr19	47706925	47706947	+	TAGGTACTGCTTCTCCGAGATGG	0.499415
chr7	100481837	100481859	-	TGCATCCAGCATCTTGACAATGG	0.487176
chr11	61896289	61896311	+	AGAACCGACGGAAGAAGAGACGG	0.374913
chr2	38977303	38977325	-	TATGTTGGTAACCTGGGAACTGG	0.467719
chrX	70756187	70756209	+	TCCAGTGTCGAAGGCTGGACAGG	0.0959352
chr5	54640991	54641013	+	GGAGACCAGAAAGGGCGGAAAGG	0.00959248
chr7	103807232	103807254	-	ATCCAGCAAGAACTGACAAGAGG	0.218226
chr3	139092103	139092125	+	CCCATATCCTTTACTGCCAGTGG	0.186771
chr19	11266416	11266438	-	CGACATAGAGGAGGTGAGCCAGG	0.237698
chr17	79846410	79846432	-	CGTCACAGATTGACGCACAGCGG	0.173966
chr22	50666392	50666414	+	GGGCGGAGTGGAAAGGACGCAGG	0.221003
chr20	35827593	35827615	+	TACTGCTCGTCTCAGCAAGGAGG	0.197311
chr19	40336930	40336952	-	CCAGGGCTCGCCATGAAGCCAGG	0.0962746
chr10	99160927	99160949	-	AAGTTGAAGCGCTGGAAGAAAGG	0.0671025
chr1	16272672	16272694	-	GACCTCAAGGAGGAGCGCGGCGG	0.121448
chr4	184614164	184614186	+	TTAAATTGGCAGGGAGGAGGAGG	0.124059
chr2	232325494	232325516	-	TCCTGTGAAAGCCAAGAACGTGG	0.139739
chr5	167913514	167913536	+	TGGTGTCTGAGTGCTCCGCGCGG	0.124208
chr2	9595867	9595889	-	CACCTGTCAATTTCTGCAGCTGG	0.269515
chrX	24721418	24721440	+	GAAGCTGGTTCAGGCACGCCAGG	0.186547
chr11	119002313	119002335	+	AGCAGTCGGCAAGGACAACCCGG	0.350104
chr16	70569216	70569238	+	GGAGGGTCAGATGGTCCAAGTGG	0.682123
chr14	23503857	23503879	+	TCAGTACTCAGCCTGGCAAGGGG	0.0446678
chr2	86315768	86315790	+	CTTTCGGACAACGGATCGCCCGG	0.134196
chr4	71554670	71554692	+	CGAAGATGGAGGGAATGCGGGGG	0.220436
chr12	53666539	53666561	+	TAGTCACAAGCTCTATGCCGAGG	0.479018
chr12	123834939	123834961	-	CTTGCTGCTTTGAGTGAGAGTGG	0.0833122
chr14	50136267	50136289	+	GGGTGAGAACCTATCACCGGAGG	0.066907
chr6	44278810	44278832	+	TCTCAGTACAGGGCCCACAAGGG	0.0463345
chr17	5358504	5358526	-	ATATGTAGTTGACACGGGCATGG	0.326489
chr14	55434055	55434077	+	AGCAACAGCAGGGCGTGGAAGGG	0.401651
chr5	169020414	169020436	+	GCACCAAGTAGATCATCAGAAGG	0.283513
chr14	78221332	78221354	+	CCTTTCCGGTATCCGTACGGGGG	0.177377
chr11	125496694	125496716	+	TTGGTGCAAACCCTGGGAGAAGG	0.689872
chr5	68473110	68473132	+	TCTTCCAGTTATGCAGCACCTGG	0.208905
chr8	67341866	67341888	+	TGGAGGACCAGTTCGCCAAGCGG	0.29077
chr5	154311065	154311087	-	AAAGGTTGCTACTTAGCCACTGG	0.405128
chr15	40937264	40937286	+	GAGACACTGCTCTGACAAAGAGG	0.157315
chr7	135261116	135261138	+	GCCTTGATACAGTCTAGACGGGG	0.374098
chr14	23946733	23946755	+	CGGAAGAAGATACCTCAGAAAGG	0.0830249
chrX	48979986	48980008	-	GCTTCACTCGCACGTCCGCACGG	0.286287
chr15	66792624	66792646	+	ACTTTACCGTGGTGCTCGAAGGG	0.308012
chr21	33032073	33032095	+	CTAGCGAGTTATGGCGACGAAGG	0.0991349
chr1	92789738	92789760	-	TTCTGAGATTCCCTCCAGGCAGG	0.0301672
chr1	114454659	114454681	-	GCCCTTGCTGCTGTGGGACAGGG	0.121019
chr6	89322485	89322507	-	ACATCATCTGGACCCTGACACGG	0.0941136
chr21	45217408	45217430	+	GCTGACCAAAGTGGGCGCCGAGG	0.459331
chr7	100304579	100304601	+	GACGGACTTTAAGGCCCAGCTGG	0.190998
chr6	43538370	43538392	+	CATCCTCTGCCAGTCGCAAAAGG	0.0153888
chr15	45697682	45697704	+	TGCCCTCCTTCATAGTGAGAAGG	0.194201
chr13	31195337	31195359	+	AGGGATATCTTCACTCCACATGG	0.200629
chr7	156756595	156756617	-	CTAGGATCTTTGAACTGACCTGG	0.234399
chrX	77373659	77373681	-	AGAGTTCTTCATACCCGCCCAGG	0.548265
chr17	78112870	78112892	+	CAGAATCTCGTGTGGCAGCGTGG	0.0435079
chr11	105961363	105961385	+	TAAGGATGAGTGGACTCAGCTGG	0.226813
chr1	12056269	12056291	-	GGTGGTGTGGCCAATCCCAGAGG	0.465361
chr11	62356622	62356644	-	AGAACTACGAGCTGCGAGAAAGG	0.0694954
chr22	22041233	22041255	+	CGTGCGGCTGCACACCAACAAGG	0.00269592
chr3	48495800	48495822	-	TTACCTGACATGGGAAACAGAGG	0.160062
chr17	4700843	4700865	+	CCTACCAGCTCGGTTTCCACAGG	0.070603
chr17	76210431	76210453	-	ATGCGGTGGTCCTTGAGAAAGGG	0.120164
chr3	45754632	45754654	+	GATCAGCGGTTTGTATGGAATGG	0.609234
chr19	45911650	45911672	-	AACCGAGGCCTCAGGCCAGGAGG	0.210154
chr6	7594059	7594081	+	GGGCTATACCAAAGAAGAAGAGG	0.0987461
chr8	33354169	33354191	+	TCATGCCTTCGACAAAGCCCTGG	0.0365413
chr17	42287783	42287805	-	CAGTCGGAGAGGAAGCCCGGCGG	0.237029
chr1	44684838	44684860	+	CACTGCAGAGCAGCGGCGCACGG	0.0360293
chr4	57356552	57356574	+	CAAATATGGGCGGAAGAAGGAGG	0.205222
chr21	33765188	33765210	-	CCCAAGAGGAAGGCCTCGGGCGG	0.41599
chr16	31138388	31138410	+	CTTGGAGAAGGAGCATGAGGCGG	0.37117
chr12	125459990	125460012	-	CGTGGCCATGTCCCAGCGAGTGG	0.502348
chr14	23502805	23502827	-	TGCCTCCCAGACGGTGAAGAAGG	0.194532
chr16	5125516	5125538	+	CCCTCGTTCTGCTGGCCAAGTGG	0.00338558
chr1	28862455	28862477	-	GGTGAAATAGGCACCACAAAAGG	0.363197
chr9	111692067	111692089	+	GCAGAGTATGACGTCTCCAGAGG	0.429657
chr1	153638151	153638173	-	CGTGGAAAGCCTAAGAGCACAGG	0.325653
chr15	89871988	89872010	-	TGCACAGACTTTATGTAGGGGGG	0.105235
chr11	67159681	67159703	+	CCTGGAACCCTTGGAGGACGGGG	0.399589
chr1	38488396	38488418	+	AGTATAACTGCCTGACACAGCGG	0.447322
chr17	4457320	4457342	+	CAGCCGACCTGACTGAAAGAGGG	0.320122
chr19	58904832	58904854	-	CTGGTTCACACGGCGCAGGGGGG	0.510431
chr1	111985340	111985362	+	TGTACTCTTGGTGTCCACAAGGG	0.479699
chr13	73336150	73336172	+	AGCTTGCATCATACAGCGAGTGG	0.280063
chr5	141009610	141009632	-	AGCAACCCAGCTGAACAACAAGG	0.126432
chr6	90503588	90503610	-	CTCCCTTTGGCGTAAGCAGAAGG	0.0606709
chr19	49593580	49593602	+	TGAAACCCGAGAGGAGCGCATGG	0.161087
chr3	112738381	112738403	+	TCACTCACCAAGGGCCGCGCCGG	0.123639
chr20	60962957	60962979	-	AACACTCACCATCCTACGAATGG	0.289626
chr11	61096966	61096988	+	AAAGGCCATCATAGAGACGCAGG	0.301439
chr19	4429704	4429726	+	GAAGCTCCTGGACTATGAGGTGG	0.228994
chr11	65056526	65056548	-	CATGCTTAGCATCCAGGAAAGGG	0.0521421
chr22	41676720	41676742	+	AGGGATGCCCAATACAAACATGG	0.100681
chrX	53674463	53674485	+	CTGCCAGTATTCCATCGAAGCGG	0.305768
chr1	38155422	38155444	+	TTGCTGAGGGAGGACAGGAGGGG	0.504401
chr7	128637439	128637461	+	TTACATGGTCTGGTTCCAGCTGG	0.212871
chr1	114449765	114449787	+	GGAACCATCCTCTACACAGGTGG	0.167024
chr5	140049014	140049036	-	GGTCATGGCCACTACTGGCCAGG	0.0895507
chr8	104076945	104076967	-	ACTTTCAGCCACCGTACAAGTGG	0.123325
chr16	72133095	72133117	+	TCCTCCAGGAAGACGTGAGGAGG	0.190399
chr1	109778666	109778688	-	CTGGTAGAACTCCTCTGCGGTGG	0.447325
chr12	56826811	56826833	+	TTCTCCTGATCAAGGTCAGCTGG	0.0948587
chr12	110906370	110906392	-	AGCACATTTGCAAATCGCGAGGG	0.198262
chr5	159437730	159437752	+	CTGCAGTGCCTCATTTGAGGAGG	0.100366
chr12	53670578	53670600	+	AGCCACCCACCTGGTAGAACTGG	0.125816
chr1	52498452	52498474	+	ACGAAATAAACTGGCGACGAAGG	0.255018
chr5	96518799	96518821	+	GAAGGGAGAACAGGAACGGCGGG	0.199615
chr15	43675624	43675646	+	TGCCCAGCCAGAAGAGGACGAGG	0.0851641
chr17	26688204	26688226	-	CTCGGCCAGACCCACCACAGAGG	0.258777
chr9	116045404	116045426	+	CCTTTCAGTATCAGCAAACCTGG	0.0565413
chr11	66392357	66392379	-	CTGGTTACCATAGGAGGCAAGGG	0.173861
chr19	13867056	13867078	+	CGGGCTCGGAAGCTGTCACAGGG	0.301559
chr18	13056258	13056280	-	TGCTGGGAATAGGAGTACACTGG	0.145841
chr17	1587788	1587810	+	CGACATGTAGTCCGGTAGCGGGG	0.0914233
chr2	68371716	68371738	-	ATTGTGACTGGCAGCCGAGATGG	0.256928
chr14	39648429	39648451	+	GAAAGTTGAGCTTGCGCAGCTGG	0.01814
chr6	30879902	30879924	+	TACCGACTGTATGCCTACACGGG	0.464765
chr20	30539701	30539723	-	AGAAGTGGAGGAGCTCGCCGAGG	0.441099
chr14	78221328	78221350	-	CGTACGGATACCGGAAAGGCTGG	0.231818
chr16	2024194	2024216	-	GCTGGCCAGTCTGGTCCAGCTGG	0.146317
chr3	101378768	101378790	+	ATTAGACGTGGAATTGGACGAGG	0.116491
chr19	40327210	40327232	+	CAAAGTGTCCTCCATTACGCAGG	0.306679
chr8	95541346	95541368	-	AGTAGACAGTATTCCTGAGGAGG	0.248795
chr11	93542990	93543012	+	TAATGCATCTGCCATCACGGTGG	0.503177
chr3	101383811	101383833	+	TTGAACTGCTGACTTGGGAACGG	0.139976
chr7	102988220	102988242	-	CCATGTCAACTGACCTCGGATGG	0.196468
chr17	48822098	48822120	-	CATCAAATGGTCATCTACCCGGG	0.561517
chr11	118923444	118923466	-	GCGCAAGGGTCAGAGAGCAAAGG	0.171664
chr5	141007678	141007700	+	TACCTGGAGCACAATGCACGTGG	0.00220481
chr9	134011372	134011394	-	CCTGATCACTTTGTCGAGCAAGG	0.144953
chr16	24567173	24567195	-	CAACGGAAACACGTGTAAGATGG	0.0621837
chr7	44156022	44156044	+	CGCTCACGCTCAGCTGCAGGAGG	0.0850834
chr12	123950496	123950518	-	AGACCGCCTCCAAGTCGCCGAGG	0.230679
chr19	12780859	12780881	+	ACGCTGCTGCGGACGTACAGCGG	0.295723
chr11	126074149	126074171	+	CTGAGTACTTGTGATCACCAAGG	0.204671
chr20	55093203	55093225	-	CGATTCTTCACTGTCAGCGATGG	0.096813
chr14	105707631	105707653	-	AAGCGGGACTGGATGCACACAGG	0.181609
chrX	74273401	74273423	-	TAGGGTAAGGTAGCCGAACGTGG	0.345684
chr11	93528217	93528239	-	GGGCTGCTCTTACTCGGAAAGGG	0.273848
chr17	44116496	44116518	+	CACTCGCTCCACCATGGGCACGG	0.133265
chr17	7833971	7833993	-	TGAGCTCTTTCGCTCCCGACTGG	0.17197
chr2	219134695	219134717	-	AGAACTTGATCCCGGTCCGCCGG	0.141381
chr12	124092035	124092057	-	AGTGCTTCGTGAAATGCGACAGG	0.00870428
chr5	169028520	169028542	-	TTCTTCAGCTGCATATCCACGGG	0.0820032
chr17	7161997	7162019	-	TTGGCATTCTTAGATACCGGGGG	0.244333
chr1	28864370	28864392	+	ACCAACTACCAGCTGGGCACAGG	0.536836
chr19	59065462	59065484	-	GCGACAGAAACTAGAGACCCAGG	0.379657
chr7	99696903	99696925	+	ATCTGCGCATGAGTTCAGCAGGG	0.189248
chr19	5714210	5714232	+	GAAAGACGCCGACATAAGGCTGG	0.284943
chr2	219132281	219132303	-	CCAATACCTTGGCAGTGACCGGG	0.101408
chr22	41928653	41928675	-	GAAGGAGTGCACGGTAACAGTGG	0.220512
chr9	140079527	140079549	-	CTCCTGACAGTGGATCGAGCGGG	0.262066
chr15	43668700	43668722	+	GGATCACCATCCATCTCAACAGG	0.103929
chr1	220284214	220284236	-	TTGCTGGCACGAATAACCACAGG	0.215629
chr9	131587296	131587318	-	TTGACAAGAACCTGGAGCCCGGG	0.590784
chr4	155465595	155465617	+	ACCCTGTAGAGTTTCCACGGTGG	0.301243
chr20	55052064	55052086	+	TGATAATCCTGCCTGGGAAGGGG	0.181264
chr1	12052613	12052635	+	CACGTACAGGAATGCAGAACTGG	0.103882
chr17	1733369	1733391	+	AAGTCTTGGCGGTGGAGCCATGG	0.164054
chr7	74489259	74489281	+	CAGCTCCAGGCGATAGGGCACGG	0.10279
chr15	29561357	29561379	+	GCCCTAAGACGATCATCAGGAGG	0.55634
chr7	100030677	100030699	+	ATCTACCGGCACCTACGCCCTGG	0.615089
chr16	46723659	46723681	-	TCAGCATGTCGGGCTCGGCGAGG	0.23662
chr5	157170740	157170762	+	GCTTGCGGGCCTTTCAAACATGG	0.0867938
chr6	10709603	10709625	+	GCCTGATATCAACCAAGAAGAGG	0.0673354
chr12	7079403	7079425	+	ACCGATCCGATTGAAGAAGATGG	0.373936
chr14	67843249	67843271	+	GATGACAAGTACAAGAGACCTGG	0.410284
chr7	156758964	156758986	+	GCTTGGACTTAAGGATCAGCAGG	0.0946604
chr1	76257964	76257986	+	AGGCGGGCTCAATGGAAGGCCGG	0.509354
chr1	220203735	220203757	-	TACCGTCAGATTTCCTCCAGAGG	0.111139
chr10	12001210	12001232	+	TTCCGGACATATTCCTGGAGAGG	0.384454
chr16	46731461	46731483	+	AAATGCTGCCAGTGCTCAAAAGG	0.184269
chr2	27355566	27355588	+	GGCCTTAAGGTCCCGGCCCACGG	0.136442
chr6	43540281	43540303	-	CGGCATGTCTCGATTGGAGAAGG	0.0284923
chr11	65826380	65826402	+	ACCGGGAGAAAGACTCAACCCGG	0.229624
chr5	33461115	33461137	+	CCGGGTACGAAGATTCCAACAGG	0.0808882
chr1	156696758	156696780	-	TTGTGGACTACCGAACCAGGTGG	0.576857
chr2	73477485	73477507	-	TAAACTGCTCGGCGCCGCCACGG	0.278529
chr17	57733265	57733287	-	CAGTCTCAAGATCATAGAGGTGG	0.454678
chr20	20026104	20026126	+	TCTTAACATCAGGGTGCACGAGG	0.149009
chr21	34932184	34932206	+	GCCGGGTTAAACGGCAGGGCCGG	0.100331
chr1	24019124	24019146	-	GCGGATGCGAAGTTCCCGCATGG	0.548931
chr16	790916	790938	-	CTTCATCGGGCCGTCTCAGGTGG	0.21511
chr8	95547184	95547206	-	CTGGTATAACTGTCTGACACTGG	0.313461
chr3	184082750	184082772	-	TCACAATGCAGTCGAGACACTGG	0.159459
chr16	11971263	11971285	-	TGGACGCACATTTGATGCCCAGG	0.161536
chr11	65824320	65824342	+	ACTGGAGCAGGAACGACAGCAGG	0.0805016
chr6	42712908	42712930	-	GAGCTACCCGGAGATCGACAAGG	0.544239
chr1	112303342	112303364	-	CATCTGTTTACTGGCAGGCAAGG	0.0980878
chr10	13629100	13629122	+	AATCAGAGATCCTTCGGAAGCGG	0.277677
chr11	125495715	125495737	-	AGATGTTGCCGCTCCCGCCCAGG	0.0827166
chr9	135267582	135267604	-	CTTTCTCCTAGGTATAGCGAAGG	0.364995
chrX	64754471	64754493	+	ACGATGCCGTGGGCCGAGAGTGG	0.109072
chr4	57856932	57856954	+	AGGCTTGGTTAGACAACAGCTGG	0.261708
chr19	2247627	2247649	+	AGTTCTGGACACACTGGAACCGG	0.227868
chr3	45755556	45755578	-	AGGATACAGCCATGTAACACTGG	0.402205
chr12	118460143	118460165	+	GCCCAGAATGCCTTGAGAAGAGG	0.301935
chr14	50069140	50069162	-	AGGCTCCTTTAACCGAACAGTGG	0.478036
chr19	1244358	1244380	+	GACAGCTGACGAGGCCACGCGGG	0.422155
chr11	119003262	119003284	+	CGGGACCACATGCGCAACCATGG	0.250731
chr2	86332873	86332895	-	TGATCTCCAAGAACATGCCCTGG	0.389046
chr2	9570052	9570074	+	CTCGACTGTGGGATCCACCCTGG	0.552059
chr12	12967087	12967109	+	AAGCTTGTGACCAGTTGGGATGG	0.482567
chr15	41624709	41624731	-	CACGTTGTGCAACGCCGCCCCGG	0.286729
chr19	10672463	10672485	-	TTCCAATCACAGACTCCAGGTGG	0.362978
chr17	48818565	48818587	-	GAGATAATGCCAAACGAGCATGG	0.277552
chr5	134121235	134121257	+	AGAGTGGTCTGTGTTTACGGAGG	0.494245
chr1	38484976	38484998	+	ACAGAGTCTTTAATAGGCCCAGG	0.162719
chr15	43028543	43028565	-	TCCGCCAAACCTCAGCAACCTGG	0.0967629
chr18	72589208	72589230	+	AACCACATGAAACTCCACACGGG	0.408341
chr5	54635885	54635907	-	ACTCAGAGCCTTAATTGGGCTGG	0.504945
chr10	27447525	27447547	+	CCAAGCTGAGAGAGATGCACTGG	0.59906
chr19	48003918	48003940	+	GCCAGCGTCCACAAAGCAGGTGG	0.0728838
chr6	30550896	30550918	+	TGACTTCTCCGTGTCCCAGGCGG	0.230084
chr3	49760872	49760894	+	AGCTCACGGCCAGGATCACGTGG	0.363994
chr14	23791008	23791030	+	GGACGGCGCCATTGAGGACCCGG	0.308438
chr1	20987366	20987388	+	ACCCTTACCTTCTACCGAAGGGG	0.336246
chr2	10799297	10799319	-	AGTTGGAACAACCACAGGGCAGG	0.501941
chr19	48949323	48949345	+	TCCGGCGACACAAGTTCCGAGGG	0.224947
chr20	55929817	55929839	+	TTAGCCCACCAACCTTGCCGGGG	0.252288
chr4	184601343	184601365	-	GCCTGCTGGTAATAGAAACCAGG	0.29123
chr11	125499166	125499188	+	TCTTCCATCAACTCATGGCAGGG	0.592424
chr15	40993327	40993349	+	TGTTGCCTATGCGCCAAAGAAGG	0.170904
chr2	242105796	242105818	-	GGCTAAGGTACAGCTCCCGCAGG	0.292466
chr11	65732842	65732864	-	GGCTGCAGTGTCGTCCAGCCAGG	0.275136
chr15	90129016	90129038	+	CCTCACTGTGTGCCGCACCAAGG	0.171536
chr1	33256831	33256853	+	TTGAATAGCCAAGTGCAGGGAGG	0.412299
chr17	7156255	7156277	+	CCTGGGCTGTGAAGTGAGCGAGG	0.239887
chr20	5921888	5921910	-	GGTCTACTGTCAGTACAAAGAGG	0.274033
chr16	84217015	84217037	-	CGTGCTGGATGTGACTGAGCAGG	0.00866249
chr12	110719600	110719622	+	GAACGCGCACACCAAGACGGTGG	0.461536
chr2	29159777	29159799	+	CTCTCCCTTAGCTTACAAAGAGG	0.22512
chr2	113012484	113012506	-	CGGCCACGGACTCTGACGAAAGG	0.296449
chr20	47675071	47675093	-	TTCTTTACCTGGACGTCGGATGG	0.128867
chr19	52714622	52714644	+	ACTTTGTGCCGCTAGTGAAGCGG	0.14731
chr21	45528877	45528899	+	CTGGGTACGGTGTACCGGCGTGG	0.12988
chr12	56825338	56825360	-	AGGGACGCTTAGCTCAGGAGCGG	0.305587
chr14	35492112	35492134	+	ACAGAACTAGACAGTACGGATGG	0.441977
chr17	2344801	2344823	-	CAGCCTGGCGCCTCTGAAGGAGG	0.0835737
chr5	137906734	137906756	-	TGGAATGCCGGCCAAGCGACAGG	0.560253
chr1	36101973	36101995	-	CTCCTGTGTGTTGGAGAGGCTGG	0.193193
chr6	30314252	30314274	-	TGAGGAAGCGTTGGCTGCGCTGG	0.146855
chr2	96971130	96971152	-	TCTGCAATACGAGTACAAGGCGG	0.389394
chr7	129330305	129330327	-	AGTTAACCTCCTGTGGCGCAGGG	0.140946
chr10	79785938	79785960	-	ACCTGAGGAGATGCGCCAGCAGG	0.382024
chr9	72912919	72912941	+	ATGAAGAGCTTGACCGACAGAGG	0.329822
chr16	5121943	5121965	+	GGCCCGGCATGTAGTAGCGGTGG	0.246925
chr4	2956224	2956246	-	CACAAGAAGACTCAACAGGAAGG	0.392233
chr16	66968198	66968220	+	CAGAGCGCTGGTAGATGAGGGGG	0.143539
chr19	13039362	13039384	+	AGATCTGTCGGAACTGGGAGCGG	0.156369
chr15	44105277	44105299	+	GAGTGCATCCAATGCAGCCAGGG	0.245781
chrX	54470917	54470939	+	CGCTCAGACTATTAAGGAAGAGG	0.0381818
chr11	810345	810367	-	CGGCCGCTACCTTGTTGAGCCGG	0.295969
chr10	121600409	121600431	-	TTAACTTGAGTGGTTGCCCACGG	0.246061
chr7	74489249	74489271	-	TCGCCTGGAGCTGGACCAAAAGG	0.100415
chrX	153991235	153991257	+	GGTAACATGGCGGATGCGGAAGG	0.340859
chr5	34922807	34922829	-	CAGTCATCTTCAGTTCAGCGAGG	0.418278
chr17	5298215	5298237	+	AGGGCAATGGCTTCGTACAAAGG	0.0718913
chr2	29117683	29117705	+	TATGGGAGACGGCCAACAACCGG	0.182665
chr2	29150526	29150548	+	CCGAGCAAGTAGAGAGCAAGAGG	0.0543156
chr17	2323443	2323465	-	CGGCAGCCCAGTGGCTGAAAGGG	0.105136
chr2	231931774	231931796	+	TGCTCTGGAGACACGAAGACTGG	0.0318077
chr1	11735201	11735223	-	CTGGATCCTGGCGGATGAGCAGG	0.175564
chr15	35212598	35212620	+	AGCAGAGGTATGATGCCACCTGG	0.523053
chr11	66391861	66391883	+	GATACGGCCTTCCCTGGAACTGG	0.119885
chr22	20074772	20074794	+	GACAGCGACCATCCGTCCGATGG	0.284316
chr10	15145799	15145821	-	GGGCGATTCTCTCACTGAGCCGG	0.0649343
chr15	41709431	41709453	+	ACCATGGTAAAGAAGCGGAAAGG	0.148146
chr16	56852603	56852625	-	TTATCCAGAGAGCTTCGACCAGG	0.0954023
chr13	115016069	115016091	+	CTATGGACATTCATTTGCGGTGG	0.404856
chr18	77456030	77456052	-	CTCCGGCACGCTGTGCACCATGG	0.252696
chr7	99013757	99013779	-	TCATGCGGTTCTGTTTCAGCTGG	0.196807
chr14	50131343	50131365	-	GCATGCTTTGTCTTAGCAGAAGG	0.0332393
chr9	95048874	95048896	-	CTGTTAGCAGACTTGGCCGATGG	0.266604
chr9	33472046	33472068	-	GATTGATGCCTTCCTACGGGAGG	0.59948
chr5	121311070	121311092	-	AAGTCCTTACCTTCATGGCATGG	0.191066
chr9	133577551	133577573	-	TTCTGCCGTTTCACCAGGGAGGG	0.246328
chr2	136668711	136668733	+	ATGCCTCCACCAGCATGAGGAGG	0.347071
chr5	141016129	141016151	+	AGAGACCGTAATGCAGGACCAGG	0.28018
chr20	55929129	55929151	-	GCCAAACATGCTGGTCCCACTGG	0.263966
chr18	12963237	12963259	+	TTAGCAACCTGTTCCGCAGATGG	0.191536
chr20	20031229	20031251	+	GCAGTTATCTGTACCTCAGCCGG	0.188976
chr15	72873137	72873159	-	ATAGTTTGTGCTCAAAGCGCAGG	0.0900418
chr6	31504424	31504446	-	TGGTGGTCTGTCTATCAAGAAGG	0.116374
chr14	65511101	65511123	+	TGCTACTCCTTCTGGCAGGCGGG	0.0928786
chr2	197654740	197654762	-	GCCATGATATATGAGGACCAAGG	0.300125
chr18	77733748	77733770	-	TCATCGAGACGGTGTACCGCGGG	0.420404
chr18	13734471	13734493	+	AGAAGGACACAGCTCAACAGTGG	0.145914
chr6	149867071	149867093	-	TACACCGAAGAACGGCCGCGTGG	0.189969
chr12	121019035	121019057	+	CAGACACCAGTTCGCAGAGCAGG	0.0789155
chr19	36605730	36605752	-	CCCGACGGGACTTACGAGCCGGG	0.063393
chr19	5719726	5719748	+	TGATAAAGCGCGGGAACACCGGG	0.40066
chr6	30313001	30313023	+	ACCAGGTGAGTCTGCGACAAGGG	0.0634243
chr7	103004658	103004680	+	AGGCAAGACACTCTGTGCGCGGG	0.588367
chr3	52723172	52723194	-	TTTCTGTCCACTCTGGACAATGG	0.162972
chr11	18505555	18505577	+	ACTGACCGCAGAGATGAGAGAGG	0.39832
chr9	130548998	130549020	+	GCACCGCAAGACCGGCCAGAAGG	0.56035
chr14	78205115	78205137	+	TCATACCGGATATACTGAGCAGG	0.376938
chr16	70562901	70562923	+	ATGGCCTTTAGGCTGACAGGTGG	0.425728
chr1	89318900	89318922	+	AGCTGTGGTAGTTTGTCCACTGG	0.217283
chr19	39943991	39944013	+	TGTAGGTAGACGAAGAGCGGCGG	0.212458
chr11	118966091	118966113	-	CTCGCTAGCATGTCGGGCCGCGG	0.167473
chr14	39647101	39647123	-	TACCCTTTCAGTAGCAACAGTGG	0.0696521
chr2	136627861	136627883	-	TAAAGAGATCCCTCTTGCCAAGG	0.0923058
chr11	57428269	57428291	+	AAGGTGTGAGGTGAACCGAAGGG	0.19845
chr7	105187677	105187699	-	CCAACAGTTTGTGATTGAGGGGG	0.0959269
chr16	84215017	84215039	+	AAGAGGAGTCCCGGAACACGAGG	0.156959
chr2	242098678	242098700	+	GCTACAGAGTCTTCGAGAGCTGG	0.0487274
chr21	34915380	34915402	+	AGAGAACGGAGCGGACGCCATGG	0.429177
chrX	74295312	74295334	-	TTTCACCTGAGCAGACAGACGGG	0.206599
chr16	72132662	72132684	-	GATCTCGAGTGGACAGCCGATGG	0.065768
chr1	32691785	32691807	-	CAGCCGAATTGGTCTTGAGAAGG	0.0754828
chr20	21307218	21307240	+	CTACATGGCAATAGATGGAGTGG	0.361167
chr11	62346072	62346094	+	CGATGACAGAACTTGACCACAGG	0.333362
chr12	54734334	54734356	-	GCTTTGACAGTATACAGGGAAGG	0.176496
chr19	59063504	59063526	-	CATGATGGAGTTTGAGCGGCAGG	0.309749
chr16	66864758	66864780	-	TCAAGGAGCAGAAGTACGACCGG	0.344595
chr16	106353	106375	-	AAGGAGGCTCTGTTCTCAGAGGG	0.1186
chr16	56481771	56481793	-	AATGAGGAGGACTGTAGAAGGGG	0.584138
chr20	18448168	18448190	+	GAAGGTGCAGCCGCCTGACGCGG	0.407813
chr17	42286904	42286926	-	ACCAACCCACCTCCCAGGAACGG	0.257761
chr16	11935591	11935613	+	ATCCCAATTGCTGACAAACGAGG	0.282602
chr19	45910411	45910433	-	AGCGCCTCCAAGGAGAAACGAGG	0.210287
chr2	232322353	232322375	-	GGAAAGAATAGCACTTGGAGTGG	0.273438
chr1	212216363	212216385	-	TGCACTGATAACCAGTCAGAAGG	0.201799
chr9	33469584	33469606	+	GGTGGTGAGCCAAGTGGGCCAGG	0.140261
chr2	61749745	61749767	-	CTTCCAAGGAACCAGTGCGAAGG	0.516082
chr1	70687514	70687536	-	TGGACGATACTCACTCCGGCGGG	0.228565
chr1	104068708	104068730	+	CAGCCGCTTGCGATATCAAGGGG	0.289866
chr16	66858757	66858779	-	TCAAAGAAGCAGTATCGGCAAGG	0.315112
chr20	62331992	62332014	-	ACTGCACCAGCAAGATCGGCAGG	0.350478
chr12	69652648	69652670	-	CCAAGTGGACCGGGTGGACGAGG	0.0775758
chr12	7076907	7076929	+	CTACCAAGAATTGGGCCCGCTGG	0.172319
chr11	64084768	64084790	-	GGCGCGTATGATACCTAAAGTGG	0.435572
chr19	10217246	10217268	+	CACTCGTTCGTGTTCACGCGAGG	0.217839
chr19	30106248	30106270	+	TGCGAAGAAGTTCAAAGCGAAGG	0.159466
chr17	42962625	42962647	-	ACCTGTTACGGTGTATGAGATGG	0.520248
chr19	40330949	40330971	+	CCTCGACAAATGAAGACACCTGG	0.272453
chr2	197641150	197641172	-	GGATGCAAATGCTGCACAGCAGG	0.0303135
chr13	37580077	37580099	-	CGGAATCTCGATGAACACAGGGG	0.453177
chrX	47058884	47058906	-	TACCGATGTCCTCCTCCCGCAGG	0.249603
chr21	34143898	34143920	-	GCGGGAACGCGATGAGGAGCAGG	0.105337
chr18	13029737	13029759	+	GATGCAAATGCCAATAGAGGTGG	0.158184
chr10	27456166	27456188	+	AATGCCACAGCAGTCCCAAATGG	0.0978995
chr1	20980849	20980871	-	TTCCCAGTATCCACATGCGGTGG	0.211763
chr2	128610489	128610511	+	TAGCACTCACCTACGAACACTGG	0.288999
chr20	62614402	62614424	-	TGACCGCGTGGTGAAGCCAGTGG	0.644025
chr19	11039503	11039525	-	AAATCTCCTCAGAGCCGCCGCGG	0.204793
chr10	79781975	79781997	+	CTTCAAATCACTCACAACGGAGG	0.270084
chr17	7481228	7481250	-	AGTTCCCTCTACTCACCAGCAGG	0.322604
chr19	8533691	8533713	-	AGTTGTTGTGGACGCTCAGGAGG	0.114734
chr16	75428975	75428997	+	CTCAAATACTCACCCTGACCCGG	0.0717315
chr9	133569247	133569269	+	GAAACATCTAGTGGTGCCGGGGG	0.572999
chr15	45706811	45706833	+	ATGGGCCTGACACAACCAAAGGG	0.0680482
chr10	70231610	70231632	+	CAGCTGCTCCATCCTGGACGCGG	0.0785602
chr17	2324078	2324100	-	ACCTCTGCGCTCGGAGACGGCGG	0.114394
chr19	54649404	54649426	-	ATTGTCCAGCATGCGCAGGATGG	0.134984
chr14	23044018	23044040	+	CATGACAACAAGGTGCAGGATGG	0.545352
chr1	84945152	84945174	+	GACACTTAATGTTCACGCGGTGG	0.486371
chr12	123829822	123829844	+	GGCTGAGCAATATTAGCAGGTGG	0.124943
chr1	109968919	109968941	+	CGGACCTGTCGTACTCAGACCGG	0.107531
chr19	48018173	48018195	-	GGACAATTCCGGGAAGGAAGCGG	0.229689
chr11	6625569	6625591	+	CGGAGAACGACCTCAACCAGGGG	0.168226
chr3	52728069	52728091	+	TGTTTGCTGCAGAAGAGACAGGG	0.197943
chr17	18205939	18205961	-	CCTGACCGAGCCTGATCAGAGGG	0.0854023
chr16	58437157	58437179	-	GGGAGCCAAACCCGTAGAAATGG	0.158093
chr12	120884085	120884107	-	CGCCGAGAAATTTCTCAAGGGGG	0.273497
chr4	177249373	177249395	-	TTGGTACGACGTTCCAAGACAGG	0.0582206
chr4	68380381	68380403	+	AGTTGCCGCATGCCTAACAATGG	0.254953
chr7	103848280	103848302	-	CTTGCAGTCCTTGTTTGGAGAGG	0.305159
chr1	84961675	84961697	+	TCCTCAATTTATCGGAAGGCAGG	0.131264
chr12	125465359	125465381	-	GGCTGACGAGGTGGTAGCCCCGG	0.217435
chr7	73100962	73100984	-	GATATCAATCATCCGTGAGCTGG	0.171181
chr17	61902181	61902203	+	TCACTTCGCTGGCCTTGGAGAGG	0.356068
chr9	131277876	131277898	+	CTGCGTCCGAATGTACGAACTGG	0.100695
chr2	61713056	61713078	+	GAGAACTGCATCCAACAGAGGGG	0.545152
chr21	34960613	34960635	+	TACAAGACACTCACCGGGACCGG	0.148581
chr11	105948599	105948621	+	CCGGGACGCTAAGGCAGCCATGG	0.385159
chr1	78044528	78044550	+	GAAATACTTCTGTACTCGGCTGG	0.072163
chr17	76219681	76219703	-	TGGCACCAGGGAATAAACCCTGG	0.13183
chr22	30144403	30144425	-	TGGTACGACATGTTCCGAGGTGG	0.565068
chr9	72879266	72879288	+	ATCGTTGGAGCCAATGGAACAGG	0.165882
chr17	79580425	79580447	+	GCGCCAAAGACTTTGAAGCCCGG	0.118926
chr12	120884086	120884108	-	TCGCCGAGAAATTTCTCAAGGGG	0.105345
chr8	128750568	128750590	+	GCCGTATTTCTACTGCGACGAGG	0.370816
chr4	123844422	123844444	-	GGTCACCGTCAGAGTCCCGGAGG	0.337022
chr6	33256591	33256613	-	AAGAACCCGGAGTCCCAGCGCGG	0.156972
chr19	10218656	10218678	+	ATGTGGTCTCCTCACTGCGCCGG	0.2679
chr22	42341231	42341253	-	AAGGTGTGTTTCCTCGCCACAGG	0.392205
chr12	124116908	124116930	+	GAACTCCAGCAACGTCCGGATGG	0.390711
chr6	97677060	97677082	+	CTGGGCATACATCAAGAGGAAGG	0.304365
chr3	47447267	47447289	+	GGACAAGCGGGTGTCTGAGGAGG	0.0570846
chr5	43161866	43161888	+	GATATCTTCGAGAGAGCGCATGG	0.221575
chr12	57881957	57881979	+	GCTCATCAGCACTGTAGGCCCGG	0.0357994
chr1	212209262	212209284	-	CATTTCTCAGGACGCCAAGCTGG	0.201672
chr17	4635147	4635169	+	TTCAGTGCAACACGTGGAGGCGG	0.359318
chr10	92638840	92638862	-	CTGCAACAACATCATAGAGCCGG	0.131076
chr14	50052749	50052771	-	ACAGTCGTGTCTGTTCAAACCGG	0.15263
chr15	40498544	40498566	-	AACAGTCTCTCAGGATCAGAAGG	0.112437
chr10	1053038	1053060	-	CCCTCCTGGTTGGGATAGCCAGG	0.12977
chr1	153635550	153635572	+	TCAGTGATACCCACTGAACCTGG	0.163816
chr4	76714931	76714953	-	TTTCTTGCAACGCATGGGCAAGG	0.301897
chr11	82876820	82876842	+	ACCGGGATCCTCGTCTGAACAGG	0.125507
chr16	72134409	72134431	+	TGAAGAGGACAACGCGGCCAAGG	0.0787008
chr3	186522439	186522461	+	CTCCTCGATCCTTGGTCAGCGGG	0.0989078
chr8	33346105	33346127	-	GCATACTGACTATTTGCCAGGGG	0.662599
chr4	177241295	177241317	-	GGTGGTGATGAAGCAGCCGAAGG	0.277291
chr5	61694543	61694565	+	ACTTGAAGTTTGCTGGCCACAGG	0.0550366
chr19	58904537	58904559	-	GCCCTACCTCGCCTGTGAGCAGG	0.577534
chr6	30877217	30877239	+	TCCCATCCTTGGCTAAGAACTGG	0.158393
chr2	97285147	97285169	+	ACTCAAGGTCTCCACAAGGGTGG	0.117557
chr7	99686919	99686941	-	CACTCCGCAGGCCATCACGCTGG	0.219124
chr6	31753028	31753050	-	GGATCGAGCCTGTTTCACCATGG	0.624647
chr1	43826780	43826802	+	ATTCCATCTAGGCCGTAGCATGG	0.143145
chr11	118868969	118868991	+	TTTACAGCCGCAAGCACCAGCGG	0.422615
chr17	78965751	78965773	+	CCGCGTCACGGAGCAGGACAAGG	0.205107
chr1	89357150	89357172	+	GGCGGGACATACTAACCGGCTGG	0.375948
chr22	29939437	29939459	-	GCCCACATCAGGTTGAAGAAAGG	0.273508
chr2	97019086	97019108	-	TGTAAACTGGAACCCGGCCAGGG	0.188085
chr6	30029750	30029772	+	ATGCCTATGTCGGTGGAGGAAGG	0.280143
chr15	41750039	41750061	+	CAATCGCATAGAGAAGAGGGAGG	0.511181
chr5	5457801	5457823	-	TGAGGTGATGACATCGGAGGGGG	0.222936
chr1	33252643	33252665	-	TGATCTCCTTGATCGGAAGGAGG	0.360964
chr13	21750513	21750535	-	GCGCTGGACGGAGAGGAAAGCGG	0.331256
chr11	116655090	116655112	-	TGGGCATCGGACCAATGAGGTGG	0.458286
chr19	3985358	3985380	+	CGAGGCAGGGTTACTCACCATGG	0.0674003
chr9	101983894	101983916	-	CGTCTGCGCCTACGTGCGCATGG	0.238782
chr11	66384500	66384522	+	ACGCGTCATCGAGTGTGACGTGG	0.357667
chr5	140080027	140080049	+	CATTCACTTCGCTGTGAAGATGG	0.134265
chr7	44609707	44609729	-	AGGGCCTCTGATCCGGAAGCAGG	0.164965
chr3	69105403	69105425	+	TGAGGAAGCTGGCTACAAGCTGG	0.126364
chr1	92772812	92772834	+	TATGGGTTCGAGAAGAAGAGAGG	0.350101
chr17	40764959	40764981	+	CACCAGGTATCCTAAGAAGCTGG	0.100825
chr17	35986834	35986856	+	CTTGCTAGGTCGATTCCGGGGGG	0.0402612
chr13	48654085	48654107	+	CAGTTGGGTAGGGTCTCCGGGGG	0.373163
chr18	43666403	43666425	+	GACCAACGTTAATTGCAGGGCGG	0.465603
chr9	131708020	131708042	+	TGTAGTGTATGCTTCCAGGAGGG	0.2582
chr17	1585438	1585460	+	TAGACAGGTTCAATGACCCAGGG	0.609072
chr16	70582263	70582285	+	CTCCTGTCAGGTGTCAGAAATGG	0.12173
chr1	212149935	212149957	-	TGTATACCGTATTGCCAGACAGG	0.485384
chr20	55950078	55950100	-	CAGCCCGTAATGGCTCACACTGG	0.0292446
chr8	145626660	145626682	-	TCTGTGGTGGAGTACGACCCGGG	0.77768
chr1	76253175	76253197	+	TTGAAAGGGCACTCCACAGAAGG	0.143889
chr18	12984094	12984116	+	AGTCAATGGGAGTTCTCAGCAGG	0.267858
chr7	98497042	98497064	+	CAGCATTCCATCATTCCGAGGGG	0.221703
chr2	97017710	97017732	-	CCTAACTCTGGCAACTCGAGAGG	0.160906
chr8	117778835	117778857	+	AGCCAGGCATGAAGATCACAAGG	0.435943
chr19	39936524	39936546	+	GCGGAAGATGTCGGACAGCGAGG	0.232411
chr1	104078795	104078817	+	AATTACTGCGCGACCTCCCATGG	0.702142
chr21	45535205	45535227	+	CAACCTCATCTACTATGCACTGG	0.267053
chr8	144903838	144903860	-	TCAGGCCAAGAAGTACGCCATGG	0.690104
chr18	12367098	12367120	+	CGTCCCATGGAATGTCACCCTGG	0.15809
chr1	1337612	1337634	+	CTTTCCTGTTGAGCTCCACCTGG	0.30902
chr14	35476480	35476502	+	GGTATTTAGCTTGTAGACCCTGG	0.551183
chr14	24769882	24769904	+	GGATGGTCCCACGGAGACCCTGG	0.292965
[truncated: 6,102 more rows]

## Sheet: hl60
Chromosome	Start	End	Strand	sgRNA	Normalized efficacy
chr3	53916065	53916087	-	GAAGGGCGGCGAGAAGGAGAAGG	0.28608
chr3	53916079	53916101	-	GAGAACGGAAAGGAGAAGGGCGG	0.40008
chr3	53916094	53916116	-	GAGAAGGGTGATACGGAGAACGG	0.282833
chr3	53916119	53916141	-	GTCTCCGGCCATAATGACCCAGG	0.171695
chr18	60985747	60985769	+	GGAGGAGAAGATGCCCGGTGCGG	0.429027
chr18	60985845	60985867	+	TGTACTTCATCACTATCTCCCGG	0.232509
chr18	60985863	60985885	-	GAGAACAGGGTACGATAACCGGG	0.357381
chr10	124914531	124914553	-	ACGCACGGACGTGTCCCAGGAGG	0.364195
chr10	124914546	124914568	-	CGGCACATCGTAGAGACGCACGG	0.427674
chr10	124914561	124914583	+	ATGTGCCGGCCAACTCCATGCGG	0.353099
chr10	124914566	124914588	-	TTGAGCCGCATGGAGTTGGCCGG	0.226742
chr7	99008760	99008782	+	GGAGTTGATTGAGCCAACACTGG	0.318252
chr7	99013767	99013789	+	CAGAACCGCATGAGGGAAAGAGG	0.155224
chr7	99013785	99013807	+	AGAGGAAAGTGGAATCTCTGTGG	0.21359
chr6	41889499	41889521	+	GAGGAACTCGAGGCCGAGCATGG	0.291122
chr12	52467527	52467549	-	AGTGGAACTTGCCTGTGCTGCGG	0.212332
chr14	105957951	105957973	+	TTCCGCAGACCTCCGCGCTCTGG	0.187092
chr14	105957960	105957982	-	GAGGAGCTGCCAGAGCGCGGAGG	0.409827
chr14	105957979	105958001	-	GTGGCGAGAGCACACGGAAGAGG	0.406094
chr14	105957985	105958007	-	CAGGGAGTGGCGAGAGCACACGG	0.263289
chr14	105958015	105958037	+	CGCCTTGGCATCGCTCGCCCTGG	0.224066
chr14	105958453	105958475	-	TAGTGCTGACTTCACCAAGCGGG	0.269424
chr16	58150032	58150054	+	TGCAGGGCATGTGATATATGTGG	0.181284
chr16	58162963	58162985	+	GCTGCCGATGCTGTAGAGGATGG	0.21614
chr16	58162968	58162990	+	CGATGCTGTAGAGGATGGAGAGG	0.24636
chr16	58162980	58163002	+	GGATGGAGAGGAAGCCGCTCTGG	0.342912
chr1	38155399	38155421	+	CGGCCTGCAGCTGTTCCGCCAGG	0.219786
chr1	38155408	38155430	+	GCTGTTCCGCCAGGTTGCTGAGG	0.428539
chr1	38155420	38155442	+	GGTTGCTGAGGGAGGACAGGAGG	0.34535
chr1	38155453	38155475	-	CCTGTGGCAGAGTGCCCTGCGGG	0.317065
chr1	38155469	38155491	-	TGGAGGAGCAGCAGGGCCTGTGG	0.25616
chr1	38155476	38155498	-	CCCGTGGTGGAGGAGCAGCAGGG	0.378772
chr1	38155515	38155537	+	GCCTCCTGCACGGCAAGCAGAGG	0.465813
chr1	38155538	38155560	-	AGCAGAAGATGACTCAAGACCGG	0.201976
chr3	112736396	112736418	+	TCAGCGACAGTATGACGAGATGG	0.193086
chr3	112738381	112738403	+	TCACTCACCAAGGGCCGCGCCGG	0.163929
chr3	112738407	112738429	+	TCTGCACTGTCACTGCGCTGCGG	0.319563
chr3	112738433	112738455	-	CGTGTGAGAATCCCTAAGGCGGG	0.236097
chr3	112738457	112738479	+	TTCCACGGCTCCAGGCCCGGCGG	0.268169
chr9	131591068	131591090	-	GGAGCGGCAGCGGGCACAGGAGG	0.340809
chr9	131591408	131591430	-	AACACGGCCAAAGGATTGAGTGG	0.265325
chr9	131592042	131592064	-	GGAACATGGCGGAGCGCGGCAGG	0.180069
chr9	132595968	132595990	-	AGTGCTGTGGCCTTGCTGGTGGG	0.175746
chr9	132597422	132597444	-	AGATGAGCAGGACTCAGAGGAGG	0.169801
chr9	132597480	132597502	+	AATCTTCCGGACGACCGGCATGG	0.334232
chr11	118868895	118868917	+	GGGTACCCGGGCTATGGCGCCGG	0.400851
chr11	118868914	118868936	-	CACAGAGGGCAGCGCTGCGCCGG	0.194827
chr11	118868928	118868950	-	AGAAGGTCTGGCGGCACAGAGGG	0.331773
chr11	118868940	118868962	-	CGCGACCACAGAAGAAGGTCTGG	0.186037
chr11	118868969	118868991	+	TTTACAGCCGCAAGCACCAGCGG	0.351817
chr11	118868976	118868998	-	TCAGCTGCCGCTGGTGCTTGCGG	0.309324
chr11	118868982	118869004	+	GCACCAGCGGCAGCTGAAGGAGG	0.31123
chr11	118868988	118869010	+	GCGGCAGCTGAAGGAGGCTTTGG	0.344655
chr12	69981316	69981338	-	ATCATTGGTTACCATAAGAGAGG	0.18629
chr12	69981959	69981981	+	TCATCCACAGACCATCATAGCGG	0.344907
chr12	69981970	69981992	-	TTCTCTCCAACCCGCTATGATGG	0.246051
chr12	69981980	69982002	+	GGGTTGGAGAGAAGCCACGAAGG	0.391246
chr2	62115502	62115524	+	CATGAGAGTGATACCTTTGGCGG	0.521059
chr2	62115515	62115537	-	AGCAACATTTCCGCCGCCAAAGG	0.237188
chr2	62115533	62115555	+	TTGCTGAAGCGGATCTGGGCTGG	0.160825
chr2	62115543	62115565	+	GGATCTGGGCTGGCTTGTCGCGG	0.284265
chr2	62115553	62115575	+	TGGCTTGTCGCGGTCCTGATAGG	0.299893
chr2	62115622	62115644	+	GGGTGCCACATTCTCGGGCATGG	0.199294
chr15	43028939	43028961	-	GGCCGCGCTGAGCTCACTCCGGG	0.361954
chr15	43028967	43028989	-	TTCTGCCCTAGGATAACGCTGGG	0.237427
chr15	43029210	43029232	-	GCGCAGCACCCAGGGTTCGGAGG	0.339418
chr15	43029218	43029240	-	TGGATCGCGCGCAGCACCCAGGG	0.303636
chr15	43029229	43029251	+	GCGCGCGATCCACCGCACGACGG	0.407513
chr15	43029238	43029260	-	CGGTCGCAGCCGTCGTGCGGTGG	0.213451
chr15	43029258	43029280	-	GCTGCTGCGAGAAGAGGTGTCGG	0.380796
chr15	43029264	43029286	-	GGAGTCGCTGCTGCGAGAAGAGG	0.416173
chr10	12238232	12238254	+	CGGCAGCTGGAGGATGAAGAAGG	0.257623
chr10	12238264	12238286	+	TTCACTGCCAGTTCTCCGCGTGG	0.315928
chr10	12238271	12238293	-	ACGGGTACCACGCGGAGAACTGG	0.293022
chr10	12238279	12238301	-	TCGGAAGAACGGGTACCACGCGG	0.303008
chr10	12238297	12238319	+	TCCGAGGCGTTACCATCAAGAGG	0.248098
chr10	12240713	12240735	+	TCCACTTCCTCAGAATGTGAAGG	0.282535
chr13	115000552	115000574	+	GCGCCGCCATGAACCTAGAGCGG	0.455338
chr13	115000558	115000580	+	CCATGAACCTAGAGCGGCTGCGG	0.24598
chr13	115000586	115000608	+	CGTCCGGCAGTACCTCGACCAGG	0.264081
chr13	115002153	115002175	+	AAAGTAGCTTCACTCTCTCGTGG	0.204659
chr13	115002337	115002359	-	TCGTGACCGAAGTGCATGGGCGG	0.313526
chr9	130548426	130548448	-	CGAGTCGTACTGCTTTGCCATGG	0.189295
chr9	130548976	130548998	+	GCAGGGAGGTGTTCAAGGCCAGG	0.214245
chr9	130548990	130549012	+	AAGGCCAGGCACCGCAAGACCGG	0.281111
chr9	130548998	130549020	+	GCACCGCAAGACCGGCCAGAAGG	0.56035
chr11	65623440	65623462	-	TGATGCAACCTATGAGACCAAGG	0.154066
chr11	65623495	65623517	+	CATCTTGACAAAGGTGGCGTAGG	0.287124
chr11	65623614	65623636	-	GGAGGTGAAGAAGCGCAAGAAGG	0.180182
chr11	46837947	46837969	-	ATAATATGTTACAGAACCACAGG	0.220899
chr11	46839922	46839944	-	TGTCACTGATTCCAATGCAGTGG	0.264555
chr11	46840031	46840053	-	TGTGGAAAGCAAGGTTAAGTGGG	0.202983
chr11	77348645	77348667	+	TGTAAAGGGTACCAGTGCCGAGG	0.161729
chr11	77348656	77348678	-	AACGGGAAGGGCCTCGGCACTGG	0.485471
chr11	77348668	77348690	-	GAGGCTGTGCTGAACGGGAAGGG	0.331251
chr11	77348687	77348709	-	GCGGCAGCAGCCAGACACTGAGG	0.226467
chr7	99686652	99686674	+	GACCGGAGGAAGCAGCGGGATGG	0.299348
chr7	99686658	99686680	+	AGGAAGCAGCGGGATGGAGGTGG	0.196506
chr7	99686924	99686946	+	GTGATGGCCTGCGGAGTGACTGG	0.247176
chr7	99686931	99686953	-	AACACTCCCAGTCACTCCGCAGG	0.263448
chr7	99686970	99686992	-	TGAGATGTTGAGAATGACAAGGG	0.551424
chr8	145634446	145634468	-	CAGCGAGCGCAACCTGGTAGTGG	0.255769
chr8	145634471	145634493	+	GTTGAAGAAGTTGCAGTACATGG	0.238433
chr8	145634486	145634508	+	GTACATGGAGAACTCCAGACCGG	0.200202
chr8	145634493	145634515	+	GAGAACTCCAGACCGGTGGGCGG	0.309426
chr7	99036704	99036726	-	GCTGGCGATGATTTCCTGCATGG	0.344642
chr7	99036722	99036744	-	AAACTTGATGTGGTCCACGCTGG	0.167673
chr7	99036738	99036760	+	CAAGTTTGACTTGGAGATCGCGG	0.304964
chr7	99036753	99036775	+	GATCGCGGTGGAGCAGCAGCTGG	0.176356
chr7	99045752	99045774	+	TGTCCGTTTCGCCACATCAGTGG	0.398935
chr7	99045763	99045785	-	CTGTCTTCTCACCACTGATGTGG	0.214347
chr12	69633415	69633437	+	GGCTGAAGGAAGATGGCGGACGG	0.213595
chr12	69633448	69633470	+	ATAGACATTTACGCGGATGTCGG	0.214561
chr12	69633465	69633487	+	TGTCGGCGAAGAGTTCAACCAGG	0.329033
chr12	69645020	69645042	+	CCAACTGTTGGTGATGATGTGGG	0.183417
chr7	65610438	65610460	+	AGCTCCAGCTGCTGAACCACCGG	0.418085
chr7	65610461	65610483	-	TGGATCTCCACAGCAGTCACAGG	0.176095
chr7	65617248	65617270	-	GCAGAATGCTGGTGACGGTGTGG	0.39683
chr7	65617253	65617275	-	TGCAGGCAGAATGCTGGTGACGG	0.259684
chr7	65617259	65617281	-	TGGCTCTGCAGGCAGAATGCTGG	0.256434
chr7	65617270	65617292	-	TGCTCAGCCTCTGGCTCTGCAGG	0.186137
chr3	137893525	137893547	-	GTCGACCTCTTGCTGTGCTGCGG	0.623167
chr3	137893589	137893611	+	AGATCTTATCCAGCTCGCCGTGG	0.196816
chr17	61628067	61628089	+	TCTACAAGTATGAAGCGCCCTGG	0.42809
chr17	61628084	61628106	-	TTCATCGCGTAGACTGTCCAGGG	0.573561
chr17	61628097	61628119	+	ACGCGATGAACTGGAGTGTGCGG	0.181305
chr6	31508128	31508150	+	ACAATGGCCCGGAGCAACTCTGG	0.288033
chr6	31508162	31508184	+	AGTCACGAAAGCCAGAGCTGTGG	0.411774
chr6	31508173	31508195	-	TATGTCTCCATCCACAGCTCTGG	0.265818
chr6	31508255	31508277	-	GGACTATGAAGATGATGAGGTGG	0.265372
chr7	44613272	44613294	+	CCCTTCTAGGGCCAGTGGGATGG	0.168805
chr7	44613294	44613316	+	GCCTTCTCCTGGATCAGCGTAGG	0.489354
chr7	44613301	44613323	-	GTCGCGACCTACGCTGATCCAGG	0.330911
chr7	44613323	44613345	-	AGGCTGTCACCGATCTGGGCTGG	0.154368
chr7	44613472	44613494	-	ATGGAGGACTCTGAAGCACTGGG	0.155297
chr4	24578213	24578235	-	AGGAGATAGAGAGCGAGAGAGGG	0.197809
chr4	24586005	24586027	-	AGAGTGCGAGGATGTCCAAGCGG	0.264569
chr5	61697906	61697928	-	GTAGTGCTGGAAGTTGGACCTGG	0.182639
chr5	61699155	61699177	-	ACAGGACTCATGTTCAACACGGG	0.172048
chr5	61699580	61699602	-	GAGATGCCGAAGGTCAAGTCGGG	0.195579
chr20	35396397	35396419	-	TTAGCAGAAAGCAAACGGCTTGG	0.331763
chr20	35396416	35396438	+	CTAAATCGACACTGATAGACCGG	0.231005
chr17	42964052	42964074	-	TGACCACCCTGGGATGGAGGTGG	0.194265
chr11	65767582	65767604	-	ATGAGGTGGAGACAGCCCAAGGG	0.361607
chr11	65767813	65767835	-	ATGTGGTGAAGGAGGTGCTAGGG	0.19715
chr11	65767828	65767850	+	CACCACATGCTTCCTCTTGGTGG	0.41272
chr11	65767840	65767862	-	GCATGTCTCAGGCCACCAAGAGG	0.200323
chr17	78120700	78120722	-	GCGAAAGCGGCTGCTCAAAGAGG	0.285544
chr17	78120724	78120746	-	CACGATGGCGACCTCGGGCTCGG	0.241564
chr20	33872008	33872030	-	GTGGTGCACGCGTCTATCGCCGG	0.391618
chr20	33872202	33872224	-	TACTGTCTGGTAGCGATCGGAGG	0.205559
chr20	33872210	33872232	+	CGCTACCAGACAGTAGGTGTTGG	0.341667
chr19	18632766	18632788	+	CACTGTCGGTGAGCTTCACGTGG	0.186832
chr19	18632799	18632821	-	GCGGGTTAGCGACGGCAGCAAGG	0.153369
chr19	18632833	18632855	-	TGAAGGAGGATAGGAGCTACGGG	0.315779
chr19	18632842	18632864	-	TGGCGGCGCTGAAGGAGGATAGG	0.281618
chr11	31531332	31531354	+	ATGGCGGCAGTGGCAACCTGCGG	0.438642
chr11	31531348	31531370	-	ACTCGCGGCAACACTACCGCAGG	0.183692
chr11	31531353	31531375	+	GGTAGTGTTGCCGCGAGTACTGG	0.207397
chr11	31531363	31531385	-	CACTGCAGACCCAGTACTCGCGG	0.176752
chr19	45872235	45872257	-	TCGGCAGGCATATCCGCTGGAGG	0.410296
chr19	45872351	45872373	-	CGGGAAGACAGTATCCCTGTTGG	0.176779
chr19	45872370	45872392	-	TGGAGATGCCCTCAGGCACCGGG	0.187125
chr19	45872377	45872399	-	GGAGTCCTGGAGATGCCCTCAGG	0.239141
chr19	45873387	45873409	-	ACGCACGCTGGACGCCAAGGTGG	0.164587
chr19	45873399	45873421	-	GCGGGAGCTCAAACGCACGCTGG	0.258716
chr9	133569174	133569196	+	CCAAGATGGCGATGGAGATGAGG	0.158943
chr9	133569184	133569206	+	GATGGAGATGAGGCTTCCAGTGG	0.388117
chr9	133569279	133569301	+	CTACGGACACAGGATTCATGCGG	0.175407
chr8	145133640	145133662	+	GCTGGAGCTCTTGTCGGACCAGG	0.174503
chr8	145133693	145133715	+	AGCTGCGCAAGATCCAGGCGCGG	0.227108
chr8	145133712	145133734	+	GCGGATGGGCGTGTTCGCGCAGG	0.412601
chr8	145133719	145133741	+	GGCGTGTTCGCGCAGGCTGACGG	0.248573
chr8	145133724	145133746	+	GTTCGCGCAGGCTGACGGCTCGG	0.273861
chrX	153672581	153672603	-	GGCGCCCTTGTATTGAGCCATGG	0.250021
chrX	153672591	153672613	+	ATACAAGGGCGCCGCGAGCGAGG	0.184594
chrX	153672645	153672667	+	GGAGAAGCAGCGCGAGCAGATGG	0.554609
chrX	153672669	153672691	+	GCAGATGAAGCAGCGCATCGCGG	0.425364
chr11	61562876	61562898	-	TCATTCTCCCGGATGGCACTGGG	0.208499
chr11	61562883	61562905	-	CTTGATGTCATTCTCCCGGATGG	0.201799
chr11	61563074	61563096	-	TTGCCATCAAAGACATACACGGG	0.36846
chr14	96001412	96001434	+	GGCTTGCGTGCGGAGATGAGCGG	0.276723
chr14	96001421	96001443	+	GCGGAGATGAGCGGGTCCCTCGG	0.194862
chr14	96001432	96001454	+	CGGGTCCCTCGGCCGAGCTGCGG	0.36252
chr14	96001558	96001580	+	GTTGGACGCGCTGGTGAAGAAGG	0.285154
chr14	96001564	96001586	+	CGCGCTGGTGAAGAAGGACAAGG	0.342787
chr14	81670401	81670423	+	ATGAAATCCATCTACTGCCCTGG	0.194918
chr14	81670418	81670440	-	AAACAAACTAATGCAGTCCAGGG	0.246865
chr1	89329771	89329793	+	CAGATCCCACATCAATAACCCGG	0.312516
chr1	89329776	89329798	-	GGTGACCGGGTTATTGATGTGGG	0.360625
chr1	89352955	89352977	-	GATATGATCTGTCCTGAATGTGG	0.281002
chr1	89352960	89352982	+	TTCAGGACAGATCATATCACCGG	0.309778
chr1	89352979	89353001	-	TTAGTGGAGGACTACAGAGCCGG	0.17252
chr1	89357165	89357187	-	TGAAGATGGCGTCTACCAGCCGG	0.328152
chr16	27561131	27561153	-	GTCTGCCAGCGCTGTGGAGCCGG	0.185956
chr16	27561136	27561158	+	TCCACAGCGCTGGCAGACACAGG	0.167503
chr16	27561168	27561190	-	TTGGACGAAGTCGCTCTGGAGGG	0.313294
chr16	27561199	27561221	-	TGAAGTAGCAATGGACGCGCTGG	0.183924
chr10	1034446	1034468	+	TACGGTGGTGCCGTCCGCCAAGG	0.24984
chr10	1034456	1034478	-	GGGCCGCCTACCTTGGCGGACGG	0.195198
chr10	1038440	1038462	-	GTTGAGTCTTCGACAACGTGAGG	0.209957
chr10	1038471	1038493	-	TAATGTTTATGAATAACGGTTGG	0.235536
chr10	1038554	1038576	-	GAATTTGTGAAAGTCTATCATGG	0.209605
chr18	43685313	43685335	+	GCAAGTGAATACGAGTCAGAAGG	0.208774
chr18	43698192	43698214	-	ACCAGTGCTAGAGAGATTGGCGG	0.229836
chr18	43703309	43703331	+	GTCCTTAGTAGCACTATCAGAGG	0.250185
chr1	236767264	236767286	+	GGCGGTGTCCCTGTCGATTGTGG	0.203985
chr1	236767334	236767356	+	AAGAGGCTGGCATCACTTTGAGG	0.21165
chr1	236767339	236767361	+	GCTGGCATCACTTTGAGGGAGGG	0.272578
chr1	236767359	236767381	+	GGGCGAGTCGTTGCAGCTGCTGG	0.219836
chr1	236767366	236767388	+	TCGTTGCAGCTGCTGGGCTAAGG	0.153416
chr14	31675040	31675062	+	GCAGCATGCATAGCTGTTCAAGG	0.288773
chr14	31675096	31675118	-	TTGCTGGAATGGCTACAGATGGG	0.264195
chr14	31675112	31675134	-	TGTGGACCCAGATACATTGCTGG	0.206697
chr5	179048327	179048349	-	AGAAGGCAGACCAAGTGGCGAGG	0.258032
chr5	179050048	179050070	-	GCTCGGCCGATGAAGTGCAGAGG	0.46929
chr5	179050119	179050141	-	AGAGACGATGATGTTGGGCACGG	0.260525
chr5	179050124	179050146	-	GCGTAAGAGACGATGATGTTGGG	0.161266
chr9	86587755	86587777	+	GTACCTCAGATATAAGATCAAGG	0.262764
chr9	86589425	86589447	+	AGCCTACCTCTTCCAAGGTAGGG	0.243632
chr9	86591958	86591980	-	TGTATCTTCTCCAGAATGCTGGG	0.157879
chr9	128003096	128003118	+	TTCAGGAGTGAAGGCGACATAGG	0.433792
chr9	128003110	128003132	+	CGACATAGGACGGCGTGATGCGG	0.341621
chr9	128003143	128003165	+	CGTTGGCGATGATCTCCACGCGG	0.402809
chr9	128003324	128003346	-	GGAGGACAAGAAGGAGGACGTGG	0.30367
chr9	128003364	128003386	+	GCTGAGCAGCAGCAGCATCGCGG	0.316208
chr5	137909470	137909492	+	CATAACTGCCACGCAGGAGTTGG	0.23552
chr5	137909478	137909500	-	GGGTACTACCAACTCCTGCGTGG	0.317438
chr5	137909522	137909544	-	TACAGATCAGAAGCAATCAAGGG	0.328942
chr5	137910956	137910978	+	AGGCTGCGGCGCCCACGAGACGG	0.515464
chr5	137910967	137910989	-	GCTGCAGCAGCCCGTCTCGTGGG	0.173388
chr5	137910987	137911009	+	AGCTCGGCTGGCACTTATCATGG	0.302596
chr9	95050401	95050423	+	AACATACCACAGGTAAGCCATGG	0.248098
chr9	95050407	95050429	-	GGATTGCCATGGCTTACCTGTGG	0.271531
chr9	95050456	95050478	-	CAAGATATGCTCACCAGAGTGGG	0.337067
chr9	95050499	95050521	-	CACTATGGACATATACTTGCGGG	0.183642
chr9	95050547	95050569	-	GTTAGATTTACCTTCTATGATGG	0.317617
chr1	44413259	44413281	+	GGGAGGGAGCAAAGATGGAGCGG	0.294712
chr1	44413275	44413297	+	GGAGCGGCGGGAGGAGCAGCCGG	0.258833
chr1	44413320	44413342	+	ACCAGCCTTGGACTTCACTGTGG	0.259304
chr1	44413325	44413347	-	GTTCTCCACAGTGAAGTCCAAGG	0.215161
chr1	44413335	44413357	+	CACTGTGGAGAACGTGGAGAAGG	0.264042
chr1	44415126	44415148	+	ATAAGAACCTGGCTCAGAAGTGG	0.358066
chr11	9406349	9406371	+	TATGGACCCAGCCCTGCGTGAGG	0.200132
chr11	9406372	9406394	-	TTCATTGAGCTGGCGCTCCGCGG	0.230661
chr11	9406382	9406404	-	GCGTCCTTACTTCATTGAGCTGG	0.334656
chr11	9430071	9430093	+	CCTGATCGAGAAACAGCACCAGG	0.198736
chr11	9431471	9431493	-	GCATGTAGTAAGCTGTACCCTGG	0.306386
chr12	108959158	108959180	-	TAATGAGCTGGAGGCAATTGCGG	0.280598
chr12	108959167	108959189	-	TTCAGTGGCTAATGAGCTGGAGG	0.16417
chr12	108962603	108962625	-	ATTGCATCTTCAGCCAGCACTGG	0.197072
chr11	65479866	65479888	+	GCTGCCGCCTACCCGTGCTGCGG	0.186768
chr11	65479873	65479895	-	GGTTCCGCCGCAGCACGGGTAGG	0.232352
chr11	65480237	65480259	-	CACGCTCAGGATCTCGGCCAGGG	0.182269
chr11	65480243	65480265	-	GTCCTTCACGCTCAGGATCTCGG	0.195683
chr11	65480255	65480277	+	GCGTGAAGGACATCAGTGGCCGG	0.211876
chr5	157170748	157170770	+	GCCTTTCAAACATGGAGGAGCGG	0.225218
chr5	157170854	157170876	-	GCGCGTACAGGGCCAGCAGCGGG	0.209126
chr5	157170877	157170899	-	GTAGGGAATGGGAGGCAGGCGGG	0.185086
chr6	5260871	5260893	+	GCTGGGTCACCTGTAATTGTAGG	0.248784
chr6	5260906	5260928	+	TGCTCTCTCTCAGCATCGCCCGG	0.459317
chr6	5260924	5260946	-	ACAAGTGTTATCTCTGTACCGGG	0.425615
chr10	27444349	27444371	+	TCCAGCGATGGATCCCACCGCGG	0.278323
chr10	27444379	27444401	+	GAAGGAGCCTGGAGGAGGCGCGG	0.266016
chr10	27444386	27444408	-	TCAGTCGCCGCGCCTCCTCCAGG	0.315447
chr10	27444391	27444413	+	AGGAGGCGCGGCGACTGAGGAGG	0.267397
chr10	27444443	27444465	-	ATGCTGAATTCCTCAATGGAGGG	0.154659
chr1	150551371	150551393	+	GGTCTCCAGCGCCTTCCTGCTGG	0.173466
chr1	150551376	150551398	-	GGCCACCAGCAGGAAGGCGCTGG	0.279605
chr1	150551416	150551438	+	CTTTGTGTCCTTGGCGCCGGTGG	0.215304
chr1	150551956	150551978	-	TCGGACTCAACCTCTACTGTGGG	0.250793
chr2	136633824	136633846	+	CTTACTCCTCCAAGAAGTCCAGG	0.305233
chr2	136633830	136633852	-	ACTGTTCCTGGACTTCTTGGAGG	0.357255
chr2	136633882	136633904	+	GACCTCCAGGTGCTGGCTGCCGG	0.211683
chr2	136633920	136633942	-	AGCAAATATGGACCTCGCGGCGG	0.278696
chr11	57479484	57479506	+	GTCCGCGCCAGGAGGAGCCGTGG	0.192537
chr11	57479574	57479596	+	TCCTGGTCCGAAGCCGAGTGCGG	0.241263
chr12	27175502	27175524	+	GCGGTAGGAACATGGCGGATCGG	0.258647
chr12	27175518	27175540	+	GGATCGGCTCACGCAGCTTCAGG	0.356797
chr12	27179401	27179423	-	ATATTATTGAAAGAGGCAGGAGG	0.235063
chr12	27179446	27179468	+	CAGCCAGCTAACCCTACAGAAGG	0.39588
chr1	43852545	43852567	-	ACGACAGATGCTGCCCGCATTGG	0.243339
chr1	43852615	43852637	+	GATGGTCAGGGACTACCTCATGG	0.19586
chr1	43852656	43852678	-	GTGTTACAGCGGCAGACTGAAGG	0.229943
chr14	45716188	45716210	-	GCTATAAAGCCCAACAAGGATGG	0.299842
chr14	45716411	45716433	-	TCAAAGGAGAAATCTACCCATGG	0.256015
chr2	122488574	122488596	-	TGAAACGGTATAATCGGAATCGG	0.158353
chr2	122489764	122489786	-	TTGCAGACTGGAAATAGCAAAGG	0.305789
chr2	122493207	122493229	-	TTGGCACTGTGACACGGTTCAGG	0.349946
chr2	122493213	122493235	-	CCCAGTTTGGCACTGTGACACGG	0.189403
chr2	122493248	122493270	+	AGATCTGGGTTTCGTCAAGTAGG	0.393681
chr2	122493253	122493275	+	TGGGTTTCGTCAAGTAGGTTAGG	0.243422
chr2	122494377	122494399	+	TGCGGATTAAGCGACAGGATTGG	0.174006
chr6	97730189	97730211	-	TCTGCAGCGGAGCCCTTAAGCGG	0.397335
chr6	97730202	97730224	-	GGAGAATCCTACCTCTGCAGCGG	0.283408
chr6	97730295	97730317	-	GACAGCTTAGAGCTGGAGCTGGG	0.466304
chr6	97730302	97730324	-	CCTGACTGACAGCTTAGAGCTGG	0.321463
chr2	71357812	71357834	+	GGCGTCGACGGACCCTGGAGCGG	0.274019
chr2	71357824	71357846	-	TTCCGTCAGACACCGCTCCAGGG	0.322312
chr2	71357829	71357851	+	GAGCGGTGTCTGACGGAAGTCGG	0.277897
chr2	71357840	71357862	+	GACGGAAGTCGGCAAAGCCACGG	0.514699
chr2	71357845	71357867	+	AAGTCGGCAAAGCCACGGGTCGG	0.188269
chr2	71357857	71357879	-	GAAGCACTCGGGCCGACCCGTGG	0.226878
chr20	42295922	42295944	+	GGATGTCTCGGCGGACGCGCTGG	0.184965
chr20	42302481	42302503	+	ATTCAGATGTGCCGGAGCAGAGG	0.250231
chr20	42302515	42302537	+	CAAGGTCAAATGGACCCATGAGG	0.218738
chr20	42310416	42310438	+	GTTGGCAGGACGAGCAGCTGAGG	0.275489
chr8	128750513	128750535	-	GTTGGTGAAGCTAACGTTGAGGG	0.319874
chr8	128750531	128750553	-	GTCGAGGTCATAGTTCCTGTTGG	0.375477
chr8	128750541	128750563	+	CTATGACCTCGACTACGACTCGG	0.39672
chr8	128750547	128750569	-	GCTGCACCGAGTCGTAGTCGAGG	0.469387
chr8	128750568	128750590	+	GCCGTATTTCTACTGCGACGAGG	0.370816
chr4	17812766	17812788	+	GAACCAGGCGAAGCTGGTGGTGG	0.221923
chr4	17812790	17812812	+	GCTGAGCCGCACCTACCGCACGG	0.362886
chr9	100396150	100396172	+	CACCGGAGGGCAGCATGTCGCGG	0.31438
chr9	100403848	100403870	-	TAGGTTGCTCTCCAAAGAGCAGG	0.248508
chr9	100403858	100403880	+	GGAGAGCAACCTAGAAGGCTTGG	0.204254
chr16	69373758	69373780	-	TATCTTCTCAAACATGACACGGG	0.346152
chr16	69373915	69373937	+	GGAGAATCTTCAACTGCTGGTGG	0.371471
chr16	69373928	69373950	+	CTGCTGGTGGACCGGCCCGATGG	0.270159
chr16	69373953	69373975	-	GTTGTGCAGACGGAAACAGTAGG	0.311291
chr16	69373974	69373996	+	ACGACCGGGTGTACTATGTGAGG	0.334199
chr5	175815319	175815341	+	GGTCCCAGGCATGTCGGATGTGG	0.221181
chr5	175815442	175815464	-	CTCGACGGAAGGCAGCGCCGCGG	0.323145
chr5	175815531	175815553	-	GGTGGTCAGCGCGATGCCCAAGG	0.333888
chr9	131709986	131710008	+	CGGGCGCGCGAAGATGGCGGCGG	0.34925
chr9	131710020	131710042	-	CCCGCTCCGCACCTCACACACGG	0.291435
chr9	131711464	131711486	+	GCAGGAGCAGTAGAGAACTGTGG	0.205575
chr15	41624524	41624546	+	TGGAACACAGCGCACCTCTCAGG	0.246738
chr15	41624538	41624560	-	CGTCTTGGCTGCAGCCTGAGAGG	0.249542
chr16	46723659	46723681	-	TCAGCATGTCGGGCTCGGCGAGG	0.23662
chr16	46723664	46723686	-	TCACCTCAGCATGTCGGGCTCGG	0.17529
chr16	46724911	46724933	+	AGGAGTACTTGCGCCTGTCCCGG	0.38431
chr16	46724929	46724951	-	GAGGCCGACACACTTCACCCGGG	0.325676
chr16	46724945	46724967	+	CGGCCTCTCCGCACGCACCACGG	0.420841
chr16	46724953	46724975	-	GCTGGTCTCCGTGGTGCGTGCGG	0.232752
chr17	2568690	2568712	+	TCGTTCAAATGGCTATGAAGAGG	0.234157
chr17	2568729	2568751	+	AAAGGAAGCTGAATTAGATGTGG	0.213931
chr17	2570395	2570417	+	AATATGCATTGAGTGGTCACAGG	0.204647
chr17	2573604	2573626	+	GAATGCATCAGAACCATGCACGG	0.311126
chr17	2575956	2575978	-	TGGCTACTGAAGAAACATTGTGG	0.237762
chr2	70314864	70314886	+	CCGCCGCTCGCCATGGATGCCGG	0.233871
chr2	70314874	70314896	-	TTCAGTCACACCGGCATCCATGG	0.295383
chr2	70314879	70314901	+	GATGCCGGTGTGACTGAAAGTGG	0.22163
chr2	70314977	70314999	+	GTCGGTTAAGAGGATCCGCGAGG	0.26732
chr2	70314984	70315006	+	AAGAGGATCCGCGAGGAGAGTGG	0.372678
chr11	82868478	82868500	+	CGCAATGTCAGAGCAGACGCCGG	0.342331
chr11	82868570	82868592	-	GATGTGCGGCTTGCTATTGAAGG	0.259091
chr11	82868584	82868606	-	ATGGTCAGCATATTGATGTGCGG	0.519482
chr11	82868612	82868634	-	GGCGAAGGGCAGGTTCTCCTCGG	0.239528
chr20	5100294	5100316	+	TGAGCTGCACCAAAGAGACGTGG	0.335032
chr20	5100344	5100366	-	TGCTGGGATATTAGCTCCAGCGG	0.578603
chr20	5100390	5100412	+	GTGCCTCCAACACCTTCTTGAGG	0.479582
chr20	5100402	5100424	-	CCAGGGCTCCATCCTCAAGAAGG	0.307958
chr20	5100419	5100441	-	TTCGAGGCGCGCCTGGTCCAGGG	0.172706
chr20	5100424	5100446	+	GACCAGGCGCGCCTCGAACATGG	0.308846
chr21	47744154	47744176	+	GCAAGAGCAGCGGCGCAGAAAGG	0.205299
chr21	47744175	47744197	+	GGTGGAGGCCGGGAGGACGAAGG	0.335116
chr4	39978066	39978088	+	GCGTTTGATCATCTCGTCCGTGG	0.18641
chr4	39978140	39978162	+	CGGCACTCACGACGCCACAGAGG	0.227623
chr17	4850094	4850116	-	GCCAGCTGAGGTGGGTGTCCTGG	0.187615
chr17	4850102	4850124	-	CTCTTCCAGCCAGCTGAGGTGGG	0.27945
chr17	4851583	4851605	+	GGGACGGCGGCCCAGACGGAGGG	0.310544
chr17	4851650	4851672	-	CTACATCGACAACCTCATGGCGG	0.300987
chr17	4851663	4851685	+	GTCGATGTAGGCGTTCCACCCGG	0.196751
chr12	7079587	7079609	+	CACAGATTCGCGCACACCGTAGG	0.286076
chr12	7079593	7079615	+	TTCGCGCACACCGTAGGCCACGG	0.198169
chr12	7079599	7079621	+	CACACCGTAGGCCACGGCGCCGG	0.195233
chr12	7079624	7079646	-	ACGGCCCTGAAGCTGTTGCTGGG	0.229702
chr12	7079674	7079696	-	ACTTGAAGGACTTGGCGGGACGG	0.250302
chr11	65029762	65029784	-	CTGCTGGGCGGATGCGGACATGG	0.249346
chr11	65029774	65029796	-	CTCCTCCGCCAGCTGCTGGGCGG	0.302688
chr11	65029788	65029810	+	GCGGAGGAGCTGCAGATCTTCGG	0.20011
chr11	65029802	65029824	+	GATCTTCGGCCTAGACTGCGAGG	0.642113
chr11	65029811	65029833	-	TTAGAGCCTCCTCGCAGTCTAGG	0.329944
chr11	65034055	65034077	+	GTAGAGCTTTGTGTTCAGTATGG	0.369575
chr11	65034066	65034088	+	TGTTCAGTATGGACAGAATGAGG	0.18488
chr11	65034079	65034101	+	CAGAATGAGGAGGGAATGGTAGG	0.19076
chr2	113300060	113300082	+	GCAGGTGGCCACATGGATCCTGG	0.234028
chr2	113300103	113300125	-	GTGCTTTAGGCTAGGCCCGCTGG	0.16999
chr2	113300169	113300191	+	CAGCGTTGCAGGAGCTGACGCGG	0.167939
chr17	7388069	7388091	+	GCGCCTGCCTCCGCCATGCACGG	0.363963
chr17	7388122	7388144	-	CTCTCTTGATGGTGCGCAGCGGG	0.354062
chr17	7388132	7388154	+	ACCATCAAGAGAGTCCAGTTCGG	0.576658
chr17	7388146	7388168	-	CCGGACTCAGGACTCCGAACTGG	0.51267
chr17	7388155	7388177	+	AGTCCTGAGTCCGGATGAACTGG	0.40637
chr17	7388165	7388187	-	GAGCCGCTTACCAGTTCATCCGG	0.248286
chr17	7399256	7399278	+	GCAGAAGCGAATGTCTGTGACGG	0.291695
chr17	7399289	7399311	+	CAAATACCCAGAGACGACTGAGG	0.258356
chr16	57496647	57496669	-	GATCCGCACGGTAGGCTGGTTGG	0.171652
chr16	57496655	57496677	-	AGCTCCGTGATCCGCACGGTAGG	0.222442
chr16	57496699	57496721	+	CATCATCGAGAACACCGACCTGG	0.491791
chr16	57496956	57496978	+	TCGGAGGGTCTTCATCGCTGAGG	0.208858
chr2	128610489	128610511	+	TAGCACTCACCTACGAACACTGG	0.162771
chr2	128610495	128610517	+	TCACCTACGAACACTGGCAATGG	0.258024
chr2	128615629	128615651	-	GCGGGCTGGCGACGTAGAGGAGG	0.384092
chr2	128615643	128615665	-	GGTGGCAGCGATCCGCGGGCTGG	0.266588
chr19	1094044	1094066	-	CCGTGGCTATCTGGTGACCCAGG	0.332107
chr19	1094061	1094083	-	CTGCAGCTGTGCCACGACCGTGG	0.226379
chr19	1095246	1095268	+	GGCGCGGCTCACCTGCATGATGG	0.201051
chr19	1095288	1095310	-	ACGACGAGGAGGAGACGTACCGG	0.307027
chr19	1095299	1095321	-	GGCTGCCATGGACGACGAGGAGG	0.283163
chr11	62529332	62529354	+	GAAGCAGAAGCTCTTCACCGAGG	0.430571
chr11	62530385	62530407	+	GGTGTGATCCAGCCAGGCCGAGG	0.176713
chr19	36605557	36605579	+	TCACCGCGTAGAGCAGAATGCGG	0.381771
chr19	36605686	36605708	+	TCCCTCCGCCTCACCATTCCTGG	0.337911
chr19	36605699	36605721	-	GTATTCGCTTCTGCCAGGAATGG	0.472434
chr19	36605704	36605726	-	CGTGGGTATTCGCTTCTGCCAGG	0.227785
chr19	36605721	36605743	-	ACTTACGAGCCGGGCTTCGTGGG	0.374972
chr19	36605729	36605751	+	GCCCGGCTCGTAAGTCCCGTCGG	0.395385
chr19	36605738	36605760	+	GTAAGTCCCGTCGGGCTCCATGG	0.177671
chr19	36605744	36605766	-	GCGTCGCCATGGAGCCCGACGGG	0.288147
chr11	840460	840482	-	AGGGATGCGCTGGATGCCCTGGG	0.25672
chr11	842414	842436	-	CTGCAGGCCGAGTACACCGAGGG	0.343982
chr11	842451	842473	-	GATCGTCGGCAACAAGTGGGAGG	0.21652
chr11	842465	842487	-	TTCACTTGTGGCAAGATCGTCGG	0.240941
chr11	842477	842499	-	CCTGTACGCTGCTTCACTTGTGG	0.367577
chr11	842488	842510	+	GCAGCGTACAGGGATGATCATGG	0.438374
chr22	41939980	41940002	+	CCGTGGGCCCAGTACCTTGTTGG	0.295344
chr22	41939994	41940016	-	GAACAAGAAGTTGGCCAACAAGG	0.463419
chr22	41940003	41940025	-	CGAGGAGCTGAACAAGAAGTTGG	0.153679
chr22	41940010	41940032	+	CTTGTTCAGCTCCTCGGCAATGG	0.656426
chr22	41940070	41940092	-	TGGAAATGGTGGACACCGTCCGG	0.182352
chr22	41940081	41940103	-	GTTCGTCCTGGTGGAAATGGTGG	0.453972
chr16	101596	101618	-	AAAGAAGTGGATGATGTGCTTGG	0.173288
chr16	103472	103494	-	GCACAACATCACCCGCAAGGTGG	0.417088
chr16	103479	103501	+	GCGGGTGATGTTGTGCACGTAGG	0.242405
chr16	103537	103559	-	AACGGGCTGATCGTGGAGGAGGG	0.343325
chr16	103544	103566	-	CTGCGGGAACGGGCTGATCGTGG	0.527313
chr19	10217067	10217089	+	CAGCATGGGACAGTCAGGGAGGG	0.24494
chr19	10217221	10217243	-	GGTTCGCGGCATAGGCCTCGAGG	0.184541
chr19	10217229	10217251	-	CGAGTGCGGGTTCGCGGCATAGG	0.195168
chr19	10217242	10217264	-	GCGTGAACACGAACGAGTGCGGG	0.17292
chr2	27357171	27357193	-	GGAGGAGGCGCCGCCAAGACAGG	0.28459
chr2	27357186	27357208	-	CTCATCGCTGCGGGCGGAGGAGG	0.260809
chr2	27357200	27357222	+	AGCGATGAGCAGCCCAGTGCTGG	0.172972
chr2	27357225	27357247	+	TCGACCTGAAGCGCGTACAACGG	0.202254
chr2	27357231	27357253	+	TGAAGCGCGTACAACGGGAACGG	0.188962
chr2	27357249	27357271	+	AACGGAGCCCGGTACAGCTCTGG	0.186684
chr2	27357256	27357278	-	CCGGGCGCCAGAGCTGTACCGGG	0.335875
chr8	48872606	48872628	+	AGCACCGCAGCGGTCCGCAGCGG	0.176362
chr8	48872645	48872667	-	GTGTGCGTTGCTCCCTGCTGCGG	0.366964
chr20	62612617	62612639	-	GGCGCGGGCATCCCTAGGAACGG	0.260937
chr20	62614399	62614421	+	GCGCCACTGGCTTCACCACGCGG	0.187469
chr20	62614434	62614456	-	GGGTCATTTGCATCACGGGCGGG	0.20066
chr20	62614547	62614569	+	AAATGACACCAATTACGATGAGG	0.194181
chr1	109954770	109954792	-	CTACAATGAGACAATGACAGTGG	0.315379
chr1	109955689	109955711	-	TAAAGCCAGAGTGGAGACACAGG	0.355017
chr1	109957858	109957880	-	GTAGAGATTGATGCTCACATAGG	0.26366
chr14	35761671	35761693	+	GCTTCTACCAACATGTCCCGTGG	0.332485
chr14	35761737	35761759	+	GAGGGTCGGCTCTACCAAGTAGG	0.332415
chr14	35778180	35778202	+	TGTGTGATGACCGGAATGACAGG	0.240812
chr20	60718263	60718285	-	CGTCAAGAAGGGCTCGACCGCGG	0.483296
chr20	60718274	60718296	-	GCGCAGGAGGCCGTCAAGAAGGG	0.155259
chr20	60718293	60718315	+	GCGCGTACTCCACTTGGAAGAGG	0.390828
chr20	60718302	60718324	-	CGACGGCCACCTCTTCCAAGTGG	0.254829
chr20	60718315	60718337	+	GTGGCCGTCGGGCGAGAAGACGG	0.310437
chr20	60718321	60718343	+	GTCGGGCGAGAAGACGGTGATGG	0.283494
chr20	60718326	60718348	+	GCGAGAAGACGGTGATGGCGCGG	0.226237
chr11	47446681	47446703	+	GTTGGAGACAAGGTACGGCAGGG	0.331241
chr11	47447414	47447436	-	GCTGGACAGTGAGATCAAGGTGG	0.25017
chr11	47447462	47447484	-	GGAGGTGCTCAAGATGTCCACGG	0.230966
chr11	47447752	47447774	-	CGTGTGGGATGAGGCCGAGGTGG	0.225798
chr11	47447767	47447789	-	GGAGAAGATGGCGACCGTGTGGG	0.155488
chr17	30771529	30771551	+	TGAGAGCGGTAAGATGGCGGCGG	0.255821
chr17	30771606	30771628	-	GGAGTGGAGGATGTCGATGGAGG	0.27114
chr17	30771619	30771641	-	GACCTTTACCGATGGAGTGGAGG	0.273117
chr3	184017057	184017079	+	GGAGGAGGGAGGCCGGGACAAGG	0.179469
chr3	184017063	184017085	+	GGGAGGCCGGGACAAGGCGCCGG	0.534354
chr3	184017069	184017091	-	GCTGCACCGGCGCCTTGTCCCGG	0.243814
chr3	184017092	184017114	-	GGCCGCCGCTGGAGACTGCTGGG	0.186948
chr3	184017126	184017148	+	GGACGAGAAGCCGAGCGGCAAGG	0.30198
chr3	184017626	184017648	+	CCCAACCCTCCAGTCTGAAGAGG	0.436466
chr1	151227246	151227268	+	GGAAGGTGGCAAGATGGTGTTGG	0.211742
chr1	151227258	151227280	+	GATGGTGTTGGAAAGCACTATGG	0.184349
chr1	151227263	151227285	+	TGTTGGAAAGCACTATGGTGTGG	0.536531
chr1	151236466	151236488	+	GGCAAGATCACCTTCTGCACGGG	0.222973
chr1	151236492	151236514	-	TAGGACTCACATGGGCCACGCGG	0.170951
chr3	64008143	64008165	+	CCACGTCTATCTGCCAGTCGAGG	0.185475
chr8	144903821	144903843	+	ACTCTTGATGCTCTGCTCCATGG	0.16718
chr8	144903838	144903860	-	TCAGGCCAAGAAGTACGCCATGG	0.539793
chr8	144903999	144904021	-	CCTGACGCCCGAGCAGCAGGAGG	0.227806
chr12	131357444	131357466	+	GAATTTGAGAAGAAGTATGTAGG	0.305728
chr12	131357625	131357647	+	GCCGGCCAGGAGAAATTCGGTGG	0.182969
chr12	131357652	131357674	+	AGAGATGGCTATTATATCCAAGG	0.352194
chr5	150078164	150078186	+	GCGAAACACTGTGAATGGCCTGG	0.170805
chr5	150080031	150080053	+	AGACATGTCTGGCACAGAATGGG	0.176696
chr5	150080518	150080540	+	GTAGGTGTTGGAACCCAGAGAGG	0.260147
chr6	37321959	37321981	+	TTCGTCACAGGAGACCGCGCCGG	0.17071
chr6	37321984	37322006	+	GCCGGAGCTGGTGCCTGCGGCGG	0.209522
chr6	37328210	37328232	+	GTTGTCTCCCAGGTGACTGTAGG	0.288499
chr6	30312934	30312956	+	TGGAGCGCGGCGGTGATGGCGGG	0.288164
chr6	30312965	30312987	+	AGGACCGCGAGGCCTTCCAGAGG	0.262339
chr6	30312977	30312999	-	CAGGAAGTTGAGCCTCTGGAAGG	0.360092
chr6	30312996	30313018	-	GTCGCAGACTCACCTGGTACAGG	0.257185
chr6	30313139	30313161	+	CTGAGAGGACCATTGCGAAGCGG	0.356978
chr6	30313148	30313170	-	CAAGACGAGCCGCTTCGCAATGG	0.352366
chr10	99160881	99160903	+	GGCCTGACGGTGGCGGCAGATGG	0.289604
chr19	47634194	47634216	+	GAGAAGGAGGAGGCTGGCGGCGG	0.331344
chr19	47634211	47634233	+	CGGCGGCATTAGCGAGGAGGAGG	0.248446
chr19	47634228	47634250	+	AGGAGGCGGCACAGTATGACCGG	0.263044
chr19	47634243	47634265	+	ATGACCGGCAGATCCGCCTGTGG	0.256828
chr1	38453463	38453485	+	TATCATCATACAAATCCCTCAGG	0.298853
chr1	38453489	38453511	-	CAGAGGTATATGGAGGTCAGTGG	0.19047
chr1	38453496	38453518	-	TGCCTTTCAGAGGTATATGGAGG	0.331961
chr1	38455208	38455230	+	CTGGGCACTCACATCTTGCATGG	0.204216
chr1	38455219	38455241	+	CATCTTGCATGGCCCGAGTGCGG	0.57097
chr1	38455232	38455254	-	TCAATTCTGATCACCGCACTCGG	0.225574
chr1	38455243	38455265	+	GATCAGAATTGATCTGGTCCCGG	0.310067
chr1	38455541	38455563	-	GATGCTCACCAAGAAGTCCACGG	0.195901
chr1	38455580	38455602	-	TGAGGAGAAGGAACGGCTCATGG	0.331014
chr16	70560558	70560580	-	GGTTAAGTTGTACAGAAACATGG	0.43104
chr16	70560575	70560597	+	TTAACCTTGCAGAGAGCCACTGG	0.435319
chr16	70560591	70560613	-	AATGGCAAAGCTGATGCCAGTGG	0.329692
chr16	70562804	70562826	-	GCAGCTCCAAGATCTTCCCACGG	0.375461
chr16	70562852	70562874	+	AGTACATACCCTACTCACTGTGG	0.355104
chr3	66293715	66293737	+	GGCTGCCTCTGCTGGAGAAGTGG	0.318995
chr3	66312497	66312519	+	CATCTGAAGTGGTTAAGCAGAGG	0.199544
chr3	66312504	66312526	+	AGTGGTTAAGCAGAGGGCACAGG	0.218308
chr3	66313756	66313778	+	GGTATCCAAGGGTTGTATCGAGG	0.162484
chr16	68344721	68344743	+	ACTCGACCGCGTCGCTCCGGAGG	0.171102
chr16	68344737	68344759	-	TGCTCGCTTGTAAACGCCTCCGG	0.205996
chr16	68344753	68344775	+	GCGAGCACAAGAGCCTCCGCCGG	0.373849
chr16	68344772	68344794	-	GCGGAAGCGCAGTGCGGAGCCGG	0.411694
chr16	68344778	68344800	-	GGTGAAGCGGAAGCGCAGTGCGG	0.629877
chr16	68344791	68344813	-	CCGCTGTACTCCGGGTGAAGCGG	0.323537
chr16	68344797	68344819	+	CACCCGGAGTACAGCGGTCCTGG	0.173321
chr17	2139802	2139824	+	GTGTACTGCAAACATATTGATGG	0.165298
chr17	2139835	2139857	+	CAGCATGCGGGTACTTCCAATGG	0.209728
chr17	2139876	2139898	+	GTAACACCTGGAACTCCTTGAGG	0.191732
chr15	66787721	66787743	+	TAGAACTGATCATTGATTGGAGG	0.210222
chr15	66789976	66789998	+	TCACCTTGAGGCGGTTCAGCTGG	0.185891
chr15	66789985	66790007	+	GGCGGTTCAGCTGGTCGTGCAGG	0.340769
chr15	66790012	66790034	-	GGAGACGCTGCTGCGGTTGAAGG	0.276707
chr15	66790019	66790041	-	AGGAGGAGGAGACGCTGCTGCGG	0.47809
chr15	66790058	66790080	-	GACCAGGCAACATGCTGAGCCGG	0.327755
chr2	96970523	96970545	+	AAGGGACAGCACCTCTCCTGTGG	0.218583
chr2	96970539	96970561	-	ACCCGCCGGGATGAACCCACAGG	0.179019
chr2	96970558	96970580	+	GGGTCCGGTCAATGAGAGAACGG	0.304572
chr2	96971130	96971152	-	TCTGCAATACGAGTACAAGGCGG	0.174598
chr2	96971136	96971158	+	TGTACTCGTATTGCAGACTACGG	0.336141
chr16	104007	104029	+	GGGTCTGGCTATGGTGGTGCAGG	0.42182
chr16	104037	104059	+	GCTCTGCGATCTGCCGATCCAGG	0.180402
chr16	104050	104072	-	CCGCCCGCACACACCTGGATCGG	0.402165
chr16	105490	105512	-	CATTGCCTGGCCGTATTCTAGGG	0.273556
chr21	33036102	33036124	+	GGAAAGTAATGGACCAGTGAAGG	0.447964
chr21	33036107	33036129	+	GTAATGGACCAGTGAAGGTGTGG	0.311621
chr21	34915397	34915419	-	CTGCTCGATGTTGGTCGCCATGG	0.627034
chr21	34918511	34918533	+	ATGTCAAGTGGAAGGAATGAAGG	0.334164
chr21	34918523	34918545	+	AGGAATGAAGGCCAGCTGAATGG	0.307194
chr21	34918534	34918556	-	TATTTGTTTCACCATTCAGCTGG	0.266509
chr21	34918547	34918569	+	GAAACAAATACACCCATTGAAGG	0.378216
chr21	34918555	34918577	+	TACACCCATTGAAGGAAACCAGG	0.457412
chr16	2806461	2806483	+	GCGGCCTGACTACAAGGGAGAGG	0.305238
chr16	2806472	2806494	+	ACAAGGGAGAGGAGGAACTGCGG	0.280896
chr16	2806508	2806530	-	AGGATTAGGCCGCTTCACCAGGG	0.259032
chr17	56084380	56084402	-	GAGGACGTGTTCTACAAATACGG	0.270647
chr17	56084399	56084421	-	CATCCGAACCAAGGACATTGAGG	0.203144
chr17	56084429	56084451	+	GTAAGTTACCCACGTAGATGCGG	0.22454
chr17	56084448	56084470	+	GCGGCAATCGTTGTTCCCTGCGG	0.336886
chr17	74733076	74733098	-	CGCTACACCAAGGAGTCCCGCGG	0.564864
chr17	74733085	74733107	+	TCCTTGGTGTAGCGGTCCCGCGG	0.176056
chr17	74733147	74733169	+	GCGCCTCAGCGTGTCGGGCGAGG	0.208542
chr17	74733180	74733202	+	CAGGTTGTCCACCTTGAGGGAGG	0.436545
chr17	74733188	74733210	-	GGGTATGACCTCCCTCAAGGTGG	0.246351
chr17	74733232	74733254	-	CCACTCAGAGCTATGAGCTACGG	0.181831
chr6	36564590	36564612	+	TGGAAACAATGGCAACAAGACGG	0.177926
chr6	36564637	36564659	+	ATGGACCACTCCGAAGTGTGTGG	0.188801
chr6	36564642	36564664	-	GCAACCCACACACTTCGGAGTGG	0.47384
chr6	36564728	36564750	-	ATCACCTTCCATCTAGCTCTCGG	0.224727
chr6	36566641	36566663	-	TCGACAGTTCCACTCTTACACGG	0.25044
chr11	57102044	57102066	-	AGGCAAAGTGGACAACATCCAGG	0.16997
chr11	57102105	57102127	-	TACAGAATGATGGTCGACTGAGG	0.191795
chr11	57102556	57102578	-	GTTCAACGACGTCTATCAGGAGG	0.407887
chr11	57102580	57102602	-	GGTCGACATGGCAGAGACACTGG	0.162702
chr8	42693421	42693443	+	ACAGGAGGCGGTAAAGGAGGTGG	0.177645
chr8	42698160	42698182	+	TCCTCACTTGTGGAAAGAAACGG	0.27188
chr8	42698189	42698211	-	CTGCAAGAACCGCTACGACAAGG	0.576334
chr8	42698196	42698218	+	GTAGCGGTTCTTGCAGCCGTAGG	0.430605
chr8	42698205	42698227	+	CTTGCAGCCGTAGGCGGAGCAGG	0.197292
chr8	42698212	42698234	-	GTGCAGTCCTGCTCCGCCTACGG	0.356861
chr16	67876456	67876478	-	GCAGCACGTAAAGCCAGGCATGG	0.482863
chr16	67876461	67876483	-	GGCACGCAGCACGTAAAGCCAGG	0.344663
chr16	67876487	67876509	+	CTGCTACAACAACTCGCACCGGG	0.334024
chr16	67876534	67876556	+	TTCCAAAGGACGCTGAGTTGCGG	0.319912
chr16	67876559	67876581	-	GCGACACGTTCTTGAGCCAGAGG	0.156171
chr16	67876566	67876588	+	CTCAAGAACGTGTCGCGTGCCGG	0.159565
chr12	56827652	56827674	-	AGGATGAGACACGAGATGTGCGG	0.314581
chr12	56827873	56827895	-	GGAGGGAGACACTTACCATAAGG	0.230459
chr12	56827885	56827907	+	TGTCTCCCTCCAAGTACCCAAGG	0.229998
chr12	56827898	56827920	+	GTACCCAAGGGCACTACATGTGG	0.192485
chr14	24711364	24711386	+	TACAAAGGCGTTCGTGGTGCCGG	0.21143
chr14	24711454	24711476	-	GGTTGTGCGCGGACGCTGCGTGG	0.167584
chr14	24711465	24711487	-	GCTAGCTGGCAGGTTGTGCGCGG	0.250494
chr14	24711470	24711492	+	CACAACCTGCCAGCTAGCCGCGG	0.236326
chr14	24711487	24711509	-	AGCTCTACGCTTCGCCGCCGCGG	0.479024
chr14	24711492	24711514	+	GCGGCGAAGCGTAGAGCTGCGGG	0.268239
chr11	61557323	61557345	+	GTGAGGCCACTAAGGAGATGAGG	0.23241
chr11	61557386	61557408	-	AACTGCTGTGCCCAGTTACGAGG	0.216071
chr11	61558042	61558064	+	TGGGCTGGTATATCTGCTCATGG	0.25693
chr8	145669615	145669637	-	AGGCGCAGAGGGCCGGGCAGCGG	0.159816
chr8	145669635	145669657	-	GCTGAGCAAGGCGAAAGCCAAGG	0.223938
chr8	145669647	145669669	-	TCCTCCCACAGAGCTGAGCAAGG	0.271066
chr17	38572722	38572744	-	AGATGTTGGCATTAACTATAGGG	0.354595
chr17	38573001	38573023	+	TAATTCCACAGAACCAATGTAGG	0.301522
chr17	38573012	38573034	+	AACCAATGTAGGTGTCTGGGCGG	0.196927
chr13	45914300	45914322	-	CAGATGGTCAGTAGGACAGAAGG	0.192488
chr13	45914308	45914330	-	TCTTAATGCAGATGGTCAGTAGG	0.166549
chr13	45914852	45914874	-	CGGGTTGTGCCTGGAGGTGGAGG	0.20263
chr13	45914858	45914880	-	CGCGGACGGGTTGTGCCTGGAGG	0.306166
chr13	45914867	45914889	+	ACAACCCGTCCGCGATCTCCCGG	0.235423
chr13	45914885	45914907	-	CTCCGACATCTACAAGATCCGGG	0.156092
chr13	45915165	45915187	+	GTGAGGACTCACGGCTGATGAGG	0.175453
chr13	45915171	45915193	+	ACTCACGGCTGATGAGGTCCCGG	0.297113
chr19	54695212	54695234	+	GAGGATGCTGGTGGTGGAGGTGG	0.364238
chr19	54695219	54695241	+	CTGGTGGTGGAGGTGGCGAACGG	0.176978
chr19	54695277	54695299	-	CACACCCAGGCGCTCCCGGAGGG	0.153503
chr19	54695350	54695372	-	TCAGCAGCAGCGGGAGGCCCAGG	0.293492
chr19	54695356	54695378	-	CGGGCATCAGCAGCAGCGGGAGG	0.163933
chr6	30688319	30688341	+	TGGCAACCAGATCGGTGCCAAGG	0.242996
chr6	30690391	30690413	-	CATTGTAGTACACAGAGATGCGG	0.201594
chr6	30691372	30691394	-	GGCATTGTAGGGCTCGACCACGG	0.555779
chr6	30691517	30691539	-	TCATGGTGGCTGAGACAAGGTGG	0.437596
chr17	40761759	40761781	-	TGTAGGGTGATGATTTCCCTCGG	0.330722
chr17	40761764	40761786	+	GGAAATCATCACCCTACAGTTGG	0.175668
chr17	40762592	40762614	-	AACGACCTGGGAGAATCCGCTGG	0.294549
chr17	40764140	40764162	+	AGATGGTAGTGACAGTCTAGAGG	0.157409
chr15	43663563	43663585	+	AACTGCTCTTGGCTCTGAGCGGG	0.219004
chr15	43663601	43663623	+	TTCACCTGGAACAAGCGGAGTGG	0.285399
chr15	43668333	43668355	-	GCAGAGTCGATTCAGGACACTGG	0.237066
chr18	77748287	77748309	+	GATCCCAGTCGTGGCCGAAGCGG	0.534447
chr18	77748317	77748339	+	CCACGCGGTCCTCCTCCGAGAGG	0.352917
chr18	77748332	77748354	-	GGTGGACCAGGCCATCCTCTCGG	0.172987
chr18	77748344	77748366	-	CAACGGCTGGCAGGTGGACCAGG	0.353682
chr18	77748361	77748383	-	ATGCTCCCGCACCTGCACAACGG	0.181773
chr18	77748372	77748394	+	GTGCGGGAGCATGTACGACATGG	0.34985
chr1	19536593	19536615	+	CGGCAACTCCTTCATCTCGAAGG	0.177255
chr1	19536700	19536722	-	AGAGGCGGCGGCAGCGGCTCCGG	0.181189
chr1	19536712	19536734	-	GAGCGGCGGCGAAGAGGCGGCGG	0.377905
chr1	19536718	19536740	-	GGCGACGAGCGGCGGCGAAGAGG	0.195662
chr1	19536726	19536748	-	CGGAAGATGGCGACGAGCGGCGG	0.249912
chr19	4910893	4910915	+	ACACCATGTGGATCCAGGTTCGG	0.159146
chr19	4910900	4910922	+	GTGGATCCAGGTTCGGACCATGG	0.190327
chr19	4910917	4910939	-	GTGGGTCTGCCTCCCGTCCATGG	0.242884
chr19	4910924	4910946	+	CGGGAGGCAGACCCACACGGTGG	0.269933
chr19	4910954	4910976	+	GTCCAGGCTGACCAAGGTGGAGG	0.231093
chr19	4910962	4910984	+	TGACCAAGGTGGAGGAGCTGAGG	0.179645
chr11	62606835	62606857	-	AGGACAGCCGCGGCGCGAGGAGG	0.492222
chr11	62606855	62606877	-	GCGGCGAACTTCACGGCCGGAGG	0.289553
chr11	62606994	62607016	+	TCTCGGTGCCGACCCACACATGG	0.326966
chr11	62607002	62607024	-	CGCTGGAACCATGTGTGGGTCGG	0.352692
chr11	62607007	62607029	-	CTGCACGCTGGAACCATGTGTGG	0.395263
chr2	190306224	190306246	+	GGAGGAGGAGAACATCCGCGTGG	0.216126
chr2	190306234	190306256	+	AACATCCGCGTGGTTCGTTGTGG	0.397647
chr2	190306239	190306261	-	TGCCGCCACAACGAACCACGCGG	0.283733
chr2	190313160	190313182	+	GAGTGTGTACACATACTGCATGG	0.214561
chr2	190313181	190313203	+	GGACACAGAAATCTGGTGACTGG	0.230152
chr3	52294498	52294520	-	TAGGGCCTCATGCATCTGCAGGG	0.322706
chr3	52304764	52304786	+	CTGCATGAGTGTATCTGATGAGG	0.244814
chr3	52304788	52304810	-	GTACAGTAAGAAATATGGTGTGG	0.515043
chr3	52312323	52312345	+	CGCGGAACACCTTAGCGACGCGG	0.259759
chr11	9597576	9597598	-	GAATGAAGCAACAAAGAATCCGG	0.179107
chr11	9597598	9597620	-	TCTACGACGACACTGTCCTGAGG	0.324759
chr11	9597613	9597635	+	GTCGTAGAAAGAGAACGTATTGG	0.189106
chr11	9598047	9598069	+	CTGAAAGCAATATGAAGTCCCGG	0.162324
chr21	40762653	40762675	+	GCAGGAGTCACAGATGAGAGCGG	0.237999
chr21	40762662	40762684	+	ACAGATGAGAGCGGAGATCCAGG	0.254485
chr21	40762674	40762696	+	GGAGATCCAGGACATGAAGCAGG	0.216586
chr12	42711181	42711203	-	GAGCAGCTGAGTTCATCCGAAGG	0.328751
chr12	42717820	42717842	-	GACAAACAATGACTTGTACCGGG	0.218704
chr7	99621207	99621229	+	GAAGGTGGAAGAGGAAGATGAGG	0.3323
chr3	53916089	53916111	-	GGGTGATACGGAGAACGGAAAGG	0.0819484
chr3	53916101	53916123	-	CCAGGCTGAGAAGGGTGATACGG	0.203194
chr3	53916109	53916131	-	ATAATGACCCAGGCTGAGAAGGG	0.0319986
chr18	60985739	60985761	-	GGCATCTTCTCCTCCCAGCCCGG	0.0306939
chr18	60985821	60985843	-	CCATTATAAGCTGTCGCAGAGGG	0.100092
chr10	124914438	124914460	-	CAGCTTGAACTCGTTAGAACCGG	0.223426
chr10	124914458	124914480	+	CTGAACCAGCCACCCGAGGATGG	0.060628
chr10	124914463	124914485	-	AGATGCCATCCTCGGGTGGCTGG	0.128074
chr7	99013836	99013858	-	AAAGAGGTCGAAGATGTAGCGGG	0.103584
chr6	41889304	41889326	+	CCCAAATTCAAGGCGGCCCGTGG	0.14318
chr6	41889359	41889381	-	ATTCCCAGCCAGGATCTGATCGG	0.0392743
chr6	41889373	41889395	+	GCTGGGAATGCGGTGCGGGCGGG	0.199033
chr12	52467428	52467450	+	GTGCAGGATGAACTGTCGCTCGG	0.0733905
chr12	52467493	52467515	-	CGTGTGCAGCACAGCCAGCATGG	0.0630981
chr12	52467516	52467538	+	GTGCTTCTGCACCGCAGCACAGG	0.0645164
chr14	105958439	105958461	+	CCTAGAGGTCCAAGCCCGCTTGG	0.0650466
chr14	105958448	105958470	-	CTGACTTCACCAAGCGGGCTTGG	0.207411
chr16	58150792	58150814	+	CAATCTCTAGCACCAGGGACTGG	0.0719213
chr9	131591062	131591084	-	GCAGCGGGCACAGGAGGAACAGG	0.12518
chr9	131592013	131592035	+	CCCGCACTTACCGGGCCGCACGG	0.10792
chr9	132595958	132595980	+	TACCTTCTCTCCCACCAGCAAGG	0.0893756
chr9	132596991	132597013	-	ACTTGAGGAAGAGGCCCAACGGG	0.0317483
chr12	69981305	69981327	+	TGGACGAGATGCCTCTCTTATGG	0.15387
chr13	115000565	115000587	-	CGCGCTTCCGCAGCCGCTCTAGG	0.185674
chr13	115002314	115002336	-	CTCTGTGATATTGTGCTGTCAGG	0.208502
chr9	130548477	130548499	-	CTTGGCGAGCTTCTCGTATTTGG	0.107444
chr9	130548482	130548504	+	TACGAGAAGCTCGCCAAGATCGG	0.0587461
chr9	130548505	130548527	-	AGCCTTACCCGAAGGTGCCTTGG	0.101521
chr9	130548971	130548993	+	CGCCTGCAGGGAGGTGTTCAAGG	0.180118
chr11	65623469	65623491	+	GCATAGCGGCAGTCCTTATCTGG	0.0673568
chr11	65623706	65623728	-	TGGCATGTCTCCTAGGCCTCCGG	0.0469413
chr14	21897419	21897441	+	GCACAACATGCCGATGTCCTTGG	0.149307
chr11	46839909	46839931	-	AATGCAGTGGTTCAATTGAAAGG	0.14355
chr11	46842730	46842752	+	TGTTCACATTTCTGATCAACTGG	0.258385
chr11	77340807	77340829	-	ATGGTGAATGCCAAATTTGAAGG	0.230471
chr11	77340848	77340870	+	TAGACAGTCACTTCGGTCCCTGG	0.19495
chr3	128971137	128971159	+	ATGAAACTCCCATCAACCCTCGG	0.0787204
chr3	128971145	128971167	-	GCACATTTCCGAGGGTTGATGGG	0.167162
chr7	99036796	99036818	-	CCGCGCTCACTGTCCATGCCGGG	0.109683
chr7	99042441	99042463	+	TTGAAAGCTGCCTGCGGCAAAGG	0.0695438
chr12	69633420	69633442	+	AAGGAAGATGGCGGACGGCGTGG	0.0775134
chr12	69633441	69633463	+	GGACCACATAGACATTTACGCGG	0.0796634
chr12	69644986	69645008	-	CCATGTAATCTCGGTCTTCTGGG	0.114619
chr7	65610454	65610476	+	CCACCGGCCTGTGACTGCTGTGG	0.194132
chr6	31508135	31508157	-	GCTCAAGCCAGAGTTGCTCCGGG	0.107673
chr6	31508196	31508218	+	GGAGCCCTTGACATCCTTCTTGG	0.16808
chr6	31508201	31508223	-	CCCTGCCAAGAAGGATGTCAAGG	0.23399
chr6	31508241	31508263	-	ATGAGGTGGAGACAGCAGCTGGG	0.196207
chr7	44613314	44613336	+	AGGTCGCGACCAGCCCAGATCGG	0.0794002
chr7	44613328	44613350	-	CTCCTAGGCTGTCACCGATCTGG	0.131107
chr4	24578228	24578250	+	TATCTCCTCTATCACGTTCTCGG	0.141348
chr4	24578261	24578283	+	TAGACCGATCTTCACGATCCCGG	0.147394
chr4	24585955	24585977	+	CCCGCACGCTTCTTGCCAGAGGG	0.18098
chr20	35396402	35396424	-	TCGATTTAGCAGAAAGCAAACGG	0.129562
chr17	42964087	42964109	-	GATGACGACGACGATGACGTAGG	0.0800214
chr11	65767624	65767646	-	CTCTCCTGAACCAGGTACTCAGG	0.135764
chr20	33872250	33872272	-	TTCGAGAACAACTGTGAGATCGG	0.0711272
chr19	18632822	18632844	-	AGGAGCTACGGGCTGTCGTGCGG	0.11062
[truncated: 1,347 more rows]
