# Supplementary material for: DeepCRISPR: optimized CRISPR guide RNA design by deep learning
Source: Genome Biol. 2018 Jun 26;19:80. doi: 10.1186/s13059-018-1459-4 (PMC6020378; doi:10.1186/s13059-018-1459-4)
Supplement: Supplementary file 6 — The dataset from the human 293-related cell type used for the study of sgRNA off-target profile prediction. (XLSX 49 kb) [file 13059_2018_1459_MOESM6_ESM.xlsx]

## Sheet: target
Target ID	Chromosome	Start	End	Strand	Target sgRNA
sg1	chr6	43737291	43737313	-	GGGTGGGGGGAGTTTGCTCCTGG
sg2	chr11	36594861	36594883	+	GCCTCTTTCCCACCCACCTTGGG
sg3	chr2	73161066	73161088	+	GTCACCTCCAATGACTAGGGTGG
sg4	chr5	87240597	87240619	+	GAACACAAAGCATAGACTGCGGG
sg5	chr2	73160982	73161004	+	GAGTCCGAGCAGAAGAAGAAGGG
sg6	chrX	48544540	48544562	+	CCCTGTGTCTCTGGATGGATGGG
sg7	chr11	22647332	22647354	-	GGAATCCCTTCTGCAGCACCTGG
sg8	chr6	43737454	43737476	+	GGTGAGTGAGTGTGTGCGTGTGG
sg9	chr2	73161174	73161196	+	GGCCAGGCTTTGGGGAGGCCTGG
sg10	chrX	48544569	48544591	+	TGGATGGAGGAATGAGGAGTTGG
sg11	chr9	110103688	110103710	+	GGGAAAGACCCAGCATCCGTGGG
sg12	chr2	73161007	73161029	-	GCGCCACCGGTTGATGTGATGGG
sg13	chr2	73161170	73161192	-	GCCTCCCCAAAGCCTGGCCAGGG
sg14	chr11	36594819	36594841	+	GACTTGTTTTCATTGTTCTCAGG
sg15	chr9	110184620	110184642	+	GGCCCAGACTGAGCACGTGATGG
sg16	chr6	43738556	43738578	-	GACCCCCTCCACCCCGCCTCCGG
sg17	chr2	73161046	73161068	-	GACATCGATGTCCTCCCCATTGG
sg18	chr20	31349756	31349778	+	GGCACTGCGGCTGGAGGTGGGGG

## Sheet: off-target
OT-ID	Target ID	Chromosome	Start	End	Strand	OT	Cleavage Frequency
sg1_ot1	sg1	chr4	8453786	8453808	+	GAGTGGGTGGAGTTTGCTACAGG	0.493056
sg1_ot2	sg1	chr13	26202795	26202817	+	GGTTGAGGGGAGTCTGCTCCAGG	0.356481
sg1_ot3	sg1	chr11	33682250	33682272	-	AGCTGAGGGGAGCTTGCTCTGGG	0.421296
sg1_ot4	sg1	chr3	128284315	128284337	-	AGGTGGTGGGAGCTTGTTCCTGG	0.458333
sg1_ot5	sg1	chr11	117481202	117481224	-	GGGCAAGGGGAGGTTGCTCCTGG	0.449074
sg1_ot6	sg1	chr17	47317533	47317555	-	CTGGTGGGGGAGCTTGCTCCAGG	0.814815
sg1_ot7	sg1	chr5	32945258	32945280	+	GCGTGGGGGGTGTTTGCTCCCGG	0.775463
sg1_ot8	sg1	chr6	14316367	14316389	-	GTGGGGGTAGAGTTTGCTCCAGG	0.787037
sg1_ot9	sg1	chr12	131690182	131690204	+	GGGAGGGTGGAGTTTGCTCCTGG	0.884259
sg1_ot10	sg1	chr22	37215259	37215281	+	GGGTGGGGGGAGTTTGCCCCAGG	0.796296
sg1_ot11	sg1	chr12	21680541	21680563	-	GGGAGGGGGCAGGTTGCTCCAGG	0.168981
sg1_ot12	sg1	chr20	56175350	56175372	-	AGGGAGGAGGAATTTGCTCCAGG	0.388889
sg1_ot13	sg1	chr11	20059569	20059591	+	AGGTAGGAGAAGCTTGCTCCTGA	0.162037
sg1_ot14	sg1	chr3	195871258	195871280	-	GGTGGGGGAGAGCTAGCTCCGGG	0.296296
sg1_ot15	sg1	chr10	6789087	6789109	-	AAATGGGGGGAGTTTGCCCCCCG	0.108796
sg1_ot16	sg1	chr19	18526760	18526782	-	GGGGGCGGGGAGGTTGCCCCGGG	0.108796
sg1_ot17	sg1	chr1	33643271	33643293	+	GGGTGGGTGGAGTTTGCTACTGG	0.400463
sg1_ot18	sg1	chr12	1988060	1988082	+	CGGGGGAGGGAGTTTGCTCCTGG	0.837963
sg1_ot19	sg1	chr21	37116653	37116675	-	AAGTGGGAAGAGTTTGTTCCAGG	0.1875
sg1_ot20	sg1	chr8	28483336	28483358	+	AAGTGGGAGGAGACTGCTCCAGG	0.125
sg1_ot21	sg1	chr11	47222747	47222769	+	GGGGAGGGGGAGGGTGCTCCAGG	0.208333
sg1_ot22	sg1	chr1	99347645	99347667	-	GGGGAGGGGAAGTTTGCTCCTGG	0.921296
sg1_ot23	sg1	chr17	39796322	39796344	-	TAGTGGAGGGAGCTTGCTCCTGG	0.965278
sg1_ot24	sg1	chr15	65637531	65637553	-	GGATGGAGGGAGTTTGCTCCTGG	0.988426
sg1_ot25	sg1	chr17	32986319	32986341	-	GGGGGTGGGGACTTTGCTCCAGG	0.358796
sg1_ot26	sg1	chr22	39151235	39151257	-	GGGCAGAGGGAGTTAGCACCGGG	0.342593
sg1_ot27	sg1	chr1	233157337	233157359	+	GGAGGAGGGGAGTCTGCTCCAGG	0.587963
sg1_ot28	sg1	chrX	19185595	19185617	-	GGGAGGGGAGAGTTTGTTCCAGG	0.203704
sg1_ot29	sg1	chr3	125633986	125634008	-	AGGAAGGAGGAGTTAGCTCCTGG	0.31713
sg1_ot31	sg1	chr11	67574245	67574267	+	AGGAAGGAGGAGTTAGCTCCTGG	0.31713
sg1_ot32	sg1	chr11	71497113	71497135	-	AGGAAGGAGGAGTTAGCTCCTGG	0.31713
sg1_ot39	sg1	chr11	3445187	3445209	+	AGGAAGGAGGAGTTAGCTCCTGG	0.31713
sg1_ot30	sg1	chr16	8763207	8763229	-	AAGTAAGGGAAGTTTGCTCCTGG	0.266204
sg1_ot33	sg1	chr5	56172073	56172095	-	GGTGGGGGTGGGTTTGCTCCTGG	0.583333
sg1_ot34	sg1	chr10	124731399	124731421	+	AGCTGGAGGGAGTTTGCCCCAGG	0.261574
sg1_ot35	sg1	chr22	19698457	19698479	-	GAGGGGGAGCAGTTTGCTCCAGG	0.613426
sg1_ot36	sg1	chr5	7067142	7067164	+	GAGGGTGGGGAGTTTACTCCTGG	0.675926
sg1_ot37	sg1	chr20	43093843	43093865	+	GGGTGAGGGGAATAAACTCCAGG	0.226852
sg1_ot38	sg1	chr22	38219316	38219338	+	AGGTCGGGGGAGTTAGATCCCGG	0.215278
sg10_ot1	sg10	chr2	199886050	199886072	+	TCTCAGGAGGAATGAGGAGTTGG	0.231481
sg10_ot2	sg10	chr20	2989118	2989140	+	GGGAGGGAGGAATGAGGAGTGGG	0.953704
sg10_ot3	sg10	chr2	242451392	242451414	-	GGGATGGAGGGATGAGGAGTGGG	0.949074
sg10_ot4	sg10	chr8	48081086	48081108	-	TCCATGGAGGAATGAGGAGAGGG	0.56713
sg10_ot5	sg10	chr12	54279147	54279169	+	ACGATGGAGGAATGAGGACTTGG	0.689815
sg10_ot6	sg10	chr10	57493261	57493283	+	GCGATGGAGGAATGAAGAGTTGG	0.62037
sg10_ot7	sg10	chr2	15936422	15936444	+	GAGGATGGGGAATGAGGAGTAGG	0.773148
sg10_ot8	sg10	chr19	6611501	6611523	+	CGGACGGAGGAATGGGGAGTGGG	0.782407
sg10_ot9	sg10	chr18	21810215	21810237	+	AGGAGGGAGGAATGGGGAGTTGG	0.895833
sg10_ot10	sg10	chr1	30597854	30597876	+	TGGATGGAGGGATGAGGAGTGGG	0.944444
sg10_ot11	sg10	chr11	128663288	128663310	+	TAGATGAAGGAATGAGGAGAAGG	0.231481
sg10_ot12	sg10	chr4	1500296	1500318	+	TGGATGGAAGAATGAGGGGTGGG	0.69213
sg11_ot1	sg11	chr1	201992424	201992446	+	GGGAAAGTCCCAGCATCCTTTGG	0.993056
sg11_ot2	sg11	chr10	123094930	123094952	+	GGGAAAAGCCCAGCATCCCTTGG	0.958333
sg11_ot3	sg11	chr8	21121518	21121540	-	GGGAAGGACCCAGCATCCTGGGG	0.902778
sg11_ot4	sg11	chr9	129621071	129621093	+	GGGAAATACCCAGCATCCAATGG	0.768519
sg11_ot5	sg11	chr19	10362656	10362678	-	CAAGAAGACCCAGCTTCCGTAGG	0.627315
sg11_ot6	sg11	chr22	47970508	47970530	+	GGAAAAGACCAAGCATCAGTGGG	0.509259
sg11_ot7	sg11	chr13	31633472	31633494	-	ATGAAAGACCCAGCATCCATTGA	0.423611
sg11_ot8	sg11	chr22	43689583	43689605	+	GGGAAGGACCCAGCATTCCTGGG	0.375
sg11_ot9	sg11	chr8	48879610	48879632	+	GAGAAAAGCCCAGCATCCTTAGG	0.530093
sg12_ot1	sg12	chr6	5125432	5125454	-	GGGCCATGGGTTGATGTGATGAG	0.0001
sg13_ot1	sg13	chr9	89337380	89337402	-	TCCTCCCCACAGCCTGGCCAGGG	0.981481
sg13_ot2	sg13	chr9	139153803	139153825	-	GCTGCCCGAGAGCCTGGCCATGG	0.0001
sg13_ot3	sg13	chr11	44986455	44986477	-	ACCTCCCCATAGCCTGGCCAGGG	0.990741
sg13_ot4	sg13	chr14	24572880	24572902	-	TTCTCCCCAAAGCCTGGCCACAG	0.393519
sg13_ot5	sg13	chr13	24822290	24822312	-	GACCCCTCAAAGCCTGGCCAGAG	0.231481
sg13_ot6	sg13	chr7	1127665	1127687	+	GGCCGCCCAGAGCCTGGCCAGAG	0.189815
sg13_ot7	sg13	chr17	72439431	72439453	-	ACCAACCCAGAGCCTGGCCAGGG	0.138889
sg13_ot8	sg13	chr17	71699477	71699499	+	GCCTGCCGAAGGCCTGGCCAGGG	0.0001
sg13_ot9	sg13	chr20	56140567	56140589	-	TTCTCTCCAAAGCCTGGCCAGAG	0.344907
sg14_ot1	sg14	chr14	89055053	89055075	+	TCCTTGTTTTCATTGTTCTCTGG	0.87037
sg14_ot2	sg14	chr4	120560949	120560971	+	CATTTGTTTTCATTGTTCTCTGG	0.606481
sg15_ot1	sg15	chr10	131593104	131593126	+	GAGCCAGAATGAGCACGTGAGGG	0.3125
sg15_ot2	sg15	chrX	114764143	114764165	-	AGACCAGACTGAGCAAGAGAGGG	0.594907
sg15_ot3	sg15	chr1	47005699	47005721	-	AGCTCAGACTGAGCAAGTGAGGG	0.930556
sg15_ot4	sg15	chr7	66968036	66968058	-	GACACAGACCGGGCACGTGAGGG	0.972222
sg15_ot5	sg15	chr15	79749914	79749936	+	CACCCAGACTGAGCACGTGCTGG	0.979167
sg16_ot1	sg16	chr2	91934561	91934583	-	TTCCCCCCCAACCCCACCTCGGG	0.0902778
sg16_ot15	sg16	chr12	123893656	123893678	+	TTCCCCCCCAACCCCACCTCGGG	0.0902778
sg16_ot2	sg16	chr2	85515487	85515509	-	TCCTCCTTCCACTCCGCCTCTGG	0.0902778
sg16_ot3	sg16	chr9	33202608	33202630	+	GTCCCCTCCCTCCCCGCCTCTGG	0.0902778
sg16_ot4	sg16	chr22	23260188	23260210	+	GACCCCCTTCACCCCACCTATGG	0.0902778
sg16_ot5	sg16	chr12	133287132	133287154	+	CCGCCCCTGCACCCAGCCTCCGG	0.233796
sg16_ot6	sg16	chr5	122565810	122565832	+	CTCCCCCTACACCCCGCAACAGG	0.0902778
sg16_ot7	sg16	chr9	100931286	100931308	-	CCACCCCTCCACCCCGTCCCAGG	0.0902778
sg16_ot8	sg16	chr17	7147464	7147486	+	TTTCCCCCCCACCCCAACTCAGG	0.113426
sg16_ot9	sg16	chr6	110521018	110521040	+	TGCCCCCTCCACCCCACCTCTGA	0.113426
sg16_ot10	sg16	chr9	37990359	37990381	+	GGCTCACCCCACCCCACCTCTGG	0.113426
sg16_ot11	sg16	chr1	178738721	178738743	-	GGCCCTCTCCACTCCACCTCAGG	0.113426
sg16_ot12	sg16	chr6	26470607	26470629	+	GACCCCCCCCACCCCACCCCAGG	0.113426
sg16_ot13	sg16	chr19	1494314	1494336	+	CCTGCCCCCCACCCCGCCCCAGG	0.0902778
sg16_ot14	sg16	chr9	130663070	130663092	+	CCCCCACCCCACCCCGCCTCCAG	0.233796
sg16_ot16	sg16	chr14	104601192	104601214	+	AGCCCCCCCCTCCCCGCCCCAGG	0.0694444
sg16_ot17	sg16	chr13	114795497	114795519	+	CAGCCCCTCCACTCCACCCCCGG	0.0694444
sg16_ot18	sg16	chr3	65075642	65075664	+	CCCCCCCTCCACCCCACTTCAGG	0.0694444
sg16_ot19	sg16	chr11	65479763	65479785	-	GGCTCCCTCCGCCCCGCCCCGGG	0.178241
sg16_ot20	sg16	chr12	132529350	132529372	+	GACCCCACCCACCCCGCCGCAGG	0.178241
sg16_ot21	sg16	chr16	69166705	69166727	-	AGTAGCCCCCACCCCGCCTCGGG	0.178241
sg16_ot22	sg16	chr3	13187296	13187318	-	GACCCCCCCCCCCCGCCCCCGGG	0.194444
sg16_ot23	sg16	chr6	31462821	31462843	-	CTCCCCCTCCACCCCACCTCCAG	0.194444
sg16_ot24	sg16	chr21	46703216	46703238	-	CGTCCCCCCCCCCCCGCCTCAGG	0.212963
sg16_ot25	sg16	chr20	62575811	62575833	-	CCGCCCCCCCATCCCGCCCCAGG	0.212963
sg16_ot26	sg16	chr7	1478603	1478625	-	CCCCCTCCCCACCCCGCCGCAGG	0.212963
sg16_ot27	sg16	chr8	37251178	37251200	+	CACCCCGCCCACCCCGCCCCTGG	0.212963
sg16_ot28	sg16	chr19	18633477	18633499	-	AGTCCCATCCACCCCGCCTAAGG	0.212963
sg16_ot29	sg16	chr19	1028244	1028266	-	ACCCCACCCCACCCCGTCTCCGG	0.212963
sg16_ot30	sg16	chr7	130791559	130791581	+	GGCCCCACCCACCCCGCCTTCTG	0.233796
sg16_ot31	sg16	chr17	72656671	72656693	-	TTCCCCTTCCACCCAGCCTCTGG	0.159722
sg16_ot32	sg16	chr8	137500396	137500418	-	AACCCTCTCCACCCAGTCTCAGG	0.141204
sg16_ot33	sg16	chr19	45324565	45324587	+	CCCCCCCCTCACCCCGCCCCTGG	0.113426
sg16_ot34	sg16	chr12	86681282	86681304	+	TAGCCCCTCCACCCCACCACAGG	0.178241
sg16_ot35	sg16	chr6	36853819	36853841	-	GCCTCCCCCCACCCAGCCTCGGG	0.252315
sg16_ot36	sg16	chr18	55101344	55101366	+	CTACCCCTCCACCCCGACTCGGA	0.321759
sg16_ot37	sg16	chr9	37465348	37465370	+	CCCCCCTCCCACCCCGCCTCTAG	0.321759
sg16_ot38	sg16	chr19	51915513	51915535	-	AACACCCCCCACCCCACCCCGGG	0.252315
sg16_ot39	sg16	chr1	52217903	52217925	+	TCCCCCCTCCACCCCCGCCCCCG	0.263889
sg16_ot40	sg16	chr2	43608522	43608544	+	TACTCCCCCCACCCAGCCTCAGG	0.263889
sg16_ot41	sg16	chr17	79881137	79881159	+	CACCCCCCCCCCCCCGCCCCCGG	0.263889
sg16_ot42	sg16	chr1	23762245	23762267	-	ACTCCCCTCCACCCCACCTCTGA	0.263889
sg16_ot43	sg16	chr11	133777441	133777463	+	TCTCCCCTCCACCCCGCCCTCGG	0.280093
sg16_ot44	sg16	chr12	3200960	3200982	+	CACCTCCACAACTCCGCCTCTGG	0.280093
sg16_ot45	sg16	chr9	2666722	2666744	+	AGCCGCCCCCACCCCGCCCCCGG	0.252315
sg16_ot46	sg16	chr6	41543433	41543455	+	GCCACCCCCCACCCCACCCCAGG	0.293981
sg16_ot47	sg16	chr6	43337320	43337342	+	GACACACCCCCCCCCGCCTCCGG	0.293981
sg16_ot48	sg16	chr17	58404852	58404874	+	CGCCCACCCCACCCCACCTCAGG	0.300926
sg16_ot49	sg16	chr3	38141259	38141281	-	CCCCACCCCCACCCCGCCCCCGG	0.293981
sg16_ot50	sg16	chr8	122367947	122367969	+	CCACCATCCCACCCCGCCTCTGG	0.293981
sg16_ot51	sg16	chr7	101150782	101150804	+	AACCTCCACCTCCCCGCCTCAGG	0.293981
sg16_ot52	sg16	chr16	67289431	67289453	+	AGGCCCTCCCACCCCGCATCAGG	0.280093
sg16_ot53	sg16	chr7	44253550	44253572	-	GGCCCACTCCACTCCGTCTCCGG	0.30787
sg16_ot54	sg16	chr5	132860359	132860381	+	TGCACCCCCCACCCCGCCCCTGG	0.414352
sg16_ot55	sg16	chr11	32184479	32184501	-	CACCCCCCGCACCCCGCCCCAGG	0.300926
sg16_ot56	sg16	chr8	39839069	39839091	+	CACACCCACCACCCCGCCTCAGA	0.30787
sg16_ot57	sg16	chr20	35991127	35991149	-	AGACCCCCCCACCCCACCCCAGG	0.321759
sg16_ot58	sg16	chr21	47440541	47440563	+	AGACCCCCCCACCCCACCCCAGG	0.321759
sg16_ot59	sg16	chr1	1294256	1294278	+	TGGCCCCTCCGCCCCACCTCTGG	0.328704
sg16_ot60	sg16	chr11	61321433	61321455	-	CACCCCCTCCCCTCCGCCTCAGG	0.328704
sg16_ot61	sg16	chr14	90403305	90403327	+	GTCCCCTCCCACCCCGCCTCCAG	0.354167
sg16_ot62	sg16	chr17	46103841	46103863	-	AACCTCCCCCACCCCACCCCAGG	0.354167
sg16_ot63	sg16	chr2	101437451	101437473	+	CCGCCCCCCCACCCCAACTCCGG	0.365741
sg16_ot64	sg16	chr3	49850171	49850193	-	GACCCCTACCACCCCATCTCAGG	0.372685
sg16_ot65	sg16	chr2	221535826	221535848	-	ACACCCCCCCACCCCACCCCAGG	0.372685
sg16_ot66	sg16	chr15	78857719	78857741	-	TCCCCACCCCGCCCCGCCTCTGG	0.384259
sg16_ot67	sg16	chr19	36759128	36759150	-	TCCCACCCCCACCCCGCCACGGG	0.384259
sg16_ot68	sg16	chr22	43684479	43684501	+	AGCCCCCACCTCCCCGCCTCGGG	0.395833
sg16_ot69	sg16	chr9	100732569	100732591	+	TCCCCCCACCACCCCACCCCCGG	0.252315
sg16_ot70	sg16	chr1	237195675	237195697	-	AACCCCACCCACCCCATCTCAGG	0.395833
sg16_ot71	sg16	chr2	150391397	150391419	+	ACGCCCCCCCACCCCACGTCTGG	0.30787
sg16_ot72	sg16	chr9	131706576	131706598	-	AGCCAACCCCACCCCGCCTCTGG	0.395833
sg16_ot73	sg16	chr12	57604316	57604338	+	GCCACCCACCACCCCACCTCAGG	0.159722
sg16_ot74	sg16	chr11	63391084	63391106	-	GACACCTTCCACCCCGTCTCTGG	0.803241
sg16_ot75	sg16	chr11	45796050	45796072	-	ATCCCTCTCCACCCCACCCCAGG	0.414352
sg16_ot76	sg16	chr5	139028240	139028262	+	CTCCCCCCCCTCCCCGCCTCGGG	0.560185
sg16_ot77	sg16	chr16	57974232	57974254	-	TATCCTCCCCACCCCGCCCCGGG	0.418981
sg16_ot78	sg16	chr17	55740523	55740545	-	CCGCCCCTCCACCCCGCCACTGG	0.428241
sg16_ot79	sg16	chr9	140263439	140263461	-	AAGCCCCCCCACCCCGCCCCGGG	0.428241
sg16_ot80	sg16	chr19	42806795	42806817	-	TTCTCCCTCCTCCCCGCCTCGGG	0.43287
sg16_ot81	sg16	chr10	102821501	102821523	+	CTACCCCCACTCCCCGCCTCCGG	0.43287
sg16_ot82	sg16	chr4	143767367	143767389	-	GCCGCCCCCCACTCCGCCTCCGG	0.439815
sg16_ot83	sg16	chr17	65632974	65632996	+	AACACCCTCCACCCCACCACAGG	0.446759
sg16_ot84	sg16	chr22	40102384	40102406	+	GTCCCTCCCCACCCCGCCTTGGG	0.453704
sg16_ot85	sg16	chrX	152837112	152837134	+	GTCCCCCTCCTCCCCACCTCCGG	0.460648
sg16_ot86	sg16	chr16	85338200	85338222	-	ATGCCCCACCCCCCCGCCCCCGG	0.460648
sg16_ot87	sg16	chr11	2686243	2686265	-	CTCACCCCCCACCCCACCTCTGG	0.476852
sg16_ot88	sg16	chr22	47511239	47511261	+	GCCCCCCACCACCCCACCCCCGG	0.520833
sg16_ot89	sg16	chr5	156321125	156321147	+	GACCCCACCTACCCCACCTCAGG	0.541667
sg16_ot90	sg16	chrX	118865477	118865499	-	GTCCTCCACCACCCCGCCTCTGG	0.553241
sg16_ot91	sg16	chr11	83433594	83433616	-	GTCACTCCCCACCCCGCCTCTGG	0.560185
sg16_ot92	sg16	chr20	10913955	10913977	-	CCACCCCCCCACCCCGCCCCTGG	0.680556
sg16_ot93	sg16	chr5	170878053	170878075	+	CCGCCCCCCCACCCCGCCGCCGG	0.576389
sg16_ot94	sg16	chr1	875321	875343	+	GACCCTGTCCACCCCACCTCAGG	0.678241
sg16_ot95	sg16	chr2	129244196	129244218	-	CCCCCCCCCCACCCCGCCCCCGG	0.638889
sg16_ot96	sg16	chr2	105990821	105990843	-	GGGCCCTCCCACCTCGCCCCTGG	0.506944
sg16_ot97	sg16	chr22	45134888	45134910	-	CACCCACTACTCCCCGCCTCAGG	0.581019
sg16_ot98	sg16	chr4	7329530	7329552	+	GCCCCCCCCAACCCCGCCCCCGG	0.592593
sg16_ot99	sg16	chr2	24857577	24857599	+	ACCCCCCCCCCCCCCGCCCCCGG	0.592593
sg16_ot100	sg16	chr4	1496241	1496263	+	AGGCCCCCACACCCCGCCTCAGG	0.604167
sg16_ot101	sg16	chr2	11699948	11699970	+	CTCCCTCCCCACCCCACCTCTGG	0.615741
sg16_ot102	sg16	chr2	170573334	170573356	+	CCACCCCCCCACCCCGCCCCAGG	0.618056
sg16_ot103	sg16	chr3	140398784	140398806	+	CAACCCCCCCACCCCGCTTCAGG	0.641204
sg16_ot104	sg16	chr11	12308918	12308940	+	ATCCCCCTCCACCCCACCCCTGG	0.650463
sg16_ot105	sg16	chr5	14457487	14457509	+	CCCCCCCCCCGCCCCGCCCCCCG	0.652778
sg16_ot106	sg16	chr12	26025089	26025111	-	CATTCCCCCCACCCCACCTCAGG	0.657407
sg16_ot107	sg16	chr10	133956639	133956661	-	AGCCCCCCCCACCCCGACTCAGG	0.662037
sg16_ot108	sg16	chr9	126138175	126138197	-	CACTCCCCCCACCCCGCCCCAGG	0.668981
sg16_ot109	sg16	chr7	104933939	104933961	+	TCCACCCCCCACCCCGCCCCGGG	0.678241
sg16_ot110	sg16	chr19	45952038	45952060	+	AAGACCCCCCACCCCGCCCCAGG	0.578704
sg16_ot111	sg16	chr7	50765512	50765534	+	AACCACCCCCACCCCACCCCAGG	0.560185
sg16_ot112	sg16	chr10	72538201	72538223	+	CAGTCCCCCCACCCCACCTCTGG	0.581019
sg16_ot113	sg16	chr19	14142969	14142991	-	GAGCTCCCCCACCCCGCCCCGGG	0.722222
sg16_ot114	sg16	chr4	8841911	8841933	-	CATACCCCCCACCCCGCCCCGGG	0.74537
sg16_ot115	sg16	chr11	13948354	13948376	+	TACCCCCCCCACCCCGCCACAGG	0.75
sg16_ot116	sg16	chr11	374661	374683	-	AGGCCCCCCCGCCCCGCCTCAGG	0.756944
sg16_ot117	sg16	chr3	31458652	31458674	-	CTTCCCCCACACCCCGCCCCAGG	0.761574
sg16_ot118	sg16	chrX	129040624	129040646	+	TGCCCCCCCCACCCCGCCCCCGG	0.766204
sg16_ot119	sg16	chr2	223731481	223731503	+	CCCCCCCCCCCCCCCGCCCCGGG	0.685185
sg16_ot121	sg16	chr16	82734565	82734587	+	CCCCCCCCCCCCCCCGCCCCGGG	0.685185
sg16_ot120	sg16	chr17	62167048	62167070	-	ACTCCCCTCCACCCCGGCTCGGG	0.414352
sg16_ot122	sg16	chr13	100546983	100547005	-	CCCCCCCCCCCCCCCGCCTCAGG	0.777778
sg16_ot123	sg16	chrX	149932512	149932534	+	CTGCCCCCCCACCCCGCCACTGG	0.791667
sg16_ot124	sg16	chr11	46141849	46141871	-	CATCCCCCCCACCCCACCCCGGG	0.793981
sg16_ot125	sg16	chr18	21359553	21359575	-	GCCCCCACCCACCCCGCCTCTGG	0.800926
sg16_ot126	sg16	chr17	16954846	16954868	-	CTCCCCCGCCACCCCGCCCCAGG	0.68287
sg16_ot127	sg16	chr2	12744759	12744781	+	GACACACCCCACCCCACCTCAGG	0.824074
sg16_ot128	sg16	chr19	13122172	13122194	+	GCCCCCCACCACCCCACCTCGGG	0.770833
sg16_ot129	sg16	chr15	33286101	33286123	-	GACCCCCCCCACCCCGCCCCCGG	0.819444
sg16_ot130	sg16	chr10	135149931	135149953	+	CGCCCTCCCCACCCCGCCTCCGG	0.826389
sg16_ot131	sg16	chr9	27338858	27338880	+	GACCCCTCCCACCCCGACTCCGG	0.886574
sg16_ot132	sg16	chr1	151031869	151031891	+	CCTCCCCCACACCCCGCATCCGG	0.847222
sg16_ot133	sg16	chr11	76495783	76495805	-	CACCCCCCCCCCCCCACCTCCGG	0.849537
sg16_ot134	sg16	chr22	50884786	50884808	+	CCCCCCCCCCCCCCCGCCTCCGG	0.868056
sg16_ot135	sg16	chr10	116294250	116294272	-	CCCCACCCCCACCCCGCCTCAGG	0.868056
sg16_ot136	sg16	chr8	144822945	144822967	+	GTACCCCACCACCCCGCCCCAGG	0.875
sg16_ot137	sg16	chr8	18041540	18041562	-	CCCCCCCACCACCCCGCCCCGGG	0.696759
sg16_ot138	sg16	chr8	145008399	145008421	-	CCCCCTCCCCGCCCCGCCCCCGG	0.844907
sg16_ot139	sg16	chr17	40044751	40044773	-	TGCCCCTCCCACCCCGCCTCTGG	0.888889
sg16_ot140	sg16	chr11	71948788	71948810	+	GCTTCCCTCCACCCCGCATCCGG	0.905093
sg16_ot141	sg16	chr16	56963423	56963445	-	TGCCCCCCCCACCCCACCTCTGG	0.923611
sg16_ot142	sg16	chr9	103599643	103599665	-	ACACCCCCCCACCCCGCCTCAGG	0.928241
sg16_ot143	sg16	chr2	242214590	242214612	+	ATTCCCCCCCACCCCGCCTCAGG	0.94213
sg16_ot144	sg16	chr5	6715102	6715124	+	CTACCCCTCCACCCCGCCTCCGG	0.956019
sg16_ot145	sg16	chr11	31817477	31817499	-	GGGCCCCTCCACCCCGCCTCTGG	0.835648
sg16_ot146	sg16	chr17	4358746	4358768	-	TACCCCCCACACCCCGCCTCTGG	0.891204
sg16_ot147	sg16	chr7	95319671	95319693	-	GACCCCTCACACCCCGCCCCTGG	0.710648
sg17_ot1	sg17	chr20	56821090	56821112	-	GACATGAATGACCTCCCCATCAG	0.118056
sg17_ot2	sg17	chr16	81211551	81211573	+	CACATAGGTGTCCTCCCCATAGG	0.5
sg17_ot3	sg17	chr16	55001415	55001437	+	GACATCGATAGCCTCCCCACTGG	0.0001
sg17_ot4	sg17	chr3	137843608	137843630	-	GACACCGATGTCATCTCCATCAG	0.0185185
sg17_ot5	sg17	chr8	110512200	110512222	-	GAAATCAAGGTCCTCCCCATAGG	0.106481
sg18_ot1	sg18	chr19	1295070	1295092	+	GACACTGAGGCAGGAGGTGGGGG	0.671296
sg18_ot2	sg18	chr6	160517875	160517897	-	GGCACTGCTGCTGGGGGTGGTGG	0.893519
sg18_ot3	sg18	chr20	1151848	1151870	-	GGCACTGTGGCTGCAGGTGGAGG	0.842593
sg18_ot4	sg18	chr17	75429274	75429296	-	GACACCACGGCTGGAGATGGTGG	0.851852
sg18_ot5	sg18	chr20	45342994	45343016	+	GGCACTGAGGGTGGAGGTGGGGG	0.854167
sg18_ot6	sg18	chr7	54561421	54561443	+	AGGACTGCGGCTGGGGGTGGTGG	0.856481
sg18_ot7	sg18	chr10	126694858	126694880	+	GGCACGACGGCTGGAGGTGGGGG	0.9375
sg18_ot8	sg18	chr10	13692620	13692642	+	GGCACTGGGGCTGGGGGAGGGGG	0.877315
sg18_ot9	sg18	chr13	39262912	39262934	+	AGCAGTGCGGCTAGAGGTGGTGG	0.912037
sg18_ot10	sg18	chr19	41220519	41220541	-	GGCAATGTGGCTGAAGGTGGGGG	0.831019
sg18_ot11	sg18	chr19	38616180	38616202	-	GGCACTGAGACTGGGGGTGGGGG	0.914352
sg18_ot12	sg18	chr15	41044236	41044258	-	GGCGCTGCGGCGGGAGGTGGAGG	0.916667
sg18_ot13	sg18	chr10	77103103	77103125	+	GGCATCACGGCTGGAGGTGGAGG	0.925926
sg18_ot14	sg18	chr7	110143134	110143156	+	GCCACTGCAGCTAGAGGTGGAGG	0.780093
sg18_ot15	sg18	chr13	27629404	27629426	-	GGCACTGGGGTTGGAGGTGGGGG	0.861111
sg18_ot16	sg18	chr19	33382075	33382097	-	GGCTCTGCGGCTGGAGGGGGTGG	0.960648
sg18_ot17	sg18	chr19	46887168	46887190	-	GAGGCTGCGGCTGGGGGTGGAGG	0.743056
sg18_ot18	sg18	chr16	50300330	50300352	+	AGCACTGTGGCTGGGGGAGGGGG	0.840278
sg18_ot19	sg18	chr20	60895665	60895687	-	GGCACAGCAGCTGGAGGTGCTGG	0.8125
sg18_ot20	sg18	chr22	30130848	30130870	+	GGCTGTGCGGCCAGAGGTGGAGG	0.6875
sg18_ot21	sg18	chr7	134872026	134872048	-	AGCACTGTGGCTGGGGGAGGCGG	0.731481
sg18_ot22	sg18	chr1	201067361	201067383	+	GGCACTGCTGCTAGAGGTGCAGG	0.701389
sg18_ot23	sg18	chr3	49055358	49055380	-	GGGACTGCGGCTGGAGGTGGGAA	0.706019
sg18_ot24	sg18	chr7	1397382	1397404	+	AGCACTGCAGCTGGGAGTGGAGG	0.715278
sg18_ot25	sg18	chr3	53375989	53376011	-	GGCTCTGAGGCCAGAGGTGGTGG	0.724537
sg18_ot26	sg18	chr16	88716117	88716139	+	AGCACGGCAGCTGGAGGAGGGGG	0.724537
sg18_ot27	sg18	chr9	133039159	133039181	+	GTCACTGCAGCTGGAGGAGGGGG	0.726852
sg18_ot28	sg18	chr3	10418950	10418972	-	GGCTCCGCAGCTGGAGGTGGGGG	0.733796
sg18_ot29	sg18	chr1	171018454	171018476	-	GCCACTGGGGCTGGGGGTGGGGG	0.810185
sg18_ot30	sg18	chr14	88773014	88773036	+	AGCACTGGGGCTGGGGGAGGGGG	0.655093
sg18_ot31	sg18	chr20	60010546	60010568	+	TGCACTGCGGCCGGAGGAGGTGG	0.969907
sg18_ot32	sg18	chr16	28266962	28266984	-	GGCTCTTCGGCTGGAGGTAGCGG	0.534722
sg18_ot33	sg18	chr13	88900986	88901008	-	CACACTGCAGCTGGAGGTGGTGG	0.643519
sg18_ot34	sg18	chr12	53453540	53453562	+	TGGACTGCGGCTGGAGAGGGAGG	0.518519
sg18_ot35	sg18	chr4	56815182	56815204	+	GGCAATGCGGCTGGAGGCGGAGG	0.752315
sg18_ot36	sg18	chr6	36761674	36761696	-	CCCACTGGGGCTGGAGGTGGGGG	0.590278
sg18_ot37	sg18	chr5	177676320	177676342	-	GCCACTGTGGCTGGAGGTGGGGA	0.5625
sg18_ot38	sg18	chr9	139522884	139522906	+	GCCACAGCGGCCGGAGGTGGCAG	0.569444
sg18_ot39	sg18	chr2	25348461	25348483	-	GGAACTGTGGCTGGAGGTGGCAG	0.571759
sg18_ot40	sg18	chr17	72251116	72251138	-	GGTACTCTGGCTGGAGGTGGTGG	0.585648
sg18_ot41	sg18	chr10	126752482	126752504	-	GGCACTGCAGCCTGGGGGTGGGG	0.585648
sg18_ot42	sg18	chr5	96338742	96338764	+	AGCACTGGGGATGGAGGTGTAGG	0.416667
sg18_ot43	sg18	chr17	29815557	29815579	-	GGCGCTGCGGCCGGAGGTGGGGC	0.601852
sg18_ot44	sg18	chr7	139244390	139244412	+	GCCACTGCGACTGGAGGAGGGGG	0.608796
sg18_ot45	sg18	chr2	152827909	152827931	-	GGCACTTCGGTTGGGGGTGGGGG	0.611111
sg18_ot46	sg18	chr5	1832932	1832954	-	GGCTCTGTGGCCGGAGGAGGCGG	0.62963
sg18_ot47	sg18	chr20	60080537	60080559	+	AGCACTGCAGATGGAGGAGGCGG	0.634259
sg18_ot48	sg18	chr14	24740254	24740276	+	GGCACTGCCACTGGGGGTGAGGG	0.648148
sg18_ot49	sg18	chr14	21993449	21993471	-	GGTACAGCGGCTGGGGGAGGCGG	0.518519
sg18_ot50	sg18	chr9	136602364	136602386	-	GGCACTGGGGCAGGAGATGGGGG	0.555556
sg18_ot51	sg18	chr6	51500456	51500478	+	GACACAGTGGCTGGAGGTGTGGG	0.4375
sg18_ot52	sg18	chr3	52035826	52035848	-	GGCACTGAATCTGGAGGTGGGGG	0.550926
sg18_ot53	sg18	chr8	144781295	144781317	-	GACACTGCAGCTGGAGGTGGGGT	0.469907
sg18_ot54	sg18	chr14	95761243	95761265	-	GGCACTCTGGCTGGAGCTGGGGG	0.435185
sg18_ot55	sg18	chr10	73435242	73435264	-	GTAACTGCGGCTGGCGGTGGTGG	0.4375
sg18_ot56	sg18	chr8	119227129	119227151	+	GGCACAATGGCTGGAGGTGAAGG	0.666667
sg18_ot57	sg18	chr1	204463905	204463927	-	GGCGCTGCGGCTGGAGCCGGCGG	0.44213
sg18_ot58	sg18	chr17	16982369	16982391	+	CAGACTGCGGCAGGGGGTGGCGG	0.44213
sg18_ot59	sg18	chr5	3606813	3606835	+	GACACAACGGCAGGAGGTGGCGG	0.465278
sg18_ot60	sg18	chr20	24376040	24376062	+	GGCACTGAGACCAGAGGTGGTGG	0.472222
sg18_ot61	sg18	chr20	61810733	61810755	-	GTCACTGCGGCTGCAGATGGCGG	0.546296
sg18_ot62	sg18	chr15	34081529	34081551	+	AGCACTGTAGCAAGAGGTGGAGG	0.481481
sg18_ot63	sg18	chr3	23651513	23651535	+	GGCACAGCAGGTGGAGGTGGAGG	0.486111
sg18_ot64	sg18	chr3	52321867	52321889	+	GGCACCGCGGCCGGAGCTGTGGG	0.513889
sg18_ot65	sg18	chr3	184289219	184289241	-	GGCACGGAGGCTGGAAGTGGGGG	0.55787
sg18_ot66	sg18	chr20	37471337	37471359	-	AGCACTGTGCCTGGGGGTGGGGG	0.75463
sg18_ot67	sg18	chr15	60790545	60790567	+	GGCACTGCAACTGGAAGTGATGG	0.115741
sg18_ot68	sg18	chr3	51725446	51725468	-	GGCTCTGTGGCTGGAGGAGGTGG	0.789352
sg18_ot69	sg18	chrX	123096961	123096983	+	AGCACCGCTGCTGGGGGCGGGGG	0.201389
sg18_ot70	sg18	chr22	35746277	35746299	-	GACACTAGGGCAGGAGGTGGAGG	0.270833
sg18_ot71	sg18	chr22	49132886	49132908	+	AGCACAGCAGCTGCAGGTGGGGG	0.201389
sg18_ot72	sg18	chr16	1029961	1029983	+	GGCACTGCAGACGGAGGTGTGGG	0.391204
sg18_ot73	sg18	chr2	241640848	241640870	-	GGGGCTGCGGCCGGAGGTGGTGG	0.391204
sg18_ot74	sg18	chr9	138465745	138465767	-	TACACTGCGGCCGGGAGTGGTGG	0.37963
sg18_ot75	sg18	chr6	33611478	33611500	-	GGCACTGGGGCTGGGGGTGCAGG	0.37037
sg18_ot76	sg18	chr4	183980131	183980153	-	GGCACTGTGGCAAGAGGTGGGAG	0.37037
sg18_ot77	sg18	chr16	89469235	89469257	+	GGCACTGCGGGAGGAGGTGGGCG	0.361111
sg18_ot78	sg18	chr15	101714907	101714929	+	GGCGCAGCGGCTGGAGGAGGTGC	0.351852
sg18_ot79	sg18	chr12	113935444	113935466	+	GGCCCTGCGGCTGGAGATATGGG	0.340278
sg18_ot80	sg18	chr12	48045640	48045662	-	AGCACAGCGGCTGGAGAAGGCAG	0.326389
sg18_ot81	sg18	chr9	74103949	74103971	-	GGCACTGCAGCAGGGGATGGGGG	0.314815
sg18_ot82	sg18	chr9	5020574	5020596	+	TGCACTGCAGCTGCAGGTGGAGG	0.314815
sg18_ot83	sg18	chr22	43768258	43768280	+	AGCACTGCGCTTGGGGGTGGGGG	0.314815
sg18_ot84	sg18	chr12	131356921	131356943	-	GGAACGGCGGCCGGAGGTGTAGG	0.305556
sg18_ot85	sg18	chr12	55427936	55427958	+	GGCACTGAGAAAGGAGGTGGAGG	0.270833
sg18_ot86	sg18	chr4	82962277	82962299	+	AAGACTGGGGCTGGAGGTGGGGG	0.236111
sg18_ot87	sg18	chr21	46875419	46875441	-	GGCAGTGCGGCTGGAGCTGCGGG	0.222222
sg18_ot88	sg18	chr8	20854494	20854516	-	GGCACTGGGGCTGGAGACGGGGG	0.270833
sg18_ot89	sg18	chr19	15302530	15302552	-	GGCACTGCGGCCAGAGGGAGCGG	0.236111
sg18_ot90	sg18	chr14	63796582	63796604	-	GACACTAAGGCTGGAGGTGGGGA	0.236111
sg18_ot91	sg18	chr2	96016373	96016395	+	AGCACAGAGGCTGGAGGTGGGGT	0.236111
sg18_ot92	sg18	chr3	142741799	142741821	-	GGCAGTCCGGATGGAGGTGGGGG	0.236111
sg18_ot93	sg18	chr15	71686922	71686944	-	TGCTCTGCGGCAGGAGGAGGAGG	0.24537
sg18_ot94	sg18	chr20	60174554	60174576	+	CCCACTGTGGCTGGAGGTGTGGG	0.256944
sg18_ot95	sg18	chr1	160016379	160016401	-	GGCACTACAGCTGGAGGTGGCAA	0.256944
sg18_ot96	sg18	chr9	111305497	111305519	+	GGCACAGGGGCTGAAGGTGATGG	0.256944
sg18_ot97	sg18	chr3	130508519	130508541	-	GACACTGTGGCTGGAAGTGGAAG	0.256944
sg18_ot98	sg18	chr18	37194552	37194574	-	GGCACTGCGGGTGGAGGCGGGGG	0.763889
sg18_ot99	sg18	chr5	54469265	54469287	+	GCCACCGCGGCAGGAGGCGGAGG	0.37037
sg18_ot100	sg18	chr6	158452372	158452394	+	AGCTCTGTGGCTGGAGGTGTGAG	0.201389
sg18_ot101	sg18	chr7	157443376	157443398	+	GGCACTGGGTCTGAAGGTGGAGG	0.256944
sg18_ot102	sg18	chr12	54977718	54977740	+	GACACTGCCTCTGGGGGTGGGGG	0.0717593
sg18_ot103	sg18	chr9	140205560	140205582	+	GGCCCTGGGGCTGGAGGTGTTGG	0.425926
sg18_ot104	sg18	chr2	45247398	45247420	-	GACACCGTGACTGGAGGTGGAGG	0.648148
sg18_ot105	sg18	chr13	41969952	41969974	-	AACACTGTGGCCGGGGGTGGTGG	0.407407
sg18_ot106	sg18	chr22	27650931	27650953	-	GGCACCAGGCCTGGAGGTGTGGG	0.164352
sg18_ot107	sg18	chr1	1956135	1956157	+	GGCACTGAGGCCGGAGGAGGAAG	0.201389
sg18_ot108	sg18	chr2	98637976	98637998	-	GGCACTGGGAATGGAGGTTGGGG	0.201389
sg18_ot109	sg18	chr3	66705558	66705580	+	GGCACTGGGGCAGGAGTTGGGGG	0.201389
sg18_ot110	sg18	chr1	12259802	12259824	-	AGCACTGCAGCGGGAGGTGAGAG	0.185185
sg18_ot111	sg18	chr22	51011671	51011693	+	CAGGCTGCGCCTGGAGGTGGGGG	0.185185
sg18_ot112	sg18	chr13	48891648	48891670	-	GGCACCGAGGCCGGAGGTGCTGG	0.185185
sg18_ot113	sg18	chr17	38478442	38478464	-	GGCACCTTGGCTGAAGGTGGGGG	0.185185
sg18_ot114	sg18	chr7	139625	139647	-	TGCACCGCGGCTGGGGCTGGAGG	0.185185
sg18_ot115	sg18	chr1	44397926	44397948	-	AGAACTGCTGCTGGAGGTGGTGG	0.164352
sg18_ot116	sg18	chr6	13588029	13588051	-	AGCACAGCGACTGAAGGTGAGGG	0.164352
sg18_ot117	sg18	chr7	95064064	95064086	-	GGCCCTGCGGCCGGGGGTGGAGA	0.201389
sg18_ot118	sg18	chr7	29233950	29233972	-	GCCACTGGGGCTGGAGGGGGAGG	0.164352
sg18_ot119	sg18	chr6	40975963	40975985	-	AGCACCATGGCTAGAGGTGTGGG	0.164352
sg18_ot120	sg18	chr22	41620056	41620078	+	GGGCATGCGGCTGGAAGTGGTGG	0.0925926
sg18_ot121	sg18	chr3	195550466	195550488	-	GGCACAGGGGCTGGAGGTGGGGC	0.0925926
sg18_ot122	sg18	chr6	41374168	41374190	+	GGGCACGCGGCTGGAGGAGGGGG	0.115741
sg18_ot123	sg18	chr1	150530472	150530494	-	GGCACTGCAGCTGGCGGTGCTGG	0.115741
sg18_ot124	sg18	chr17	176296	176318	-	TGCACTGTGGCTGGAGATGGGGG	0.805556
sg18_ot125	sg18	chr19	12721958	12721980	-	CACACTGCGGCCGGAGGTGACCG	0.115741
sg18_ot126	sg18	chr17	64544860	64544882	+	GGCAGGGCGGCTGGAGGAGGTGG	0.398148
sg18_ot127	sg18	chr5	139284041	139284063	-	GGCACTGAGGCTGCAGGCGGCGG	0.143519
sg18_ot128	sg18	chr7	150498853	150498875	-	GCTGCTGCGGCTGGAGGTGGGGA	0.143519
sg18_ot129	sg18	chr17	1007814	1007836	+	GCCACTGGGCCTGGGGGTGGGGG	0.143519
sg18_ot130	sg18	chrX	152805647	152805669	-	GCCACTGAGGCCGGAGGTGGAGA	0.143519
sg18_ot131	sg18	chr16	67742843	67742865	+	AGCACTGGGGCCAGAGGTGAGGG	0.201389
sg18_ot132	sg18	chr6	10416015	10416037	-	GGCGCTGCGGCCCGAGGGGGTGG	0.164352
sg18_ot133	sg18	chr20	22805408	22805430	-	AGCACTGTTACAGGAGGTGGGGG	0.115741
sg2_ot1	sg2	chr4	181516460	181516482	-	ACCTCTTTCCATCCCACCTTGGG	0.0856481
sg2_ot2	sg2	chr3	459986	460008	-	ACCTCTTCCCTCCCCACCTTTGG	0.099537
sg2_ot3	sg2	chr17	2317765	2317787	-	GACTCTTTTCCACCCACCCTAGG	0.101852
sg2_ot4	sg2	chr1	33603499	33603521	+	ACCTCCATCCTCCCCACCTTGGG	0.111111
sg2_ot5	sg2	chr22	39189822	39189844	-	TGCTCTTCCCCACCCACCCAAGG	0.12963
sg2_ot6	sg2	chr11	2223683	2223705	+	GCCCCTCCCCCACCCACCCTGGG	0.134259
sg2_ot7	sg2	chr1	234239132	234239154	-	CACCCTTCCCCACCCACCCTGGG	0.152778
sg2_ot8	sg2	chr19	1417534	1417556	-	ACCCCTTCCCCACCTACCTTGGG	0.719907
sg2_ot9	sg2	chr7	141351404	141351426	-	ACCCCTTCCCCACTCACCTCCGG	0.19213
sg2_ot10	sg2	chr8	143626842	143626864	+	ACCTCCTTCCCGCCCACCTGGGG	0.206019
sg2_ot11	sg2	chr7	103631170	103631192	+	GCCTCTCCCCACCCACCCTTGGC	0.238426
sg2_ot12	sg2	chr22	17622274	17622296	+	GCCCCTTACCCATCCACCCTGGG	0.0462963
sg2_ot13	sg2	chr14	104164611	104164633	-	GGCTCCTCCTCACCCACCTCTGG	0.104167
sg2_ot14	sg2	chr11	65384477	65384499	-	GCCCCTACCCCACCCACCTGGGT	0.277778
sg2_ot15	sg2	chr12	103218297	103218319	-	GCTTCTTCCCCACCCACACTTGG	0.180556
sg2_ot16	sg2	chr17	37542361	37542383	-	ACCTCTTATCCACCCACCTTGGC	0.240741
sg2_ot17	sg2	chr6	40034052	40034074	+	GTGTATTCCCCACCCACCTTGGG	0.0648148
sg2_ot18	sg2	chr16	87367076	87367098	-	GCCCCTTCCCCACCCACCCTGTG	0.0578704
sg2_ot19	sg2	chr19	48975562	48975584	+	ACCTTGTCCCCACCCACCAGGGG	0.0486111
sg2_ot20	sg2	chr20	3557916	3557938	+	GTCTCTTTCCCATCCACCTTTGA	0.291667
sg2_ot21	sg2	chr11	116558848	116558870	+	TCCTCTTCTCCACCCACCATAGG	0.331019
sg2_ot22	sg2	chr4	26433107	26433129	+	TTCTCTTCCCCACCCACCTTTGA	0.337963
sg2_ot23	sg2	chr13	49046027	49046049	+	GCCTCTTTACCACCTCACCTTGG	0.347222
sg2_ot24	sg2	chr7	112930544	112930566	+	GCCTCTTCCACACCCACCCTGGG	0.462963
sg2_ot25	sg2	chr17	6807481	6807503	-	GTCTCTTTCTCACCCACTTTGGG	0.511574
sg2_ot26	sg2	chr1	64992489	64992511	+	TCCTCTTCTCCACCCACCTCTGG	0.539352
sg2_ot27	sg2	chr11	94992860	94992882	-	ACGTCTTCCCCACCCACCTGGGG	0.548611
sg2_ot28	sg2	chr15	75746654	75746676	-	TCCTCTCTCCCACCCACCTCCGG	0.622685
sg2_ot29	sg2	chr7	155931151	155931173	-	CCCTCCTTCCCACCCACTTTGGG	0.625
sg2_ot30	sg2	chr12	47002982	47003004	-	TCCTCCTCCCCACCCACCTTCAG	0.712963
sg2_ot31	sg2	chr7	38350353	38350375	+	CACCCTTTCCCATCCACCTTTGG	0.49537
sg2_ot32	sg2	chr7	158888725	158888747	+	GCCCCTGCCCCACCCACCTGTGG	0.0439815
sg2_ot33	sg2	chr14	78583283	78583305	-	ACTTCCTTCCCACCCACCTTCAG	0.543981
sg3_ot1	sg3	chr5	6030658	6030680	+	GTCACCTTAAATGACTTGGGAAG	0.037037
sg3_ot2	sg3	chr1	187444966	187444988	-	GCTACCTCCAGTGACTAGGGAAG	0.872685
sg3_ot3	sg3	chr5	79944479	79944501	-	GTCAACTCCAATGGCTTGGGAGG	0.0509259
sg3_ot4	sg3	chr8	23707545	23707567	+	GTCACTTCCAAGGACTAGAGAAG	0.0001
sg3_ot5	sg3	chr2	238330227	238330249	-	GTCACCTCCACTTCCTAGGGCAG	0.0810185
sg3_ot6	sg3	chr2	127923701	127923723	-	TTCACCTCCAAAAACTAGGGAAG	0.284722
sg3_ot7	sg3	chr13	41588766	41588788	-	GTCAACTCCAATGATTAGGACAG	0.136574
sg3_ot8	sg3	chr8	129424273	129424295	+	GTCACCTCCAGGGTCTAGGGCAG	0.0625
sg4_ot1	sg4	chr10	87125359	87125381	-	AAACATAAAGCATAGACTGCAAA	0.537037
sg4_ot2	sg4	chr4	90522167	90522189	+	GAACACAATGCATAGATTGCCGG	0.935185
sg5_ot1	sg5	chr1	151721358	151721380	-	GAGTCCCAGAAGAAGAAAAAAAG	0.224537
sg5_ot2	sg5	chr9	72006953	72006975	-	GAGGCCCAGCAGAGGAAGAAGAG	0.025463
sg5_ot3	sg5	chr3	95690180	95690202	-	TCATCCAAGCAGAAGAAGAAGAG	0.243056
sg5_ot4	sg5	chr6	153159573	153159595	+	AAGTCTGAGCAGAAGAAGCACAG	0.298611
sg5_ot5	sg5	chr13	27769641	27769663	+	GAGTAGGAGCAGGAGAAGAAGGA	0.219907
sg5_ot6	sg5	chr19	24250497	24250519	-	GAGTCCAAGCAGTAGAGGAAGGG	0.456019
sg5_ot7	sg5	chr6	9118793	9118815	-	ACGTCTGAGCAGAAGAAGAATGG	0.497685
sg5_ot8	sg5	chr1	23720612	23720634	-	AAGTCCGAGGAGAGGAAGAAAGG	0.636574
sg5_ot9	sg5	chr17	43606168	43606190	+	GAGTCCCAGGAGAAGAAAAACAG	0.0231481
sg5_ot21	sg5	chr17	45117128	45117150	-	GAGTCCCAGGAGAAGAAAAACAG	0.0231481
sg5_ot10	sg5	chr5	146833184	146833206	-	GAGCCGGAGCAGAAGAAGGAGGG	0.703704
sg5_ot11	sg5	chr1	221522608	221522630	+	GAGTTTGAGTAGAAGAAGAAGAG	0.0115741
sg5_ot12	sg5	chr6	138633716	138633738	-	GAGTCCCAGCAGAGGAAGCAGAG	0.0138889
sg5_ot13	sg5	chr15	100292462	100292484	+	AAGTCCCGGCAGAGGAAGAAGGG	0.275463
sg5_ot14	sg5	chr4	31076549	31076571	-	GAGTAGGAGGAGAAGAAGAAAGG	0.00694444
sg5_ot15	sg5	chr8	4139891	4139913	-	GAGTCCGAGAAAATGAAGAAGAG	0.0001
sg5_ot16	sg5	chr6	110491397	110491419	+	AAGTCAGAGCAGAAAAAGAGAGG	0.273148
sg5_ot17	sg5	chr3	5031598	5031620	+	GAATCCAAGCAGGAGAAGAAGGA	0.694444
sg5_ot18	sg5	chr1	225534267	225534289	+	GATTCCTACCAGAAGAAGAATGG	0.0001
sg5_ot19	sg5	chrX	53467705	53467727	-	GAGTCCGGGAAGGAGAAGAAAGG	0.759259
sg5_ot20	sg5	chr15	61646861	61646883	+	AAGTCAGAGGAGAAGAAGAAGGG	0.196759
sg5_ot22	sg5	chr6	27041113	27041135	-	GAGTCTGGGCAGGAGAAGAAGAG	0.157407
sg5_ot23	sg5	chr4	87256686	87256708	-	GAGTAAGAGAAGAAGAAGAAGGG	0.0001
sg5_ot24	sg5	chr2	218378102	218378124	-	GAGTCTAAGCAGGAGAATAAAGG	0.127315
sg5_ot25	sg5	chr2	219845056	219845078	+	GAGGCCGAGCAGAAGAAAGACGG	0.881944
sg5_ot26	sg5	chr5	9227146	9227168	+	AAGTCTGAGCACAAGAAGAATGG	0.798611
sg5_ot27	sg5	chr8	128801242	128801264	+	GAGTCCTAGCAGGAGAAGAAGAG	0.909722
sg5_ot28	sg5	chr15	44109747	44109769	+	GAGTCTAAGCAGAAGAAGAAGAG	0.974537
sg5_ot29	sg5	chr5	45359061	45359083	-	GAGTTAGAGCAGAAGAAGAAAGG	0.986111
sg5_ot30	sg5	chr1	6406534	6406556	+	AAGTCCGAGAAGAAGCAGAAAAG	0.00462963
sg5_ot31	sg5	chr11	43747932	43747954	+	AAGCCCGAGCAAAGGAAGAAAGG	0.574074
sg5_ot32	sg5	chr14	48932103	48932125	+	GAGTCCCAGCAAAAGAAGAAAAG	0.0001
sg5_ot33	sg5	chr16	30014807	30014829	+	GAGTCCAAGCAGAGGAAGGATAG	0.0001
sg5_ot34	sg5	chr18	49737929	49737951	+	GAGAGCAAGCAGAAGAAGAAAAG	0.0001
sg5_ot35	sg5	chr1	59750243	59750265	+	GAGTTCCAGAAGAAGAAGAAGAG	0.0277778
sg5_ot36	sg5	chr6	89577408	89577430	+	GAGTACTAGAAGAAGAAGAAAAG	0.00925926
sg5_ot37	sg5	chr5	11216536	11216558	+	GAGTCAGAACAGAAGAACAACAG	0.0300926
sg5_ot38	sg5	chr2	199919470	199919492	+	GAGTCAGAGCAGAACTAGAAGGG	0.0324074
sg5_ot39	sg5	chr12	119985925	119985947	-	GACTCCTAGCAAAAGAAGAATGG	0.0393519
sg5_ot40	sg5	chr1	216556083	216556105	+	GAGTCTGAACGGAAGAAGAAAAG	0.0532407
sg5_ot41	sg5	chr2	115143876	115143898	-	GAGTCAGACCAGGAGAAGAAGAG	0.0601852
sg5_ot42	sg5	chr3	83215021	83215043	-	GAGTCCAAGAAGAATAAGAATAG	0.0740741
sg5_ot43	sg5	chr11	62365267	62365289	-	GAATCCAAGCAGAAGAAGAGAAG	0.217593
sg5_ot44	sg5	chr17	54421037	54421059	-	GAGTCCCAGGAGAAGAAGAGAGG	0.00231481
sg5_ot45	sg5	chr10	58848712	58848734	+	GAGCACGAGCAAGAGAAGAAGGG	0.127315
sg6_ot1	sg6	chrY	4672017	4672039	+	CCCTGTGTCTCTGGGTGGAAGAG	0.664352
sg6_ot2	sg6	chrX	90817726	90817748	+	CCCTGTGTCTCTGGGTGGAAGAG	0.664352
sg7_ot1	sg7	chr10	73463119	73463141	+	TGAATCCCATCTCCAGCACCAGG	0.747685
sg7_ot2	sg7	chr18	8707522	8707544	-	GGAACCCCGTCTGCAGCACCAGG	0.99537
sg7_ot3	sg7	chr10	37953183	37953205	+	GGAGTCCCTCCTACAGCACCAGG	0.907407
sg7_ot4	sg7	chr10	43410014	43410036	+	GGAGTCCCTCCTACAGCACCAGG	0.907407
sg7_ot5	sg7	chr17	78923961	78923983	+	AGAGGCCCCTCTGCAGCACCAGG	0.833333
sg7_ot6	sg7	chrX	86355163	86355185	+	ACCATCCCTCCTGCAGCACCAGG	0.81713
sg7_ot7	sg7	chr6	143382080	143382102	-	GGATTGCCATCCGCAGCACCTGG	0.784722
sg7_ot8	sg7	chr16	49671019	49671041	-	GGAGTCCCTCCTGCAGCACCTGA	0.259259
sg8_ot1	sg8	chr3	71632803	71632825	-	CGCGAGTGAGTGTGTGCGCGGGG	0.740741
sg8_ot2	sg8	chr9	23824548	23824570	-	TGTGGGTGAGTGTGTGCGTGAGA	0.863426
sg8_ot3	sg8	chr2	177463420	177463442	-	GGTGAGTGTGTGTGTGCATGTGG	0.451389
sg8_ot4	sg8	chr14	74353480	74353502	+	AGCGAGTGGGTGTGTGCGTGGGG	0.898148
sg8_ot5	sg8	chr10	5749651	5749673	-	AGTGAGTATGTGTGTGTGTGGGG	0.502315
sg8_ot6	sg8	chr19	40561861	40561883	-	ACTGTGTGAGTGTGTGCGTGAGG	0.900463
sg8_ot7	sg8	chr14	62078767	62078789	-	TGTGAGTAAGTGTGTGTGTGTGG	0.93287
sg8_ot8	sg8	chr5	89440963	89440985	-	AGAGAGTGAGTGTGTGCATGAGG	0.976852
sg8_ot9	sg8	chr11	68851126	68851148	+	GGTGAGTGAGTGCGTGCGGGTGG	0.951389
sg8_ot10	sg8	chr22	37662818	37662840	-	GCTGAGTGAGTGTATGCGTGTGG	0.962963
sg8_ot11	sg8	chr5	115434659	115434681	+	TGTGGGTGAGTGTGTGCGTGAGG	0.967593
sg8_ot12	sg8	chr14	65569153	65569175	-	AGTGAGTGAGTGTGTGTGTGGGG	0.983796
sg8_ot13	sg8	chr18	74103158	74103180	+	GGTGAGTAAGTGTGAGCGTAAGG	0.451389
sg8_ot14	sg8	chr3	193993878	193993900	-	AGTGAATGAGTGTGTGTGTGTGG	0.939815
sg8_ot15	sg8	chr14	106029015	106029037	+	GGTGAGTGAGTGTGTGTGTGAGG	0.738426
sg8_ot16	sg8	chr8	48997789	48997811	+	GTAGAGTGAGTGTGTGTGTGTGG	0.597222
sg8_ot17	sg8	chr20	20178278	20178300	-	AGTGTGTGAGTGTGTGCGTGTGG	0.87963
sg8_ot18	sg8	chr10	98760582	98760604	-	GTTGAGTGAATGTGTGCGTGAGG	0.946759
sg8_ot19	sg8	chr11	79178506	79178528	+	AGTGAGTGAGTGAGTGAGTGGGG	0.444444
sg8_ot20	sg8	chr22	49739984	49740006	+	GGTGTGTGAGTGTGTGTGTGTGG	0.659722
sg8_ot21	sg8	chr5	29367373	29367395	-	TGTGAGTGAGTGTGTGTATGGGG	0.645833
sg8_ot22	sg8	chr4	58326591	58326613	+	AGTGAGTGAGTGAGTGAGTGAGG	0.631944
sg8_ot23	sg8	chr7	152671372	152671394	-	AGTGAGTGAGTGAGTGAGTGAGG	0.631944
sg8_ot24	sg8	chr5	6007216	6007238	+	AGTGAGTGAGTGAGTGAGTGAGG	0.631944
sg8_ot25	sg8	chr13	114882983	114883005	+	TGTGGGTGAGCATGTGCGTGAGG	0.599537
sg8_ot26	sg8	chr12	6937039	6937061	+	GGTGGATGAGTGTGTGTGTGGGG	0.564815
sg8_ot27	sg8	chr16	80016314	80016336	+	TGTGAGTGAGTGTGTGCGTGTGA	0.532407
sg8_ot28	sg8	chr19	1716775	1716797	+	CATGAGTGAGTGTGTGGGTGGGG	0.516204
sg8_ot29	sg8	chr6	157078321	157078343	-	GATGAGTGAGTGAGTGAGTGGGG	0.479167
sg8_ot30	sg8	chr9	18733629	18733651	-	AGCGAGTGAGTGTGTGTGTGGGG	0.699074
sg8_ot31	sg8	chr5	130857596	130857618	-	GGAGAGTGAGTGTGTGTGTGAGA	0.467593
sg8_ot32	sg8	chr2	73317044	73317066	-	GGTGAGTCAGTGTGTGAGTGAGG	0.673611
sg8_ot33	sg8	chr19	47732486	47732508	-	CTGGAGTGAGTGTGTGTGTGTGG	0.736111
sg8_ot34	sg8	chr16	73585909	73585931	+	AATGAGTGAGTGTGTGTGTGTGA	0.282407
sg8_ot35	sg8	chr2	18696208	18696230	+	AGTGAGAAAGTGTGTGCATGCGG	0.229167
sg8_ot36	sg8	chr1	181557187	181557209	+	GGAGAGTGAGTGTGTGCATGTGC	0.148148
sg8_ot37	sg8	chr8	67579421	67579443	-	AGTGAGTGAGTGTGAGTGCGGGG	0.173611
sg8_ot38	sg8	chr16	84032640	84032662	-	GGTGAATGAGTGTGTGCTCTGGG	0.409722
sg8_ot39	sg8	chr10	130228337	130228359	+	AGGGAGTGACTGTGTGCGTGTGG	0.402778
sg8_ot40	sg8	chr1	47690888	47690910	-	TGTGAGAGAGAGTGTGCGTGTGG	0.0972222
sg8_ot41	sg8	chr3	5104934	5104956	-	AGTGAGTGAGTGTGTGTGTGAGA	0.381944
sg8_ot42	sg8	chr2	230506235	230506257	-	GGTGAGCAAGTGTGTGTGTGTGG	0.363426
sg8_ot43	sg8	chr20	50724388	50724410	+	CGTGAGTGAGTGTGTACCTGGGG	0.349537
sg8_ot44	sg8	chr11	75147763	75147785	+	GGTGGATGACTGTGTGTGTGGGG	0.335648
sg8_ot45	sg8	chr7	51294262	51294284	+	AGTGAGTAAGTGAGTGAGTGAGG	0.324074
sg8_ot46	sg8	chr8	143890810	143890832	+	GGTGTATGAGTGTGTGTGTGAGG	0.324074
sg8_ot47	sg8	chr17	33323252	33323274	+	TGTGAGTGAGTATGTACATGTGG	0.324074
sg8_ot48	sg8	chr4	62067613	62067635	-	GATGAGTGTGTGTGTGTGTGAGG	0.430556
sg8_ot49	sg8	chr16	12264596	12264618	+	AGTGAGTGAGTGTGTGTGTGTGA	0.173611
sg8_ot50	sg8	chr19	17594217	17594239	+	TGTGAGTGGGTGTGTGTGTGGGG	0.310185
sg8_ot51	sg8	chr16	74898114	74898136	-	GGTGAGAGAGTGTGTGCGTAGGA	0.25
sg8_ot52	sg8	chr1	48305032	48305054	-	TGTGGGTGAGTGTGTGTGTGTGG	0.324074
sg8_ot53	sg8	chr14	58118427	58118449	+	TGTGAGTGAGTGTGTGTGTGTGA	0.50463
sg8_ot57	sg8	chr8	22932497	22932519	-	TGTGAGTGAGTGTGTGTGTGTGA	0.50463
sg8_ot64	sg8	chr17	78954424	78954446	+	TGTGAGTGAGTGTGTGTGTGTGA	0.50463
sg8_ot65	sg8	chr19	6109016	6109038	+	TGTGAGTGAGTGTGTGTGTGTGA	0.50463
sg8_ot66	sg8	chr15	92864206	92864228	-	TGTGAGTGAGTGTGTGTGTGTGA	0.50463
sg8_ot67	sg8	chr14	93037883	93037905	-	TGTGAGTGAGTGTGTGTGTGTGA	0.50463
sg8_ot54	sg8	chr18	14871134	14871156	-	GGTGTGTGGGTGGGGGTGTGTGG	0.148148
sg8_ot55	sg8	chr21	14740766	14740788	+	GGTGTGTGGGTGGGGGTGTGTGG	0.148148
sg8_ot56	sg8	chr5	177531655	177531677	+	GGTGTGTGGGTGGGGGTGTGTGG	0.148148
sg8_ot58	sg8	chr5	180713477	180713499	-	GGTGTGTGGGTGGGGGTGTGTGG	0.148148
sg8_ot59	sg8	chr18	14871044	14871066	-	GGTGTGTGGGTGGGGGTGTGTGG	0.148148
sg8_ot61	sg8	chr5	177240033	177240055	-	GGTGTGTGGGTGGGGGTGTGTGG	0.148148
sg8_ot60	sg8	chr6	144458274	144458296	+	AGGGAGTGAGTGTGAGAGTGCGG	0.122685
sg8_ot62	sg8	chr9	139223442	139223464	+	TGTGAGAGAGTGTGTGTGTGGAG	0.122685
sg8_ot63	sg8	chr1	32738747	32738769	+	GGGGGGTGAGTGTGTGTGTGGGG	0.0972222
sg8_ot68	sg8	chr22	43939280	43939302	+	GGTGAGAGAGTGTGTGCACGGGG	0.122685
sg9_ot1	sg9	chr12	119612858	119612880	-	CGCCAGGCTCAGGGGAGGCCCGG	0.0416667
sg9_ot2	sg9	chr16	73470906	73470928	+	AGACAGGCTCTGGGGAGGCCTGG	0.0347222
sg9_ot3	sg9	chr2	242607308	242607330	-	AGGTGGGCTTTGGGGAGGCCGGG	0.386574
sg9_ot4	sg9	chr16	3044739	3044761	+	GGCTGGGGTTTGGGGAGGCCCAG	0.087963
sg9_ot5	sg9	chr1	16071127	16071149	+	GGTCAGGCTCCGGGGAGGCCGAG	0.0462963
sg9_ot6	sg9	chr22	38069226	38069248	+	GTTGAGGTTTTGGGGAGGCCCGG	0.0462963
sg9_ot7	sg9	chr3	138080541	138080563	+	TGCCAGGCTCTGGGGAGGCCAAG	0.0462963
sg9_ot8	sg9	chr4	24732442	24732464	+	GGCCTGGCTTTGGGCAGGCCCAG	0.0416667
