# Supplementary material for: DeepCRISPR: optimized CRISPR guide RNA design by deep learning
Source: Genome Biol. 2018 Jun 26;19:80. doi: 10.1186/s13059-018-1459-4 (PMC6020378; doi:10.1186/s13059-018-1459-4)
Supplement: Supplementary file 7 — The dataset from the human K562 cell type used for the study of sgRNA off-target profile prediction. (XLSX 19 kb) [file 13059_2018_1459_MOESM7_ESM.xlsx]

## Sheet: target
Target ID	Chromosome	Start	End	Strand	Target sgRNA
sg1	chr3	46414493	46414515	-	AACACCAGTGAGTAGAGCGGAGG
sg2	chr3	46414489	46414511	-	CCAGTGAGTAGAGCGGAGGCAGG
sg3	chr11	5248198	5248220	+	CTTGCCCCACAGGGCAGTAACGG
sg4	chr3	46415002	46415024	+	GGTCCTGCCGCTGCTTGTCATGG
sg5	chr1	207265078	207265100	+	AATGACCACTACATCCTCAAGGG
sg6	chr3	46414496	46414518	-	ATGAACACCAGTGAGTAGAGCGG
sg7	chr3	46414489	46414511	+	CCTGCCTCCGCTCTACTCACTGG
sg8	chr6	43737291	43737313	-	GGGTGGGGGGAGTTTGCTCCTGG
sg9	chr3	46415068	46415090	+	AAATGAGAAGAAGAGGCACAGGG
sg10	chr3	46414423	46414445	+	TGACATCAATTATTATACATCGG
sg11	chr3	46415044	46415066	-	GACACCGAAGCAGAGTTTTTAGG
sg12	chr3	46415040	46415062	+	GAATCCTAAAAACTCTGCTTCGG

## Sheet: off-target
OT-ID	Target ID	Chromosome	Start	End	Strand	OT	Cleavage Frequency
sg1_ot1	sg1	chr3	46399154	46399176	-	AACACCAGCGAGTAGAGCGGAGG	1
sg1_ot2	sg1	chr16	87942783	87942805	-	TACTCCAGTGAGTAGAGAGGCGG	0.412037
sg1_ot3	sg1	chr3	13116655	13116677	-	AACTCCAGTGAGGAGAGGGGTGG	0.210648
sg1_ot4	sg1	chr10	110654536	110654558	-	AACACCAGTGAGAAGAGCTGTGG	0.0416667
sg1_ot5	sg1	chr3	47757010	47757032	-	AAAACCAGTGAGCAGAGTGGAGG	0.0001
sg1_ot6	sg1	chr10	30904273	30904295	+	AAAAGCAGAGAGTAGAGCGGTGG	0.0001
sg10_ot1	sg10	chr7	146318938	146318960	+	TGACATAAATTATTCTACATGGG	0.0162037
sg10_ot2	sg10	chr5	50294225	50294247	-	TGAAATCAATTATCATAGATCGG	0.0162037
sg10_ot3	sg10	chr1	32462762	32462784	-	TGACTTCAATGATTATACAGTGG	0.0416667
sg10_ot4	sg10	chr21	39019464	39019486	+	TGACATCACTTATTATGCATGGG	0.0416667
sg10_ot5	sg10	chr12	86351687	86351709	+	TGACATAAATTATTTTACTTAGG	0.199074
sg10_ot6	sg10	chr20	57734127	57734149	+	TCACATCAATTATTATAGCTTGG	0.0763889
sg10_ot7	sg10	chr10	95196888	95196910	+	TGACATCAAATATTACACAATGG	0.101852
sg10_ot8	sg10	chr13	32810788	32810810	-	TGAAATGAATTATTAAACATTGG	0.12037
sg10_ot9	sg10	chr15	81732424	81732446	+	TTACATCAATTATGATACAGTGG	0.131944
sg10_ot10	sg10	chr3	113164145	113164167	+	TGACTTCACTTATGATACATGGG	0.138889
sg10_ot11	sg10	chr13	82752019	82752041	-	TGACATCAATTAATTTTCATTGG	0.150463
sg10_ot12	sg10	chr5	22659532	22659554	+	TGAAATCAATTTTTATACTTGGG	0.171296
sg10_ot13	sg10	chr4	28318014	28318036	-	TGTCACCAATTATTACACATTGG	0.0671296
sg11_ot1	sg11	chr12	103345127	103345149	+	GTCAACGAAGCAGAGTTGTTGGG	0.0001
sg11_ot2	sg11	chr3	46399693	46399715	-	GACACCGAAGCAGGGTTTTCAGG	0.490741
sg11_ot3	sg11	chr4	77089251	77089273	-	GAAACAGAAGCAGAGTGTTTAGG	0.189815
sg11_ot4	sg11	chr6	76069904	76069926	-	GATACTGAAGCAGAGATTTTGGG	0.377315
sg11_ot5	sg11	chr9	26728806	26728828	-	GACACTGAAGCAGTGATTTTAGG	0.393519
sg11_ot6	sg11	chr11	109269651	109269673	+	CACACCGAAGCTGGGTTTTTAGG	0.527778
sg11_ot7	sg11	chr8	133806494	133806516	+	GACAATAAAGCAGAGTTTTTTGG	0.708333
sg11_ot8	sg11	chr14	76188506	76188528	-	GAGACAGAAGGAGAGTTTTTAGG	0.523148
sg11_ot9	sg11	chr7	100221100	100221122	-	GACAACAAAGTAGAGTTTTTAGG	0.525463
sg12_ot1	sg12	chr1	175514052	175514074	-	GATTCCTAAAACTTCTGCTTGGG	0.0763889
sg12_ot2	sg12	chr1	188362837	188362859	-	GAAACCTAAAAACACTACTTGGG	0.0949074
sg12_ot3	sg12	chr4	24766904	24766926	+	GCATCTTAAACACTCTGCTTGGG	0.101852
sg12_ot4	sg12	chr3	156643271	156643293	+	GAATCCTCAATATTCTGCTTAGG	0.0416667
sg12_ot5	sg12	chr3	68283619	68283641	-	GAATCCTAAATACTCTCCTTCGG	0.0416667
sg12_ot6	sg12	chr3	196898095	196898117	+	GATTTATAAAAACTCTGCTTAGG	0.0949074
sg12_ot7	sg12	chr20	31876173	31876195	-	GAACCCTCAAAACTCTGTTTGGG	0.0001
sg12_ot8	sg12	chr5	142061947	142061969	-	GAATTCTAAAAAGGCTGCTTTGG	0.138889
sg12_ot9	sg12	chr11	48583045	48583067	+	TAATCCTAAAAGCTCTGTTTTGG	0.145833
sg12_ot10	sg12	chr6	51880792	51880814	-	GAATCCCCAAAACTCTTCTTTGG	0.0949074
sg12_ot11	sg12	chr4	174165064	174165086	-	GAATCCTAAAATTTCTGCTTTGG	0.155093
sg12_ot12	sg12	chr3	46399689	46399711	+	GAATCCTGAAAACCCTGCTTCGG	0.303241
sg12_ot13	sg12	chr11	126100129	126100151	-	AAATCCTAAAGACTTTGCTTGGG	0.125
sg2_ot1	sg2	chr10	30904277	30904299	+	GCAGAGAGTAGAGCGGTGGCTGG	0.0001
sg2_ot2	sg2	chr5	131892773	131892795	-	CCGGTGGGGAGAGCGGAGGCGGG	0.0001
sg2_ot3	sg2	chr12	52993823	52993845	-	CCAGTGAGTGGAGAGGAGACAGG	0.0001
sg2_ot4	sg2	chr12	16763422	16763444	-	ACAGTGAGTAGAGTGGAGTCCGG	0.0001
sg2_ot5	sg2	chr2	74899302	74899324	-	CCAGTGAGCAGAGAGGAAGCTGG	0.0555556
sg2_ot6	sg2	chr12	111877653	111877675	-	CCAGTGAGGAGAGAGGAGCCAGG	0.0001
sg2_ot7	sg2	chr13	74232019	74232041	+	CCACTGAGCAGAGAGGAGGCTGG	0.0787037
sg2_ot8	sg2	chr3	38723711	38723733	-	CCACTGAGTAGAGGGGTGGCGGG	0.131944
sg2_ot9	sg2	chr22	38027104	38027126	+	CCAGTGAGTAGGGCTGGGGCAGG	0.25463
sg2_ot10	sg2	chr3	46399150	46399172	-	CCAGCGAGTAGAGCGGAGGCAGG	0.858796
sg2_ot11	sg2	chr14	92900439	92900461	+	CCAGTGAGGAGAGCGGAGACTGG	0.0671296
sg3_ot1	sg3	chr12	124803828	124803850	-	GCTGCCCCACAGGGCAGCAAAGG	0.0763889
sg3_ot2	sg3	chr12	93549185	93549207	+	ATTGCCCCACGGGGCAGTGACGG	0.0416667
sg3_ot3	sg3	chrX	75006240	75006262	+	GTGGCCCCACAGGGCAGGAATGG	0.0787037
sg3_ot4	sg3	chr9	104595866	104595888	+	TCAGCCCCACAGGGCAGTAAGGG	0.717593
sg4_ot1	sg4	chr7	40749500	40749522	+	GGTGCTGCTGCTGCTAGTCAGGG	0.0162037
sg4_ot2	sg4	chr4	37997514	37997536	-	GGTCCTGTCGCTGCTTGCCATGG	0.087963
sg4_ot3	sg4	chr4	135248226	135248248	-	GTTCCTGCTGCTGCTTCTCAAGG	0.247685
sg4_ot4	sg4	chr6	34194503	34194525	-	GGTCCTGCTGCTGCTTGTCTGGG	0.175926
sg4_ot5	sg4	chr7	2187498	2187520	+	GGGCCTGCTGCTGCTGGTCAAGG	0.087963
sg4_ot6	sg4	chr3	46399651	46399673	+	GGTCCTGCCGCTGCTCATCATGG	0.0462963
sg4_ot7	sg4	chr10	125109634	125109656	-	GGCCCTGCCGCTGCATGACATGG	0.0001
sg4_ot8	sg4	chr14	41044534	41044556	-	CGTCCTGCCACTGCATGTCATGG	0.0001
sg4_ot9	sg4	chr12	58088076	58088098	+	GATCCTGCCGTTGCCTGTCATGG	0.0001
sg4_ot10	sg4	chr15	83334933	83334955	-	GGTCCTCCCGCTGCTTCTCCGGG	0.0208333
sg4_ot11	sg4	chr15	86284396	86284418	-	GGTCCTGGCGCTGCTTCTCCAGG	0.0001
sg4_ot12	sg4	chr13	62359866	62359888	-	GGTCCTGCTGCAGCTTCTCATGG	0.0001
sg4_ot13	sg4	chr7	116481826	116481848	-	GGTGCTGATGCTGCTTGTCAGGG	0.101852
sg5_ot1	sg5	chr3	128616524	128616546	+	AAGAAGCACTACATCCTCAATGG	0.0833333
sg5_ot2	sg5	chr12	12664645	12664667	+	ATTAACCACTACATTCTCAAAGG	0.226852
sg5_ot3	sg5	chr9	140949282	140949304	-	AATGACCACTACACCCAGAAAGG	0.287037
sg5_ot4	sg5	chrY	25513333	25513355	+	AATGACCACAGCATCCTCAGTGG	0.483796
sg5_ot5	sg5	chr1	202445406	202445428	+	AATGACCACAGCATCCTCAGTGG	0.483796
sg5_ot6	sg5	chrY	28449558	28449580	-	AATGACCACAGCATCCTCAGTGG	0.483796
sg5_ot7	sg5	chr9	1945907	1945929	+	AATGACCACTACATTCTCTTGGG	0.175926
sg6_ot1	sg6	chr3	132116628	132116650	+	ATGAACTCCTGTGAGTAGAGAGG	0.101852
sg6_ot2	sg6	chr13	40360296	40360318	+	ATGAACCCTAGTGAGAAGAGAGG	0.0001
sg6_ot3	sg6	chr2	141099499	141099521	+	ATGAACTCCAGGGAGAAGAGAGG	0.0001
sg6_ot4	sg6	chr10	7087456	7087478	-	AGGAACACCAGTGGGAAGAGAGG	0.0001
sg6_ot5	sg6	chr12	26868591	26868613	+	ATGAACACCAGTGAATACATAGG	0.0001
sg6_ot6	sg6	chr2	201563446	201563468	+	AGGAAAACCAGTGAGAAGAGTGG	0.0208333
sg6_ot7	sg6	chr15	83299509	83299531	+	AAGAACACAAGAGAGTAGAGAGG	0.333333
sg6_ot8	sg6	chr12	56197552	56197574	+	ATGAACACCAGTGAATAAAATGG	0.155093
sg6_ot9	sg6	chr3	46399157	46399179	-	ATGAACACCAGCGAGTAGAGCGG	0.997685
sg6_ot10	sg6	chr11	87003146	87003168	-	AGAAACACTAGTGAGTAGAGGGG	0.268519
sg6_ot11	sg6	chr10	128303265	128303287	+	AAGAACAGCAGTGAATAGAGAGG	0.319444
sg6_ot12	sg6	chr20	19397166	19397188	+	AAGGACACCAGTGAGGAGAGTGG	0.0001
sg7_ot1	sg7	chr3	46399150	46399172	+	CCTGCCTCCGCTCTACTCGCTGG	0.821759
sg7_ot2	sg7	chr11	75166399	75166421	-	CCTGCCCTCACTCTACTCACAGG	0.18287
sg7_ot3	sg7	chr10	72326315	72326337	+	CCTGCCTCTGCTCTCCTCCCAGG	0.0763889
sg7_ot4	sg7	chr14	92900439	92900461	-	CCAGTCTCCGCTCTCCTCACTGG	0.0555556
sg7_ot5	sg7	chr2	239016934	239016956	-	CCTGCCACAGCTCTACTCGCAGG	0.0347222
sg7_ot6	sg7	chr1	151346657	151346679	+	CCTGCCTCCTCTCTATTCTCCGG	0.0001
sg7_ot7	sg7	chr1	40149530	40149552	-	CCTGCCTCCGCGCTGCTCTCGGG	0.0001
sg7_ot8	sg7	chr12	111877653	111877675	+	CCTGGCTCCTCTCTCCTCACTGG	0.0001
sg7_ot9	sg7	chr12	52993823	52993845	+	CCTGTCTCCTCTCCACTCACTGG	0.0001
sg7_ot10	sg7	chr11	45413263	45413285	-	CCTGCCTCCTGTCTACTCTCAGG	0.0001
sg7_ot11	sg7	chr15	86576167	86576189	+	CCTGCCTCCTCACTCCTCACAGG	0.0347222
sg8_ot1	sg8	chr22	37215259	37215281	+	GGGTGGGGGGAGTTTGCCCCAGG	0.488426
sg8_ot2	sg8	chr5	32945258	32945280	+	GCGTGGGGGGTGTTTGCTCCCGG	0.0671296
sg8_ot3	sg8	chr12	1988060	1988082	+	CGGGGGAGGGAGTTTGCTCCTGG	0.0671296
sg8_ot4	sg8	chr15	65637531	65637553	-	GGATGGAGGGAGTTTGCTCCTGG	0.865741
sg8_ot5	sg8	chr1	99347645	99347667	-	GGGGAGGGGAAGTTTGCTCCTGG	0.0833333
sg8_ot6	sg8	chr12	131690182	131690204	+	GGGAGGGTGGAGTTTGCTCCTGG	0.0833333
sg8_ot7	sg8	chr17	39796322	39796344	-	TAGTGGAGGGAGCTTGCTCCTGG	0.474537
sg8_ot8	sg8	chr6	91365249	91365271	-	CCCGGGGGGAAGCTTGCTCCAGG	0.0787037
sg9_ot1	sg9	chr1	60161282	60161304	+	AAATGAGAAGTTGAGGCTCATGG	0.0001
sg9_ot2	sg9	chr13	91416320	91416342	-	AAATGAGAAGGAGTGGCAGATGG	0.0001
sg9_ot3	sg9	chr16	21069052	21069074	+	AAAGGAGAAGGAGAGGCAGATGG	0.0001
sg9_ot4	sg9	chr10	79410853	79410875	+	AAACGAGAAGAAGCTGCACATGG	0.0001
sg9_ot5	sg9	chr15	29656543	29656565	-	AAAAGAGAAGCTGAGGCACAGGG	0.0001
sg9_ot6	sg9	chr12	131177816	131177838	+	AAATGTGAAGAAAAGGCACAGGG	0.368056
sg9_ot7	sg9	chr11	127759551	127759573	+	AAATGAGGACAAGAGGCAGAGGG	0.175926
sg9_ot8	sg9	chr1	75107577	75107599	+	AAATCATATGAAGAGGCACAAGG	0.166667
sg9_ot9	sg9	chr10	93484023	93484045	-	AAATGAGAAGATCAGTCACAAGG	0.138889
sg9_ot10	sg9	chr14	35625928	35625950	+	AAATGAGAAAAATAGGCAGAGGG	0.0949074
sg9_ot11	sg9	chr14	58518942	58518964	-	AAATGAGAATAAGAGGAACAGGG	0.087963
sg9_ot12	sg9	chr3	46399717	46399739	+	AAACGAGAAGAAGAGGCATAGGG	0.828704
sg9_ot13	sg9	chr1	82441502	82441524	-	AAATGAGAACAAGAGGCAGAGGG	0.0208333
