# Supplementary material for: DeepCRISPR: optimized CRISPR guide RNA design by deep learning
Source: Genome Biol. 2018 Jun 26;19:80. doi: 10.1186/s13059-018-1459-4 (PMC6020378; doi:10.1186/s13059-018-1459-4)
Supplement: Supplementary file 8 — Data augmentation for on-target dataset. (XLSX 2939 kb) [file 13059_2018_1459_MOESM8_ESM.xlsx]

## Sheet: Sheet1
sgRNA	Efficacy
AAACCGCCTCCAAGTCGCCGAGG	1
ACACCGCCTCCAAGTCGCCGAGG	1
AGACCGCCTCCAAGTCGCCGAGG	1
ATACCGCCTCCAAGTCGCCGAGG	1
CAACCGCCTCCAAGTCGCCGAGG	1
CCACCGCCTCCAAGTCGCCGAGG	1
CGACCGCCTCCAAGTCGCCGAGG	1
CTACCGCCTCCAAGTCGCCGAGG	1
GAACCGCCTCCAAGTCGCCGAGG	1
GCACCGCCTCCAAGTCGCCGAGG	1
GGACCGCCTCCAAGTCGCCGAGG	1
GTACCGCCTCCAAGTCGCCGAGG	1
TAACCGCCTCCAAGTCGCCGAGG	1
TCACCGCCTCCAAGTCGCCGAGG	1
TGACCGCCTCCAAGTCGCCGAGG	1
TTACCGCCTCCAAGTCGCCGAGG	1
AAGTGGCTTCCGTGGTGGCCGGG	0
ACGTGGCTTCCGTGGTGGCCGGG	0
AGGTGGCTTCCGTGGTGGCCGGG	0
ATGTGGCTTCCGTGGTGGCCGGG	0
CAGTGGCTTCCGTGGTGGCCGGG	0
CCGTGGCTTCCGTGGTGGCCGGG	0
CGGTGGCTTCCGTGGTGGCCGGG	0
CTGTGGCTTCCGTGGTGGCCGGG	0
GAGTGGCTTCCGTGGTGGCCGGG	0
GCGTGGCTTCCGTGGTGGCCGGG	0
GGGTGGCTTCCGTGGTGGCCGGG	0
GTGTGGCTTCCGTGGTGGCCGGG	0
TAGTGGCTTCCGTGGTGGCCGGG	0
TCGTGGCTTCCGTGGTGGCCGGG	0
TGGTGGCTTCCGTGGTGGCCGGG	0
TTGTGGCTTCCGTGGTGGCCGGG	0
AAGCCACGGACTCTGACGAAAGG	1
ACGCCACGGACTCTGACGAAAGG	1
AGGCCACGGACTCTGACGAAAGG	1
ATGCCACGGACTCTGACGAAAGG	1
CAGCCACGGACTCTGACGAAAGG	1
CCGCCACGGACTCTGACGAAAGG	1
CGGCCACGGACTCTGACGAAAGG	1
CTGCCACGGACTCTGACGAAAGG	1
GAGCCACGGACTCTGACGAAAGG	1
GCGCCACGGACTCTGACGAAAGG	1
GGGCCACGGACTCTGACGAAAGG	1
GTGCCACGGACTCTGACGAAAGG	1
TAGCCACGGACTCTGACGAAAGG	1
TCGCCACGGACTCTGACGAAAGG	1
TGGCCACGGACTCTGACGAAAGG	1
TTGCCACGGACTCTGACGAAAGG	1
AAAACCTTGCAGAGAGCCACTGG	1
ACAACCTTGCAGAGAGCCACTGG	1
AGAACCTTGCAGAGAGCCACTGG	1
ATAACCTTGCAGAGAGCCACTGG	1
CAAACCTTGCAGAGAGCCACTGG	1
CCAACCTTGCAGAGAGCCACTGG	1
CGAACCTTGCAGAGAGCCACTGG	1
CTAACCTTGCAGAGAGCCACTGG	1
GAAACCTTGCAGAGAGCCACTGG	1
GCAACCTTGCAGAGAGCCACTGG	1
GGAACCTTGCAGAGAGCCACTGG	1
GTAACCTTGCAGAGAGCCACTGG	1
TAAACCTTGCAGAGAGCCACTGG	1
TCAACCTTGCAGAGAGCCACTGG	1
TGAACCTTGCAGAGAGCCACTGG	1
TTAACCTTGCAGAGAGCCACTGG	1
AAAGAACTAGACAGTACGGATGG	1
ACAGAACTAGACAGTACGGATGG	1
AGAGAACTAGACAGTACGGATGG	1
ATAGAACTAGACAGTACGGATGG	1
CAAGAACTAGACAGTACGGATGG	1
CCAGAACTAGACAGTACGGATGG	1
CGAGAACTAGACAGTACGGATGG	1
CTAGAACTAGACAGTACGGATGG	1
GAAGAACTAGACAGTACGGATGG	1
GCAGAACTAGACAGTACGGATGG	1
GGAGAACTAGACAGTACGGATGG	1
GTAGAACTAGACAGTACGGATGG	1
TAAGAACTAGACAGTACGGATGG	1
TCAGAACTAGACAGTACGGATGG	1
TGAGAACTAGACAGTACGGATGG	1
TTAGAACTAGACAGTACGGATGG	1
AATATCCTGAAGGCATCAAGTGG	0
ACTATCCTGAAGGCATCAAGTGG	0
AGTATCCTGAAGGCATCAAGTGG	0
ATTATCCTGAAGGCATCAAGTGG	0
CATATCCTGAAGGCATCAAGTGG	0
CCTATCCTGAAGGCATCAAGTGG	0
CGTATCCTGAAGGCATCAAGTGG	0
CTTATCCTGAAGGCATCAAGTGG	0
GATATCCTGAAGGCATCAAGTGG	0
GCTATCCTGAAGGCATCAAGTGG	0
GGTATCCTGAAGGCATCAAGTGG	0
GTTATCCTGAAGGCATCAAGTGG	0
TATATCCTGAAGGCATCAAGTGG	0
TCTATCCTGAAGGCATCAAGTGG	0
TGTATCCTGAAGGCATCAAGTGG	0
TTTATCCTGAAGGCATCAAGTGG	0
AAGTGACCGAGTGAAGGAAGAGG	1
ACGTGACCGAGTGAAGGAAGAGG	1
AGGTGACCGAGTGAAGGAAGAGG	1
ATGTGACCGAGTGAAGGAAGAGG	1
CAGTGACCGAGTGAAGGAAGAGG	1
CCGTGACCGAGTGAAGGAAGAGG	1
CGGTGACCGAGTGAAGGAAGAGG	1
CTGTGACCGAGTGAAGGAAGAGG	1
GAGTGACCGAGTGAAGGAAGAGG	1
GCGTGACCGAGTGAAGGAAGAGG	1
GGGTGACCGAGTGAAGGAAGAGG	1
GTGTGACCGAGTGAAGGAAGAGG	1
TAGTGACCGAGTGAAGGAAGAGG	1
TCGTGACCGAGTGAAGGAAGAGG	1
TGGTGACCGAGTGAAGGAAGAGG	1
TTGTGACCGAGTGAAGGAAGAGG	1
AACTACCTCCACGAGAGGCAAGG	1
ACCTACCTCCACGAGAGGCAAGG	1
AGCTACCTCCACGAGAGGCAAGG	1
ATCTACCTCCACGAGAGGCAAGG	1
CACTACCTCCACGAGAGGCAAGG	1
CCCTACCTCCACGAGAGGCAAGG	1
CGCTACCTCCACGAGAGGCAAGG	1
CTCTACCTCCACGAGAGGCAAGG	1
GACTACCTCCACGAGAGGCAAGG	1
GCCTACCTCCACGAGAGGCAAGG	1
GGCTACCTCCACGAGAGGCAAGG	1
GTCTACCTCCACGAGAGGCAAGG	1
TACTACCTCCACGAGAGGCAAGG	1
TCCTACCTCCACGAGAGGCAAGG	1
TGCTACCTCCACGAGAGGCAAGG	1
TTCTACCTCCACGAGAGGCAAGG	1
AAAGGACGTGAAGCGCACAGTGG	1
ACAGGACGTGAAGCGCACAGTGG	1
AGAGGACGTGAAGCGCACAGTGG	1
ATAGGACGTGAAGCGCACAGTGG	1
CAAGGACGTGAAGCGCACAGTGG	1
CCAGGACGTGAAGCGCACAGTGG	1
CGAGGACGTGAAGCGCACAGTGG	1
CTAGGACGTGAAGCGCACAGTGG	1
GAAGGACGTGAAGCGCACAGTGG	1
GCAGGACGTGAAGCGCACAGTGG	1
GGAGGACGTGAAGCGCACAGTGG	1
GTAGGACGTGAAGCGCACAGTGG	1
TAAGGACGTGAAGCGCACAGTGG	1
TCAGGACGTGAAGCGCACAGTGG	1
TGAGGACGTGAAGCGCACAGTGG	1
TTAGGACGTGAAGCGCACAGTGG	1
AAGGCTGGGTCCCAGCAGGAGGG	0
ACGGCTGGGTCCCAGCAGGAGGG	0
AGGGCTGGGTCCCAGCAGGAGGG	0
ATGGCTGGGTCCCAGCAGGAGGG	0
CAGGCTGGGTCCCAGCAGGAGGG	0
CCGGCTGGGTCCCAGCAGGAGGG	0
CGGGCTGGGTCCCAGCAGGAGGG	0
CTGGCTGGGTCCCAGCAGGAGGG	0
GAGGCTGGGTCCCAGCAGGAGGG	0
GCGGCTGGGTCCCAGCAGGAGGG	0
GGGGCTGGGTCCCAGCAGGAGGG	0
GTGGCTGGGTCCCAGCAGGAGGG	0
TAGGCTGGGTCCCAGCAGGAGGG	0
TCGGCTGGGTCCCAGCAGGAGGG	0
TGGGCTGGGTCCCAGCAGGAGGG	0
TTGGCTGGGTCCCAGCAGGAGGG	0
AACCTGTAGAGTTTCCACGGTGG	1
ACCCTGTAGAGTTTCCACGGTGG	1
AGCCTGTAGAGTTTCCACGGTGG	1
ATCCTGTAGAGTTTCCACGGTGG	1
CACCTGTAGAGTTTCCACGGTGG	1
CCCCTGTAGAGTTTCCACGGTGG	1
CGCCTGTAGAGTTTCCACGGTGG	1
CTCCTGTAGAGTTTCCACGGTGG	1
GACCTGTAGAGTTTCCACGGTGG	1
GCCCTGTAGAGTTTCCACGGTGG	1
GGCCTGTAGAGTTTCCACGGTGG	1
GTCCTGTAGAGTTTCCACGGTGG	1
TACCTGTAGAGTTTCCACGGTGG	1
TCCCTGTAGAGTTTCCACGGTGG	1
TGCCTGTAGAGTTTCCACGGTGG	1
TTCCTGTAGAGTTTCCACGGTGG	1
AACCTCCAAAGATTGCAGACCGG	1
ACCCTCCAAAGATTGCAGACCGG	1
AGCCTCCAAAGATTGCAGACCGG	1
ATCCTCCAAAGATTGCAGACCGG	1
CACCTCCAAAGATTGCAGACCGG	1
CCCCTCCAAAGATTGCAGACCGG	1
CGCCTCCAAAGATTGCAGACCGG	1
CTCCTCCAAAGATTGCAGACCGG	1
GACCTCCAAAGATTGCAGACCGG	1
GCCCTCCAAAGATTGCAGACCGG	1
GGCCTCCAAAGATTGCAGACCGG	1
GTCCTCCAAAGATTGCAGACCGG	1
TACCTCCAAAGATTGCAGACCGG	1
TCCCTCCAAAGATTGCAGACCGG	1
TGCCTCCAAAGATTGCAGACCGG	1
TTCCTCCAAAGATTGCAGACCGG	1
AAACCTATCATATGACCAGCTGG	1
ACACCTATCATATGACCAGCTGG	1
AGACCTATCATATGACCAGCTGG	1
ATACCTATCATATGACCAGCTGG	1
CAACCTATCATATGACCAGCTGG	1
CCACCTATCATATGACCAGCTGG	1
CGACCTATCATATGACCAGCTGG	1
CTACCTATCATATGACCAGCTGG	1
GAACCTATCATATGACCAGCTGG	1
GCACCTATCATATGACCAGCTGG	1
GGACCTATCATATGACCAGCTGG	1
GTACCTATCATATGACCAGCTGG	1
TAACCTATCATATGACCAGCTGG	1
TCACCTATCATATGACCAGCTGG	1
TGACCTATCATATGACCAGCTGG	1
TTACCTATCATATGACCAGCTGG	1
AAACATCAAACGTCCTCCAGGGG	1
ACACATCAAACGTCCTCCAGGGG	1
AGACATCAAACGTCCTCCAGGGG	1
ATACATCAAACGTCCTCCAGGGG	1
CAACATCAAACGTCCTCCAGGGG	1
CCACATCAAACGTCCTCCAGGGG	1
CGACATCAAACGTCCTCCAGGGG	1
CTACATCAAACGTCCTCCAGGGG	1
GAACATCAAACGTCCTCCAGGGG	1
GCACATCAAACGTCCTCCAGGGG	1
GGACATCAAACGTCCTCCAGGGG	1
GTACATCAAACGTCCTCCAGGGG	1
TAACATCAAACGTCCTCCAGGGG	1
TCACATCAAACGTCCTCCAGGGG	1
TGACATCAAACGTCCTCCAGGGG	1
TTACATCAAACGTCCTCCAGGGG	1
AATGTACCTGGTTACTACCATGG	1
ACTGTACCTGGTTACTACCATGG	1
AGTGTACCTGGTTACTACCATGG	1
ATTGTACCTGGTTACTACCATGG	1
CATGTACCTGGTTACTACCATGG	1
CCTGTACCTGGTTACTACCATGG	1
CGTGTACCTGGTTACTACCATGG	1
CTTGTACCTGGTTACTACCATGG	1
GATGTACCTGGTTACTACCATGG	1
GCTGTACCTGGTTACTACCATGG	1
GGTGTACCTGGTTACTACCATGG	1
GTTGTACCTGGTTACTACCATGG	1
TATGTACCTGGTTACTACCATGG	1
TCTGTACCTGGTTACTACCATGG	1
TGTGTACCTGGTTACTACCATGG	1
TTTGTACCTGGTTACTACCATGG	1
AAAAGAGTACATCGCAGACATGG	1
ACAAGAGTACATCGCAGACATGG	1
AGAAGAGTACATCGCAGACATGG	1
ATAAGAGTACATCGCAGACATGG	1
CAAAGAGTACATCGCAGACATGG	1
CCAAGAGTACATCGCAGACATGG	1
CGAAGAGTACATCGCAGACATGG	1
CTAAGAGTACATCGCAGACATGG	1
GAAAGAGTACATCGCAGACATGG	1
GCAAGAGTACATCGCAGACATGG	1
GGAAGAGTACATCGCAGACATGG	1
GTAAGAGTACATCGCAGACATGG	1
TAAAGAGTACATCGCAGACATGG	1
TCAAGAGTACATCGCAGACATGG	1
TGAAGAGTACATCGCAGACATGG	1
TTAAGAGTACATCGCAGACATGG	1
AACACCTCACATAGTACACCCGG	1
ACCACCTCACATAGTACACCCGG	1
AGCACCTCACATAGTACACCCGG	1
ATCACCTCACATAGTACACCCGG	1
CACACCTCACATAGTACACCCGG	1
CCCACCTCACATAGTACACCCGG	1
CGCACCTCACATAGTACACCCGG	1
CTCACCTCACATAGTACACCCGG	1
GACACCTCACATAGTACACCCGG	1
GCCACCTCACATAGTACACCCGG	1
GGCACCTCACATAGTACACCCGG	1
GTCACCTCACATAGTACACCCGG	1
TACACCTCACATAGTACACCCGG	1
TCCACCTCACATAGTACACCCGG	1
TGCACCTCACATAGTACACCCGG	1
TTCACCTCACATAGTACACCCGG	1
AAGGAACACGTCATCAACCCTGG	1
ACGGAACACGTCATCAACCCTGG	1
AGGGAACACGTCATCAACCCTGG	1
ATGGAACACGTCATCAACCCTGG	1
CAGGAACACGTCATCAACCCTGG	1
CCGGAACACGTCATCAACCCTGG	1
CGGGAACACGTCATCAACCCTGG	1
CTGGAACACGTCATCAACCCTGG	1
GAGGAACACGTCATCAACCCTGG	1
GCGGAACACGTCATCAACCCTGG	1
GGGGAACACGTCATCAACCCTGG	1
GTGGAACACGTCATCAACCCTGG	1
TAGGAACACGTCATCAACCCTGG	1
TCGGAACACGTCATCAACCCTGG	1
TGGGAACACGTCATCAACCCTGG	1
TTGGAACACGTCATCAACCCTGG	1
AAGCTGAATTAGTGGCCCAATGG	0
ACGCTGAATTAGTGGCCCAATGG	0
AGGCTGAATTAGTGGCCCAATGG	0
ATGCTGAATTAGTGGCCCAATGG	0
CAGCTGAATTAGTGGCCCAATGG	0
CCGCTGAATTAGTGGCCCAATGG	0
CGGCTGAATTAGTGGCCCAATGG	0
CTGCTGAATTAGTGGCCCAATGG	0
GAGCTGAATTAGTGGCCCAATGG	0
GCGCTGAATTAGTGGCCCAATGG	0
GGGCTGAATTAGTGGCCCAATGG	0
GTGCTGAATTAGTGGCCCAATGG	0
TAGCTGAATTAGTGGCCCAATGG	0
TCGCTGAATTAGTGGCCCAATGG	0
TGGCTGAATTAGTGGCCCAATGG	0
TTGCTGAATTAGTGGCCCAATGG	0
AAGGATTTGCAGTTCCAGAAAGG	1
ACGGATTTGCAGTTCCAGAAAGG	1
AGGGATTTGCAGTTCCAGAAAGG	1
ATGGATTTGCAGTTCCAGAAAGG	1
CAGGATTTGCAGTTCCAGAAAGG	1
CCGGATTTGCAGTTCCAGAAAGG	1
CGGGATTTGCAGTTCCAGAAAGG	1
CTGGATTTGCAGTTCCAGAAAGG	1
GAGGATTTGCAGTTCCAGAAAGG	1
GCGGATTTGCAGTTCCAGAAAGG	1
GGGGATTTGCAGTTCCAGAAAGG	1
GTGGATTTGCAGTTCCAGAAAGG	1
TAGGATTTGCAGTTCCAGAAAGG	1
TCGGATTTGCAGTTCCAGAAAGG	1
TGGGATTTGCAGTTCCAGAAAGG	1
TTGGATTTGCAGTTCCAGAAAGG	1
AAAGGTCTGGTCCTTTGAAGCGG	1
ACAGGTCTGGTCCTTTGAAGCGG	1
AGAGGTCTGGTCCTTTGAAGCGG	1
ATAGGTCTGGTCCTTTGAAGCGG	1
CAAGGTCTGGTCCTTTGAAGCGG	1
CCAGGTCTGGTCCTTTGAAGCGG	1
CGAGGTCTGGTCCTTTGAAGCGG	1
CTAGGTCTGGTCCTTTGAAGCGG	1
GAAGGTCTGGTCCTTTGAAGCGG	1
GCAGGTCTGGTCCTTTGAAGCGG	1
GGAGGTCTGGTCCTTTGAAGCGG	1
GTAGGTCTGGTCCTTTGAAGCGG	1
TAAGGTCTGGTCCTTTGAAGCGG	1
TCAGGTCTGGTCCTTTGAAGCGG	1
TGAGGTCTGGTCCTTTGAAGCGG	1
TTAGGTCTGGTCCTTTGAAGCGG	1
AATCGATGCCGAAGTGGGACAGG	0
ACTCGATGCCGAAGTGGGACAGG	0
AGTCGATGCCGAAGTGGGACAGG	0
ATTCGATGCCGAAGTGGGACAGG	0
CATCGATGCCGAAGTGGGACAGG	0
CCTCGATGCCGAAGTGGGACAGG	0
CGTCGATGCCGAAGTGGGACAGG	0
CTTCGATGCCGAAGTGGGACAGG	0
GATCGATGCCGAAGTGGGACAGG	0
GCTCGATGCCGAAGTGGGACAGG	0
GGTCGATGCCGAAGTGGGACAGG	0
GTTCGATGCCGAAGTGGGACAGG	0
TATCGATGCCGAAGTGGGACAGG	0
TCTCGATGCCGAAGTGGGACAGG	0
TGTCGATGCCGAAGTGGGACAGG	0
TTTCGATGCCGAAGTGGGACAGG	0
AAGCTCTTTGGTAAACGCAAGGG	1
ACGCTCTTTGGTAAACGCAAGGG	1
AGGCTCTTTGGTAAACGCAAGGG	1
ATGCTCTTTGGTAAACGCAAGGG	1
CAGCTCTTTGGTAAACGCAAGGG	1
CCGCTCTTTGGTAAACGCAAGGG	1
CGGCTCTTTGGTAAACGCAAGGG	1
CTGCTCTTTGGTAAACGCAAGGG	1
GAGCTCTTTGGTAAACGCAAGGG	1
GCGCTCTTTGGTAAACGCAAGGG	1
GGGCTCTTTGGTAAACGCAAGGG	1
GTGCTCTTTGGTAAACGCAAGGG	1
TAGCTCTTTGGTAAACGCAAGGG	1
TCGCTCTTTGGTAAACGCAAGGG	1
TGGCTCTTTGGTAAACGCAAGGG	1
TTGCTCTTTGGTAAACGCAAGGG	1
AACTTACCCTTAATGCCACCCGG	1
ACCTTACCCTTAATGCCACCCGG	1
AGCTTACCCTTAATGCCACCCGG	1
ATCTTACCCTTAATGCCACCCGG	1
CACTTACCCTTAATGCCACCCGG	1
CCCTTACCCTTAATGCCACCCGG	1
CGCTTACCCTTAATGCCACCCGG	1
CTCTTACCCTTAATGCCACCCGG	1
GACTTACCCTTAATGCCACCCGG	1
GCCTTACCCTTAATGCCACCCGG	1
GGCTTACCCTTAATGCCACCCGG	1
GTCTTACCCTTAATGCCACCCGG	1
TACTTACCCTTAATGCCACCCGG	1
TCCTTACCCTTAATGCCACCCGG	1
TGCTTACCCTTAATGCCACCCGG	1
TTCTTACCCTTAATGCCACCCGG	1
AACGCCAAACCTCAGCAACCTGG	0
ACCGCCAAACCTCAGCAACCTGG	0
AGCGCCAAACCTCAGCAACCTGG	0
ATCGCCAAACCTCAGCAACCTGG	0
CACGCCAAACCTCAGCAACCTGG	0
CCCGCCAAACCTCAGCAACCTGG	0
CGCGCCAAACCTCAGCAACCTGG	0
CTCGCCAAACCTCAGCAACCTGG	0
GACGCCAAACCTCAGCAACCTGG	0
GCCGCCAAACCTCAGCAACCTGG	0
GGCGCCAAACCTCAGCAACCTGG	0
GTCGCCAAACCTCAGCAACCTGG	0
TACGCCAAACCTCAGCAACCTGG	0
TCCGCCAAACCTCAGCAACCTGG	0
TGCGCCAAACCTCAGCAACCTGG	0
TTCGCCAAACCTCAGCAACCTGG	0
AACACTCACCATCCTACGAATGG	1
ACCACTCACCATCCTACGAATGG	1
AGCACTCACCATCCTACGAATGG	1
ATCACTCACCATCCTACGAATGG	1
CACACTCACCATCCTACGAATGG	1
CCCACTCACCATCCTACGAATGG	1
CGCACTCACCATCCTACGAATGG	1
CTCACTCACCATCCTACGAATGG	1
GACACTCACCATCCTACGAATGG	1
GCCACTCACCATCCTACGAATGG	1
GGCACTCACCATCCTACGAATGG	1
GTCACTCACCATCCTACGAATGG	1
TACACTCACCATCCTACGAATGG	1
TCCACTCACCATCCTACGAATGG	1
TGCACTCACCATCCTACGAATGG	1
TTCACTCACCATCCTACGAATGG	1
AAACAACAATCCTGAAGGCCTGG	0
ACACAACAATCCTGAAGGCCTGG	0
AGACAACAATCCTGAAGGCCTGG	0
ATACAACAATCCTGAAGGCCTGG	0
CAACAACAATCCTGAAGGCCTGG	0
CCACAACAATCCTGAAGGCCTGG	0
CGACAACAATCCTGAAGGCCTGG	0
CTACAACAATCCTGAAGGCCTGG	0
GAACAACAATCCTGAAGGCCTGG	0
GCACAACAATCCTGAAGGCCTGG	0
GGACAACAATCCTGAAGGCCTGG	0
GTACAACAATCCTGAAGGCCTGG	0
TAACAACAATCCTGAAGGCCTGG	0
TCACAACAATCCTGAAGGCCTGG	0
TGACAACAATCCTGAAGGCCTGG	0
TTACAACAATCCTGAAGGCCTGG	0
AACTAGCTTTGACAGTGAGAAGG	1
ACCTAGCTTTGACAGTGAGAAGG	1
AGCTAGCTTTGACAGTGAGAAGG	1
ATCTAGCTTTGACAGTGAGAAGG	1
CACTAGCTTTGACAGTGAGAAGG	1
CCCTAGCTTTGACAGTGAGAAGG	1
CGCTAGCTTTGACAGTGAGAAGG	1
CTCTAGCTTTGACAGTGAGAAGG	1
GACTAGCTTTGACAGTGAGAAGG	1
GCCTAGCTTTGACAGTGAGAAGG	1
GGCTAGCTTTGACAGTGAGAAGG	1
GTCTAGCTTTGACAGTGAGAAGG	1
TACTAGCTTTGACAGTGAGAAGG	1
TCCTAGCTTTGACAGTGAGAAGG	1
TGCTAGCTTTGACAGTGAGAAGG	1
TTCTAGCTTTGACAGTGAGAAGG	1
AACAGAAGATGACTCAAGACCGG	1
ACCAGAAGATGACTCAAGACCGG	1
AGCAGAAGATGACTCAAGACCGG	1
ATCAGAAGATGACTCAAGACCGG	1
CACAGAAGATGACTCAAGACCGG	1
CCCAGAAGATGACTCAAGACCGG	1
CGCAGAAGATGACTCAAGACCGG	1
CTCAGAAGATGACTCAAGACCGG	1
GACAGAAGATGACTCAAGACCGG	1
GCCAGAAGATGACTCAAGACCGG	1
GGCAGAAGATGACTCAAGACCGG	1
GTCAGAAGATGACTCAAGACCGG	1
TACAGAAGATGACTCAAGACCGG	1
TCCAGAAGATGACTCAAGACCGG	1
TGCAGAAGATGACTCAAGACCGG	1
TTCAGAAGATGACTCAAGACCGG	1
AAGATAGAGCCTTCCACGAAAGG	1
ACGATAGAGCCTTCCACGAAAGG	1
AGGATAGAGCCTTCCACGAAAGG	1
ATGATAGAGCCTTCCACGAAAGG	1
CAGATAGAGCCTTCCACGAAAGG	1
CCGATAGAGCCTTCCACGAAAGG	1
CGGATAGAGCCTTCCACGAAAGG	1
CTGATAGAGCCTTCCACGAAAGG	1
GAGATAGAGCCTTCCACGAAAGG	1
GCGATAGAGCCTTCCACGAAAGG	1
GGGATAGAGCCTTCCACGAAAGG	1
GTGATAGAGCCTTCCACGAAAGG	1
TAGATAGAGCCTTCCACGAAAGG	1
TCGATAGAGCCTTCCACGAAAGG	1
TGGATAGAGCCTTCCACGAAAGG	1
TTGATAGAGCCTTCCACGAAAGG	1
AATCTTCACATTCTTGGGCCAGG	1
ACTCTTCACATTCTTGGGCCAGG	1
AGTCTTCACATTCTTGGGCCAGG	1
ATTCTTCACATTCTTGGGCCAGG	1
CATCTTCACATTCTTGGGCCAGG	1
CCTCTTCACATTCTTGGGCCAGG	1
CGTCTTCACATTCTTGGGCCAGG	1
CTTCTTCACATTCTTGGGCCAGG	1
GATCTTCACATTCTTGGGCCAGG	1
GCTCTTCACATTCTTGGGCCAGG	1
GGTCTTCACATTCTTGGGCCAGG	1
GTTCTTCACATTCTTGGGCCAGG	1
TATCTTCACATTCTTGGGCCAGG	1
TCTCTTCACATTCTTGGGCCAGG	1
TGTCTTCACATTCTTGGGCCAGG	1
TTTCTTCACATTCTTGGGCCAGG	1
AACCATGATGCTCTCTGCGCAGG	1
ACCCATGATGCTCTCTGCGCAGG	1
AGCCATGATGCTCTCTGCGCAGG	1
ATCCATGATGCTCTCTGCGCAGG	1
CACCATGATGCTCTCTGCGCAGG	1
CCCCATGATGCTCTCTGCGCAGG	1
CGCCATGATGCTCTCTGCGCAGG	1
CTCCATGATGCTCTCTGCGCAGG	1
GACCATGATGCTCTCTGCGCAGG	1
GCCCATGATGCTCTCTGCGCAGG	1
GGCCATGATGCTCTCTGCGCAGG	1
GTCCATGATGCTCTCTGCGCAGG	1
TACCATGATGCTCTCTGCGCAGG	1
TCCCATGATGCTCTCTGCGCAGG	1
TGCCATGATGCTCTCTGCGCAGG	1
TTCCATGATGCTCTCTGCGCAGG	1
AAATCCTATGGTGTGTCAAAAGG	0
ACATCCTATGGTGTGTCAAAAGG	0
AGATCCTATGGTGTGTCAAAAGG	0
ATATCCTATGGTGTGTCAAAAGG	0
CAATCCTATGGTGTGTCAAAAGG	0
CCATCCTATGGTGTGTCAAAAGG	0
CGATCCTATGGTGTGTCAAAAGG	0
CTATCCTATGGTGTGTCAAAAGG	0
GAATCCTATGGTGTGTCAAAAGG	0
GCATCCTATGGTGTGTCAAAAGG	0
GGATCCTATGGTGTGTCAAAAGG	0
GTATCCTATGGTGTGTCAAAAGG	0
TAATCCTATGGTGTGTCAAAAGG	0
TCATCCTATGGTGTGTCAAAAGG	0
TGATCCTATGGTGTGTCAAAAGG	0
TTATCCTATGGTGTGTCAAAAGG	0
AAGAACCGAATTACTCACACAGG	1
ACGAACCGAATTACTCACACAGG	1
AGGAACCGAATTACTCACACAGG	1
ATGAACCGAATTACTCACACAGG	1
CAGAACCGAATTACTCACACAGG	1
CCGAACCGAATTACTCACACAGG	1
CGGAACCGAATTACTCACACAGG	1
CTGAACCGAATTACTCACACAGG	1
GAGAACCGAATTACTCACACAGG	1
GCGAACCGAATTACTCACACAGG	1
GGGAACCGAATTACTCACACAGG	1
GTGAACCGAATTACTCACACAGG	1
TAGAACCGAATTACTCACACAGG	1
TCGAACCGAATTACTCACACAGG	1
TGGAACCGAATTACTCACACAGG	1
TTGAACCGAATTACTCACACAGG	1
AATGGTGTCGGTGACCAGCAAGG	0
ACTGGTGTCGGTGACCAGCAAGG	0
AGTGGTGTCGGTGACCAGCAAGG	0
ATTGGTGTCGGTGACCAGCAAGG	0
CATGGTGTCGGTGACCAGCAAGG	0
CCTGGTGTCGGTGACCAGCAAGG	0
CGTGGTGTCGGTGACCAGCAAGG	0
CTTGGTGTCGGTGACCAGCAAGG	0
GATGGTGTCGGTGACCAGCAAGG	0
GCTGGTGTCGGTGACCAGCAAGG	0
GGTGGTGTCGGTGACCAGCAAGG	0
GTTGGTGTCGGTGACCAGCAAGG	0
TATGGTGTCGGTGACCAGCAAGG	0
TCTGGTGTCGGTGACCAGCAAGG	0
TGTGGTGTCGGTGACCAGCAAGG	0
TTTGGTGTCGGTGACCAGCAAGG	0
AACCTTCCGCGACATAGAGGAGG	1
ACCCTTCCGCGACATAGAGGAGG	1
AGCCTTCCGCGACATAGAGGAGG	1
ATCCTTCCGCGACATAGAGGAGG	1
CACCTTCCGCGACATAGAGGAGG	1
CCCCTTCCGCGACATAGAGGAGG	1
CGCCTTCCGCGACATAGAGGAGG	1
CTCCTTCCGCGACATAGAGGAGG	1
GACCTTCCGCGACATAGAGGAGG	1
GCCCTTCCGCGACATAGAGGAGG	1
GGCCTTCCGCGACATAGAGGAGG	1
GTCCTTCCGCGACATAGAGGAGG	1
TACCTTCCGCGACATAGAGGAGG	1
TCCCTTCCGCGACATAGAGGAGG	1
TGCCTTCCGCGACATAGAGGAGG	1
TTCCTTCCGCGACATAGAGGAGG	1
AACTGCACAGTCCTTAGCGGTGG	1
ACCTGCACAGTCCTTAGCGGTGG	1
AGCTGCACAGTCCTTAGCGGTGG	1
ATCTGCACAGTCCTTAGCGGTGG	1
CACTGCACAGTCCTTAGCGGTGG	1
CCCTGCACAGTCCTTAGCGGTGG	1
CGCTGCACAGTCCTTAGCGGTGG	1
CTCTGCACAGTCCTTAGCGGTGG	1
GACTGCACAGTCCTTAGCGGTGG	1
GCCTGCACAGTCCTTAGCGGTGG	1
GGCTGCACAGTCCTTAGCGGTGG	1
GTCTGCACAGTCCTTAGCGGTGG	1
TACTGCACAGTCCTTAGCGGTGG	1
TCCTGCACAGTCCTTAGCGGTGG	1
TGCTGCACAGTCCTTAGCGGTGG	1
TTCTGCACAGTCCTTAGCGGTGG	1
AACCAACTGGACCCGAGAGCTGG	0
ACCCAACTGGACCCGAGAGCTGG	0
AGCCAACTGGACCCGAGAGCTGG	0
ATCCAACTGGACCCGAGAGCTGG	0
CACCAACTGGACCCGAGAGCTGG	0
CCCCAACTGGACCCGAGAGCTGG	0
CGCCAACTGGACCCGAGAGCTGG	0
CTCCAACTGGACCCGAGAGCTGG	0
GACCAACTGGACCCGAGAGCTGG	0
GCCCAACTGGACCCGAGAGCTGG	0
GGCCAACTGGACCCGAGAGCTGG	0
GTCCAACTGGACCCGAGAGCTGG	0
TACCAACTGGACCCGAGAGCTGG	0
TCCCAACTGGACCCGAGAGCTGG	0
TGCCAACTGGACCCGAGAGCTGG	0
TTCCAACTGGACCCGAGAGCTGG	0
AATCAACTGATTTGGTGACCTGG	1
ACTCAACTGATTTGGTGACCTGG	1
AGTCAACTGATTTGGTGACCTGG	1
ATTCAACTGATTTGGTGACCTGG	1
CATCAACTGATTTGGTGACCTGG	1
CCTCAACTGATTTGGTGACCTGG	1
CGTCAACTGATTTGGTGACCTGG	1
CTTCAACTGATTTGGTGACCTGG	1
GATCAACTGATTTGGTGACCTGG	1
GCTCAACTGATTTGGTGACCTGG	1
GGTCAACTGATTTGGTGACCTGG	1
GTTCAACTGATTTGGTGACCTGG	1
TATCAACTGATTTGGTGACCTGG	1
TCTCAACTGATTTGGTGACCTGG	1
TGTCAACTGATTTGGTGACCTGG	1
TTTCAACTGATTTGGTGACCTGG	1
AATGGAGTAAGTCTGAAACCCGG	1
ACTGGAGTAAGTCTGAAACCCGG	1
AGTGGAGTAAGTCTGAAACCCGG	1
ATTGGAGTAAGTCTGAAACCCGG	1
CATGGAGTAAGTCTGAAACCCGG	1
CCTGGAGTAAGTCTGAAACCCGG	1
CGTGGAGTAAGTCTGAAACCCGG	1
CTTGGAGTAAGTCTGAAACCCGG	1
GATGGAGTAAGTCTGAAACCCGG	1
GCTGGAGTAAGTCTGAAACCCGG	1
GGTGGAGTAAGTCTGAAACCCGG	1
GTTGGAGTAAGTCTGAAACCCGG	1
TATGGAGTAAGTCTGAAACCCGG	1
TCTGGAGTAAGTCTGAAACCCGG	1
TGTGGAGTAAGTCTGAAACCCGG	1
TTTGGAGTAAGTCTGAAACCCGG	1
AAGCCCGTAATGGCTCACACTGG	0
ACGCCCGTAATGGCTCACACTGG	0
AGGCCCGTAATGGCTCACACTGG	0
ATGCCCGTAATGGCTCACACTGG	0
CAGCCCGTAATGGCTCACACTGG	0
CCGCCCGTAATGGCTCACACTGG	0
CGGCCCGTAATGGCTCACACTGG	0
CTGCCCGTAATGGCTCACACTGG	0
GAGCCCGTAATGGCTCACACTGG	0
GCGCCCGTAATGGCTCACACTGG	0
GGGCCCGTAATGGCTCACACTGG	0
GTGCCCGTAATGGCTCACACTGG	0
TAGCCCGTAATGGCTCACACTGG	0
TCGCCCGTAATGGCTCACACTGG	0
TGGCCCGTAATGGCTCACACTGG	0
TTGCCCGTAATGGCTCACACTGG	0
AATGCCCATTGATGACACAGTGG	1
ACTGCCCATTGATGACACAGTGG	1
AGTGCCCATTGATGACACAGTGG	1
ATTGCCCATTGATGACACAGTGG	1
CATGCCCATTGATGACACAGTGG	1
CCTGCCCATTGATGACACAGTGG	1
CGTGCCCATTGATGACACAGTGG	1
CTTGCCCATTGATGACACAGTGG	1
GATGCCCATTGATGACACAGTGG	1
GCTGCCCATTGATGACACAGTGG	1
GGTGCCCATTGATGACACAGTGG	1
GTTGCCCATTGATGACACAGTGG	1
TATGCCCATTGATGACACAGTGG	1
TCTGCCCATTGATGACACAGTGG	1
TGTGCCCATTGATGACACAGTGG	1
TTTGCCCATTGATGACACAGTGG	1
AATTGATCACCACGTCCAGAGGG	1
ACTTGATCACCACGTCCAGAGGG	1
AGTTGATCACCACGTCCAGAGGG	1
ATTTGATCACCACGTCCAGAGGG	1
CATTGATCACCACGTCCAGAGGG	1
CCTTGATCACCACGTCCAGAGGG	1
CGTTGATCACCACGTCCAGAGGG	1
CTTTGATCACCACGTCCAGAGGG	1
GATTGATCACCACGTCCAGAGGG	1
GCTTGATCACCACGTCCAGAGGG	1
GGTTGATCACCACGTCCAGAGGG	1
GTTTGATCACCACGTCCAGAGGG	1
TATTGATCACCACGTCCAGAGGG	1
TCTTGATCACCACGTCCAGAGGG	1
TGTTGATCACCACGTCCAGAGGG	1
TTTTGATCACCACGTCCAGAGGG	1
AACACTCACCATCCGGGAAAGGG	1
ACCACTCACCATCCGGGAAAGGG	1
AGCACTCACCATCCGGGAAAGGG	1
ATCACTCACCATCCGGGAAAGGG	1
CACACTCACCATCCGGGAAAGGG	1
CCCACTCACCATCCGGGAAAGGG	1
CGCACTCACCATCCGGGAAAGGG	1
CTCACTCACCATCCGGGAAAGGG	1
GACACTCACCATCCGGGAAAGGG	1
GCCACTCACCATCCGGGAAAGGG	1
GGCACTCACCATCCGGGAAAGGG	1
GTCACTCACCATCCGGGAAAGGG	1
TACACTCACCATCCGGGAAAGGG	1
TCCACTCACCATCCGGGAAAGGG	1
TGCACTCACCATCCGGGAAAGGG	1
TTCACTCACCATCCGGGAAAGGG	1
AACAGCTGCTGGTATCAACCGGG	1
ACCAGCTGCTGGTATCAACCGGG	1
AGCAGCTGCTGGTATCAACCGGG	1
ATCAGCTGCTGGTATCAACCGGG	1
CACAGCTGCTGGTATCAACCGGG	1
CCCAGCTGCTGGTATCAACCGGG	1
CGCAGCTGCTGGTATCAACCGGG	1
CTCAGCTGCTGGTATCAACCGGG	1
GACAGCTGCTGGTATCAACCGGG	1
GCCAGCTGCTGGTATCAACCGGG	1
GGCAGCTGCTGGTATCAACCGGG	1
GTCAGCTGCTGGTATCAACCGGG	1
TACAGCTGCTGGTATCAACCGGG	1
TCCAGCTGCTGGTATCAACCGGG	1
TGCAGCTGCTGGTATCAACCGGG	1
TTCAGCTGCTGGTATCAACCGGG	1
AATGTTAGTCCATTGAGGAAAGG	1
ACTGTTAGTCCATTGAGGAAAGG	1
AGTGTTAGTCCATTGAGGAAAGG	1
ATTGTTAGTCCATTGAGGAAAGG	1
CATGTTAGTCCATTGAGGAAAGG	1
CCTGTTAGTCCATTGAGGAAAGG	1
CGTGTTAGTCCATTGAGGAAAGG	1
CTTGTTAGTCCATTGAGGAAAGG	1
GATGTTAGTCCATTGAGGAAAGG	1
GCTGTTAGTCCATTGAGGAAAGG	1
GGTGTTAGTCCATTGAGGAAAGG	1
GTTGTTAGTCCATTGAGGAAAGG	1
TATGTTAGTCCATTGAGGAAAGG	1
TCTGTTAGTCCATTGAGGAAAGG	1
TGTGTTAGTCCATTGAGGAAAGG	1
TTTGTTAGTCCATTGAGGAAAGG	1
AATGAACTACCTCAAAGAGAAGG	1
ACTGAACTACCTCAAAGAGAAGG	1
AGTGAACTACCTCAAAGAGAAGG	1
ATTGAACTACCTCAAAGAGAAGG	1
CATGAACTACCTCAAAGAGAAGG	1
CCTGAACTACCTCAAAGAGAAGG	1
CGTGAACTACCTCAAAGAGAAGG	1
CTTGAACTACCTCAAAGAGAAGG	1
GATGAACTACCTCAAAGAGAAGG	1
GCTGAACTACCTCAAAGAGAAGG	1
GGTGAACTACCTCAAAGAGAAGG	1
GTTGAACTACCTCAAAGAGAAGG	1
TATGAACTACCTCAAAGAGAAGG	1
TCTGAACTACCTCAAAGAGAAGG	1
TGTGAACTACCTCAAAGAGAAGG	1
TTTGAACTACCTCAAAGAGAAGG	1
AAATCTGTCGGAACTGGGAGCGG	0
ACATCTGTCGGAACTGGGAGCGG	0
AGATCTGTCGGAACTGGGAGCGG	0
ATATCTGTCGGAACTGGGAGCGG	0
CAATCTGTCGGAACTGGGAGCGG	0
CCATCTGTCGGAACTGGGAGCGG	0
CGATCTGTCGGAACTGGGAGCGG	0
CTATCTGTCGGAACTGGGAGCGG	0
GAATCTGTCGGAACTGGGAGCGG	0
GCATCTGTCGGAACTGGGAGCGG	0
GGATCTGTCGGAACTGGGAGCGG	0
GTATCTGTCGGAACTGGGAGCGG	0
TAATCTGTCGGAACTGGGAGCGG	0
TCATCTGTCGGAACTGGGAGCGG	0
TGATCTGTCGGAACTGGGAGCGG	0
TTATCTGTCGGAACTGGGAGCGG	0
AACTCGGCCTACATTGAGCAGGG	1
ACCTCGGCCTACATTGAGCAGGG	1
AGCTCGGCCTACATTGAGCAGGG	1
ATCTCGGCCTACATTGAGCAGGG	1
CACTCGGCCTACATTGAGCAGGG	1
CCCTCGGCCTACATTGAGCAGGG	1
CGCTCGGCCTACATTGAGCAGGG	1
CTCTCGGCCTACATTGAGCAGGG	1
GACTCGGCCTACATTGAGCAGGG	1
GCCTCGGCCTACATTGAGCAGGG	1
GGCTCGGCCTACATTGAGCAGGG	1
GTCTCGGCCTACATTGAGCAGGG	1
TACTCGGCCTACATTGAGCAGGG	1
TCCTCGGCCTACATTGAGCAGGG	1
TGCTCGGCCTACATTGAGCAGGG	1
TTCTCGGCCTACATTGAGCAGGG	1
AAGGTACGGCCAAATCAAGATGG	0
ACGGTACGGCCAAATCAAGATGG	0
AGGGTACGGCCAAATCAAGATGG	0
ATGGTACGGCCAAATCAAGATGG	0
CAGGTACGGCCAAATCAAGATGG	0
CCGGTACGGCCAAATCAAGATGG	0
CGGGTACGGCCAAATCAAGATGG	0
CTGGTACGGCCAAATCAAGATGG	0
GAGGTACGGCCAAATCAAGATGG	0
GCGGTACGGCCAAATCAAGATGG	0
GGGGTACGGCCAAATCAAGATGG	0
GTGGTACGGCCAAATCAAGATGG	0
TAGGTACGGCCAAATCAAGATGG	0
TCGGTACGGCCAAATCAAGATGG	0
TGGGTACGGCCAAATCAAGATGG	0
TTGGTACGGCCAAATCAAGATGG	0
AAACGTAGCGCAGGCGGCCACGG	0
ACACGTAGCGCAGGCGGCCACGG	0
AGACGTAGCGCAGGCGGCCACGG	0
ATACGTAGCGCAGGCGGCCACGG	0
CAACGTAGCGCAGGCGGCCACGG	0
CCACGTAGCGCAGGCGGCCACGG	0
CGACGTAGCGCAGGCGGCCACGG	0
CTACGTAGCGCAGGCGGCCACGG	0
GAACGTAGCGCAGGCGGCCACGG	0
GCACGTAGCGCAGGCGGCCACGG	0
GGACGTAGCGCAGGCGGCCACGG	0
GTACGTAGCGCAGGCGGCCACGG	0
TAACGTAGCGCAGGCGGCCACGG	0
TCACGTAGCGCAGGCGGCCACGG	0
TGACGTAGCGCAGGCGGCCACGG	0
TTACGTAGCGCAGGCGGCCACGG	0
AACTCACCTCAATGAAAGACAGG	0
ACCTCACCTCAATGAAAGACAGG	0
AGCTCACCTCAATGAAAGACAGG	0
ATCTCACCTCAATGAAAGACAGG	0
CACTCACCTCAATGAAAGACAGG	0
CCCTCACCTCAATGAAAGACAGG	0
CGCTCACCTCAATGAAAGACAGG	0
CTCTCACCTCAATGAAAGACAGG	0
GACTCACCTCAATGAAAGACAGG	0
GCCTCACCTCAATGAAAGACAGG	0
GGCTCACCTCAATGAAAGACAGG	0
GTCTCACCTCAATGAAAGACAGG	0
TACTCACCTCAATGAAAGACAGG	0
TCCTCACCTCAATGAAAGACAGG	0
TGCTCACCTCAATGAAAGACAGG	0
TTCTCACCTCAATGAAAGACAGG	0
AACCAAACGCAGTGAGCGGCGGG	0
ACCCAAACGCAGTGAGCGGCGGG	0
AGCCAAACGCAGTGAGCGGCGGG	0
ATCCAAACGCAGTGAGCGGCGGG	0
CACCAAACGCAGTGAGCGGCGGG	0
CCCCAAACGCAGTGAGCGGCGGG	0
CGCCAAACGCAGTGAGCGGCGGG	0
CTCCAAACGCAGTGAGCGGCGGG	0
GACCAAACGCAGTGAGCGGCGGG	0
GCCCAAACGCAGTGAGCGGCGGG	0
GGCCAAACGCAGTGAGCGGCGGG	0
GTCCAAACGCAGTGAGCGGCGGG	0
TACCAAACGCAGTGAGCGGCGGG	0
TCCCAAACGCAGTGAGCGGCGGG	0
TGCCAAACGCAGTGAGCGGCGGG	0
TTCCAAACGCAGTGAGCGGCGGG	0
AAACGACAGAGCGCATGAAGAGG	1
ACACGACAGAGCGCATGAAGAGG	1
AGACGACAGAGCGCATGAAGAGG	1
ATACGACAGAGCGCATGAAGAGG	1
CAACGACAGAGCGCATGAAGAGG	1
CCACGACAGAGCGCATGAAGAGG	1
CGACGACAGAGCGCATGAAGAGG	1
CTACGACAGAGCGCATGAAGAGG	1
GAACGACAGAGCGCATGAAGAGG	1
GCACGACAGAGCGCATGAAGAGG	1
GGACGACAGAGCGCATGAAGAGG	1
GTACGACAGAGCGCATGAAGAGG	1
TAACGACAGAGCGCATGAAGAGG	1
TCACGACAGAGCGCATGAAGAGG	1
TGACGACAGAGCGCATGAAGAGG	1
TTACGACAGAGCGCATGAAGAGG	1
AAAAACCCGAGAGGAGCGCATGG	1
ACAAACCCGAGAGGAGCGCATGG	1
AGAAACCCGAGAGGAGCGCATGG	1
ATAAACCCGAGAGGAGCGCATGG	1
CAAAACCCGAGAGGAGCGCATGG	1
CCAAACCCGAGAGGAGCGCATGG	1
CGAAACCCGAGAGGAGCGCATGG	1
CTAAACCCGAGAGGAGCGCATGG	1
GAAAACCCGAGAGGAGCGCATGG	1
GCAAACCCGAGAGGAGCGCATGG	1
GGAAACCCGAGAGGAGCGCATGG	1
GTAAACCCGAGAGGAGCGCATGG	1
TAAAACCCGAGAGGAGCGCATGG	1
TCAAACCCGAGAGGAGCGCATGG	1
TGAAACCCGAGAGGAGCGCATGG	1
TTAAACCCGAGAGGAGCGCATGG	1
AAATGTAGAAGAAGGCGAAATGG	0
ACATGTAGAAGAAGGCGAAATGG	0
AGATGTAGAAGAAGGCGAAATGG	0
ATATGTAGAAGAAGGCGAAATGG	0
CAATGTAGAAGAAGGCGAAATGG	0
CCATGTAGAAGAAGGCGAAATGG	0
CGATGTAGAAGAAGGCGAAATGG	0
CTATGTAGAAGAAGGCGAAATGG	0
GAATGTAGAAGAAGGCGAAATGG	0
GCATGTAGAAGAAGGCGAAATGG	0
GGATGTAGAAGAAGGCGAAATGG	0
GTATGTAGAAGAAGGCGAAATGG	0
TAATGTAGAAGAAGGCGAAATGG	0
TCATGTAGAAGAAGGCGAAATGG	0
TGATGTAGAAGAAGGCGAAATGG	0
TTATGTAGAAGAAGGCGAAATGG	0
AACTGCGGCTAAGATGGCGACGG	1
ACCTGCGGCTAAGATGGCGACGG	1
AGCTGCGGCTAAGATGGCGACGG	1
ATCTGCGGCTAAGATGGCGACGG	1
CACTGCGGCTAAGATGGCGACGG	1
CCCTGCGGCTAAGATGGCGACGG	1
CGCTGCGGCTAAGATGGCGACGG	1
CTCTGCGGCTAAGATGGCGACGG	1
GACTGCGGCTAAGATGGCGACGG	1
GCCTGCGGCTAAGATGGCGACGG	1
GGCTGCGGCTAAGATGGCGACGG	1
GTCTGCGGCTAAGATGGCGACGG	1
TACTGCGGCTAAGATGGCGACGG	1
TCCTGCGGCTAAGATGGCGACGG	1
TGCTGCGGCTAAGATGGCGACGG	1
TTCTGCGGCTAAGATGGCGACGG	1
AAAGGGTGCCACCTACCCGCTGG	1
ACAGGGTGCCACCTACCCGCTGG	1
AGAGGGTGCCACCTACCCGCTGG	1
ATAGGGTGCCACCTACCCGCTGG	1
CAAGGGTGCCACCTACCCGCTGG	1
CCAGGGTGCCACCTACCCGCTGG	1
CGAGGGTGCCACCTACCCGCTGG	1
CTAGGGTGCCACCTACCCGCTGG	1
GAAGGGTGCCACCTACCCGCTGG	1
GCAGGGTGCCACCTACCCGCTGG	1
GGAGGGTGCCACCTACCCGCTGG	1
GTAGGGTGCCACCTACCCGCTGG	1
TAAGGGTGCCACCTACCCGCTGG	1
TCAGGGTGCCACCTACCCGCTGG	1
TGAGGGTGCCACCTACCCGCTGG	1
TTAGGGTGCCACCTACCCGCTGG	1
AAGTGGGAATCTGCCTACCATGG	0
ACGTGGGAATCTGCCTACCATGG	0
AGGTGGGAATCTGCCTACCATGG	0
ATGTGGGAATCTGCCTACCATGG	0
CAGTGGGAATCTGCCTACCATGG	0
CCGTGGGAATCTGCCTACCATGG	0
CGGTGGGAATCTGCCTACCATGG	0
CTGTGGGAATCTGCCTACCATGG	0
GAGTGGGAATCTGCCTACCATGG	0
GCGTGGGAATCTGCCTACCATGG	0
GGGTGGGAATCTGCCTACCATGG	0
GTGTGGGAATCTGCCTACCATGG	0
TAGTGGGAATCTGCCTACCATGG	0
TCGTGGGAATCTGCCTACCATGG	0
TGGTGGGAATCTGCCTACCATGG	0
TTGTGGGAATCTGCCTACCATGG	0
AAGGCTGCTCCCGTAGCGACTGG	0
ACGGCTGCTCCCGTAGCGACTGG	0
AGGGCTGCTCCCGTAGCGACTGG	0
ATGGCTGCTCCCGTAGCGACTGG	0
CAGGCTGCTCCCGTAGCGACTGG	0
CCGGCTGCTCCCGTAGCGACTGG	0
CGGGCTGCTCCCGTAGCGACTGG	0
CTGGCTGCTCCCGTAGCGACTGG	0
GAGGCTGCTCCCGTAGCGACTGG	0
GCGGCTGCTCCCGTAGCGACTGG	0
GGGGCTGCTCCCGTAGCGACTGG	0
GTGGCTGCTCCCGTAGCGACTGG	0
TAGGCTGCTCCCGTAGCGACTGG	0
TCGGCTGCTCCCGTAGCGACTGG	0
TGGGCTGCTCCCGTAGCGACTGG	0
TTGGCTGCTCCCGTAGCGACTGG	0
AAATAAAGCGCGGGAACACCGGG	1
ACATAAAGCGCGGGAACACCGGG	1
AGATAAAGCGCGGGAACACCGGG	1
ATATAAAGCGCGGGAACACCGGG	1
CAATAAAGCGCGGGAACACCGGG	1
CCATAAAGCGCGGGAACACCGGG	1
CGATAAAGCGCGGGAACACCGGG	1
CTATAAAGCGCGGGAACACCGGG	1
GAATAAAGCGCGGGAACACCGGG	1
GCATAAAGCGCGGGAACACCGGG	1
GGATAAAGCGCGGGAACACCGGG	1
GTATAAAGCGCGGGAACACCGGG	1
TAATAAAGCGCGGGAACACCGGG	1
TCATAAAGCGCGGGAACACCGGG	1
TGATAAAGCGCGGGAACACCGGG	1
TTATAAAGCGCGGGAACACCGGG	1
AAACACTGTGGACTTCGAGCGGG	1
ACACACTGTGGACTTCGAGCGGG	1
AGACACTGTGGACTTCGAGCGGG	1
ATACACTGTGGACTTCGAGCGGG	1
CAACACTGTGGACTTCGAGCGGG	1
CCACACTGTGGACTTCGAGCGGG	1
CGACACTGTGGACTTCGAGCGGG	1
CTACACTGTGGACTTCGAGCGGG	1
GAACACTGTGGACTTCGAGCGGG	1
GCACACTGTGGACTTCGAGCGGG	1
GGACACTGTGGACTTCGAGCGGG	1
GTACACTGTGGACTTCGAGCGGG	1
TAACACTGTGGACTTCGAGCGGG	1
TCACACTGTGGACTTCGAGCGGG	1
TGACACTGTGGACTTCGAGCGGG	1
TTACACTGTGGACTTCGAGCGGG	1
AATGACGCGGTATTCAGGCGCGG	1
ACTGACGCGGTATTCAGGCGCGG	1
AGTGACGCGGTATTCAGGCGCGG	1
ATTGACGCGGTATTCAGGCGCGG	1
CATGACGCGGTATTCAGGCGCGG	1
CCTGACGCGGTATTCAGGCGCGG	1
CGTGACGCGGTATTCAGGCGCGG	1
CTTGACGCGGTATTCAGGCGCGG	1
GATGACGCGGTATTCAGGCGCGG	1
GCTGACGCGGTATTCAGGCGCGG	1
GGTGACGCGGTATTCAGGCGCGG	1
GTTGACGCGGTATTCAGGCGCGG	1
TATGACGCGGTATTCAGGCGCGG	1
TCTGACGCGGTATTCAGGCGCGG	1
TGTGACGCGGTATTCAGGCGCGG	1
TTTGACGCGGTATTCAGGCGCGG	1
AATGTGACTGGCAGCCGAGATGG	1
ACTGTGACTGGCAGCCGAGATGG	1
AGTGTGACTGGCAGCCGAGATGG	1
ATTGTGACTGGCAGCCGAGATGG	1
CATGTGACTGGCAGCCGAGATGG	1
CCTGTGACTGGCAGCCGAGATGG	1
CGTGTGACTGGCAGCCGAGATGG	1
CTTGTGACTGGCAGCCGAGATGG	1
GATGTGACTGGCAGCCGAGATGG	1
GCTGTGACTGGCAGCCGAGATGG	1
GGTGTGACTGGCAGCCGAGATGG	1
GTTGTGACTGGCAGCCGAGATGG	1
TATGTGACTGGCAGCCGAGATGG	1
TCTGTGACTGGCAGCCGAGATGG	1
TGTGTGACTGGCAGCCGAGATGG	1
TTTGTGACTGGCAGCCGAGATGG	1
AAAGGCGCTTAAACGGCAGACGG	0
ACAGGCGCTTAAACGGCAGACGG	0
AGAGGCGCTTAAACGGCAGACGG	0
ATAGGCGCTTAAACGGCAGACGG	0
CAAGGCGCTTAAACGGCAGACGG	0
CCAGGCGCTTAAACGGCAGACGG	0
CGAGGCGCTTAAACGGCAGACGG	0
CTAGGCGCTTAAACGGCAGACGG	0
GAAGGCGCTTAAACGGCAGACGG	0
GCAGGCGCTTAAACGGCAGACGG	0
GGAGGCGCTTAAACGGCAGACGG	0
GTAGGCGCTTAAACGGCAGACGG	0
TAAGGCGCTTAAACGGCAGACGG	0
TCAGGCGCTTAAACGGCAGACGG	0
TGAGGCGCTTAAACGGCAGACGG	0
TTAGGCGCTTAAACGGCAGACGG	0
AATCACGTCCAGCTCCGACAGGG	1
ACTCACGTCCAGCTCCGACAGGG	1
AGTCACGTCCAGCTCCGACAGGG	1
ATTCACGTCCAGCTCCGACAGGG	1
CATCACGTCCAGCTCCGACAGGG	1
CCTCACGTCCAGCTCCGACAGGG	1
CGTCACGTCCAGCTCCGACAGGG	1
CTTCACGTCCAGCTCCGACAGGG	1
GATCACGTCCAGCTCCGACAGGG	1
GCTCACGTCCAGCTCCGACAGGG	1
GGTCACGTCCAGCTCCGACAGGG	1
GTTCACGTCCAGCTCCGACAGGG	1
TATCACGTCCAGCTCCGACAGGG	1
TCTCACGTCCAGCTCCGACAGGG	1
TGTCACGTCCAGCTCCGACAGGG	1
TTTCACGTCCAGCTCCGACAGGG	1
AAGACAGCGCCCAACTGACCAGG	0
ACGACAGCGCCCAACTGACCAGG	0
AGGACAGCGCCCAACTGACCAGG	0
ATGACAGCGCCCAACTGACCAGG	0
CAGACAGCGCCCAACTGACCAGG	0
CCGACAGCGCCCAACTGACCAGG	0
CGGACAGCGCCCAACTGACCAGG	0
CTGACAGCGCCCAACTGACCAGG	0
GAGACAGCGCCCAACTGACCAGG	0
GCGACAGCGCCCAACTGACCAGG	0
GGGACAGCGCCCAACTGACCAGG	0
GTGACAGCGCCCAACTGACCAGG	0
TAGACAGCGCCCAACTGACCAGG	0
TCGACAGCGCCCAACTGACCAGG	0
TGGACAGCGCCCAACTGACCAGG	0
TTGACAGCGCCCAACTGACCAGG	0
AATCACCATCTGGTCCAGAATGG	0
ACTCACCATCTGGTCCAGAATGG	0
AGTCACCATCTGGTCCAGAATGG	0
ATTCACCATCTGGTCCAGAATGG	0
CATCACCATCTGGTCCAGAATGG	0
CCTCACCATCTGGTCCAGAATGG	0
CGTCACCATCTGGTCCAGAATGG	0
CTTCACCATCTGGTCCAGAATGG	0
GATCACCATCTGGTCCAGAATGG	0
GCTCACCATCTGGTCCAGAATGG	0
GGTCACCATCTGGTCCAGAATGG	0
GTTCACCATCTGGTCCAGAATGG	0
TATCACCATCTGGTCCAGAATGG	0
TCTCACCATCTGGTCCAGAATGG	0
TGTCACCATCTGGTCCAGAATGG	0
TTTCACCATCTGGTCCAGAATGG	0
AATGTATGCACAGGGAACAGAGG	1
ACTGTATGCACAGGGAACAGAGG	1
AGTGTATGCACAGGGAACAGAGG	1
ATTGTATGCACAGGGAACAGAGG	1
CATGTATGCACAGGGAACAGAGG	1
CCTGTATGCACAGGGAACAGAGG	1
CGTGTATGCACAGGGAACAGAGG	1
CTTGTATGCACAGGGAACAGAGG	1
GATGTATGCACAGGGAACAGAGG	1
GCTGTATGCACAGGGAACAGAGG	1
GGTGTATGCACAGGGAACAGAGG	1
GTTGTATGCACAGGGAACAGAGG	1
TATGTATGCACAGGGAACAGAGG	1
TCTGTATGCACAGGGAACAGAGG	1
TGTGTATGCACAGGGAACAGAGG	1
TTTGTATGCACAGGGAACAGAGG	1
AATACCAATGCGGGCACAGATGG	0
ACTACCAATGCGGGCACAGATGG	0
AGTACCAATGCGGGCACAGATGG	0
ATTACCAATGCGGGCACAGATGG	0
CATACCAATGCGGGCACAGATGG	0
CCTACCAATGCGGGCACAGATGG	0
CGTACCAATGCGGGCACAGATGG	0
CTTACCAATGCGGGCACAGATGG	0
GATACCAATGCGGGCACAGATGG	0
GCTACCAATGCGGGCACAGATGG	0
GGTACCAATGCGGGCACAGATGG	0
GTTACCAATGCGGGCACAGATGG	0
TATACCAATGCGGGCACAGATGG	0
TCTACCAATGCGGGCACAGATGG	0
TGTACCAATGCGGGCACAGATGG	0
TTTACCAATGCGGGCACAGATGG	0
AAAGCACCTCAAGGCCAAGAAGG	1
ACAGCACCTCAAGGCCAAGAAGG	1
AGAGCACCTCAAGGCCAAGAAGG	1
ATAGCACCTCAAGGCCAAGAAGG	1
CAAGCACCTCAAGGCCAAGAAGG	1
CCAGCACCTCAAGGCCAAGAAGG	1
CGAGCACCTCAAGGCCAAGAAGG	1
CTAGCACCTCAAGGCCAAGAAGG	1
GAAGCACCTCAAGGCCAAGAAGG	1
GCAGCACCTCAAGGCCAAGAAGG	1
GGAGCACCTCAAGGCCAAGAAGG	1
GTAGCACCTCAAGGCCAAGAAGG	1
TAAGCACCTCAAGGCCAAGAAGG	1
TCAGCACCTCAAGGCCAAGAAGG	1
TGAGCACCTCAAGGCCAAGAAGG	1
TTAGCACCTCAAGGCCAAGAAGG	1
AACAATCACAAGTTCCAGCAAGG	1
ACCAATCACAAGTTCCAGCAAGG	1
AGCAATCACAAGTTCCAGCAAGG	1
ATCAATCACAAGTTCCAGCAAGG	1
CACAATCACAAGTTCCAGCAAGG	1
CCCAATCACAAGTTCCAGCAAGG	1
CGCAATCACAAGTTCCAGCAAGG	1
CTCAATCACAAGTTCCAGCAAGG	1
GACAATCACAAGTTCCAGCAAGG	1
GCCAATCACAAGTTCCAGCAAGG	1
GGCAATCACAAGTTCCAGCAAGG	1
GTCAATCACAAGTTCCAGCAAGG	1
TACAATCACAAGTTCCAGCAAGG	1
TCCAATCACAAGTTCCAGCAAGG	1
TGCAATCACAAGTTCCAGCAAGG	1
TTCAATCACAAGTTCCAGCAAGG	1
AATATTTAGCTTGTAGACCCTGG	1
ACTATTTAGCTTGTAGACCCTGG	1
AGTATTTAGCTTGTAGACCCTGG	1
ATTATTTAGCTTGTAGACCCTGG	1
CATATTTAGCTTGTAGACCCTGG	1
CCTATTTAGCTTGTAGACCCTGG	1
CGTATTTAGCTTGTAGACCCTGG	1
CTTATTTAGCTTGTAGACCCTGG	1
GATATTTAGCTTGTAGACCCTGG	1
GCTATTTAGCTTGTAGACCCTGG	1
GGTATTTAGCTTGTAGACCCTGG	1
GTTATTTAGCTTGTAGACCCTGG	1
TATATTTAGCTTGTAGACCCTGG	1
TCTATTTAGCTTGTAGACCCTGG	1
TGTATTTAGCTTGTAGACCCTGG	1
TTTATTTAGCTTGTAGACCCTGG	1
AACGCGCAAAGAGTCTGCCAAGG	0
ACCGCGCAAAGAGTCTGCCAAGG	0
AGCGCGCAAAGAGTCTGCCAAGG	0
ATCGCGCAAAGAGTCTGCCAAGG	0
CACGCGCAAAGAGTCTGCCAAGG	0
CCCGCGCAAAGAGTCTGCCAAGG	0
CGCGCGCAAAGAGTCTGCCAAGG	0
CTCGCGCAAAGAGTCTGCCAAGG	0
GACGCGCAAAGAGTCTGCCAAGG	0
GCCGCGCAAAGAGTCTGCCAAGG	0
GGCGCGCAAAGAGTCTGCCAAGG	0
GTCGCGCAAAGAGTCTGCCAAGG	0
TACGCGCAAAGAGTCTGCCAAGG	0
TCCGCGCAAAGAGTCTGCCAAGG	0
TGCGCGCAAAGAGTCTGCCAAGG	0
TTCGCGCAAAGAGTCTGCCAAGG	0
AAGGATCTCGTTGGCTCCGGTGG	1
ACGGATCTCGTTGGCTCCGGTGG	1
AGGGATCTCGTTGGCTCCGGTGG	1
ATGGATCTCGTTGGCTCCGGTGG	1
CAGGATCTCGTTGGCTCCGGTGG	1
CCGGATCTCGTTGGCTCCGGTGG	1
CGGGATCTCGTTGGCTCCGGTGG	1
CTGGATCTCGTTGGCTCCGGTGG	1
GAGGATCTCGTTGGCTCCGGTGG	1
GCGGATCTCGTTGGCTCCGGTGG	1
GGGGATCTCGTTGGCTCCGGTGG	1
GTGGATCTCGTTGGCTCCGGTGG	1
TAGGATCTCGTTGGCTCCGGTGG	1
TCGGATCTCGTTGGCTCCGGTGG	1
TGGGATCTCGTTGGCTCCGGTGG	1
TTGGATCTCGTTGGCTCCGGTGG	1
AAGACGGGCGAAGAAACGACAGG	0
ACGACGGGCGAAGAAACGACAGG	0
AGGACGGGCGAAGAAACGACAGG	0
ATGACGGGCGAAGAAACGACAGG	0
CAGACGGGCGAAGAAACGACAGG	0
CCGACGGGCGAAGAAACGACAGG	0
CGGACGGGCGAAGAAACGACAGG	0
CTGACGGGCGAAGAAACGACAGG	0
GAGACGGGCGAAGAAACGACAGG	0
GCGACGGGCGAAGAAACGACAGG	0
GGGACGGGCGAAGAAACGACAGG	0
GTGACGGGCGAAGAAACGACAGG	0
TAGACGGGCGAAGAAACGACAGG	0
TCGACGGGCGAAGAAACGACAGG	0
TGGACGGGCGAAGAAACGACAGG	0
TTGACGGGCGAAGAAACGACAGG	0
AATCAGCGGTTTGTATGGAATGG	1
ACTCAGCGGTTTGTATGGAATGG	1
AGTCAGCGGTTTGTATGGAATGG	1
ATTCAGCGGTTTGTATGGAATGG	1
CATCAGCGGTTTGTATGGAATGG	1
CCTCAGCGGTTTGTATGGAATGG	1
CGTCAGCGGTTTGTATGGAATGG	1
CTTCAGCGGTTTGTATGGAATGG	1
GATCAGCGGTTTGTATGGAATGG	1
GCTCAGCGGTTTGTATGGAATGG	1
GGTCAGCGGTTTGTATGGAATGG	1
GTTCAGCGGTTTGTATGGAATGG	1
TATCAGCGGTTTGTATGGAATGG	1
TCTCAGCGGTTTGTATGGAATGG	1
TGTCAGCGGTTTGTATGGAATGG	1
TTTCAGCGGTTTGTATGGAATGG	1
AATCCGACTTGAGCATGACCTGG	1
ACTCCGACTTGAGCATGACCTGG	1
AGTCCGACTTGAGCATGACCTGG	1
ATTCCGACTTGAGCATGACCTGG	1
CATCCGACTTGAGCATGACCTGG	1
CCTCCGACTTGAGCATGACCTGG	1
CGTCCGACTTGAGCATGACCTGG	1
CTTCCGACTTGAGCATGACCTGG	1
GATCCGACTTGAGCATGACCTGG	1
GCTCCGACTTGAGCATGACCTGG	1
GGTCCGACTTGAGCATGACCTGG	1
GTTCCGACTTGAGCATGACCTGG	1
TATCCGACTTGAGCATGACCTGG	1
TCTCCGACTTGAGCATGACCTGG	1
TGTCCGACTTGAGCATGACCTGG	1
TTTCCGACTTGAGCATGACCTGG	1
AAAGGGCTCGCCATGAAGCCAGG	0
ACAGGGCTCGCCATGAAGCCAGG	0
AGAGGGCTCGCCATGAAGCCAGG	0
ATAGGGCTCGCCATGAAGCCAGG	0
CAAGGGCTCGCCATGAAGCCAGG	0
CCAGGGCTCGCCATGAAGCCAGG	0
CGAGGGCTCGCCATGAAGCCAGG	0
CTAGGGCTCGCCATGAAGCCAGG	0
GAAGGGCTCGCCATGAAGCCAGG	0
GCAGGGCTCGCCATGAAGCCAGG	0
GGAGGGCTCGCCATGAAGCCAGG	0
GTAGGGCTCGCCATGAAGCCAGG	0
TAAGGGCTCGCCATGAAGCCAGG	0
TCAGGGCTCGCCATGAAGCCAGG	0
TGAGGGCTCGCCATGAAGCCAGG	0
TTAGGGCTCGCCATGAAGCCAGG	0
AAGGGAGCTCAAACGCACGCTGG	1
ACGGGAGCTCAAACGCACGCTGG	1
AGGGGAGCTCAAACGCACGCTGG	1
ATGGGAGCTCAAACGCACGCTGG	1
CAGGGAGCTCAAACGCACGCTGG	1
CCGGGAGCTCAAACGCACGCTGG	1
CGGGGAGCTCAAACGCACGCTGG	1
CTGGGAGCTCAAACGCACGCTGG	1
GAGGGAGCTCAAACGCACGCTGG	1
GCGGGAGCTCAAACGCACGCTGG	1
GGGGGAGCTCAAACGCACGCTGG	1
GTGGGAGCTCAAACGCACGCTGG	1
TAGGGAGCTCAAACGCACGCTGG	1
TCGGGAGCTCAAACGCACGCTGG	1
TGGGGAGCTCAAACGCACGCTGG	1
TTGGGAGCTCAAACGCACGCTGG	1
AACCGTCTGGTCCAGTGAGGAGG	1
ACCCGTCTGGTCCAGTGAGGAGG	1
AGCCGTCTGGTCCAGTGAGGAGG	1
ATCCGTCTGGTCCAGTGAGGAGG	1
CACCGTCTGGTCCAGTGAGGAGG	1
CCCCGTCTGGTCCAGTGAGGAGG	1
CGCCGTCTGGTCCAGTGAGGAGG	1
CTCCGTCTGGTCCAGTGAGGAGG	1
GACCGTCTGGTCCAGTGAGGAGG	1
GCCCGTCTGGTCCAGTGAGGAGG	1
GGCCGTCTGGTCCAGTGAGGAGG	1
GTCCGTCTGGTCCAGTGAGGAGG	1
TACCGTCTGGTCCAGTGAGGAGG	1
TCCCGTCTGGTCCAGTGAGGAGG	1
TGCCGTCTGGTCCAGTGAGGAGG	1
TTCCGTCTGGTCCAGTGAGGAGG	1
AAAGCTCAAGCGCATGGCCCAGG	0
ACAGCTCAAGCGCATGGCCCAGG	0
AGAGCTCAAGCGCATGGCCCAGG	0
ATAGCTCAAGCGCATGGCCCAGG	0
CAAGCTCAAGCGCATGGCCCAGG	0
CCAGCTCAAGCGCATGGCCCAGG	0
CGAGCTCAAGCGCATGGCCCAGG	0
CTAGCTCAAGCGCATGGCCCAGG	0
GAAGCTCAAGCGCATGGCCCAGG	0
GCAGCTCAAGCGCATGGCCCAGG	0
GGAGCTCAAGCGCATGGCCCAGG	0
GTAGCTCAAGCGCATGGCCCAGG	0
TAAGCTCAAGCGCATGGCCCAGG	0
TCAGCTCAAGCGCATGGCCCAGG	0
TGAGCTCAAGCGCATGGCCCAGG	0
TTAGCTCAAGCGCATGGCCCAGG	0
AAGACCTGTAGACGCGACCCCGG	0
ACGACCTGTAGACGCGACCCCGG	0
AGGACCTGTAGACGCGACCCCGG	0
ATGACCTGTAGACGCGACCCCGG	0
CAGACCTGTAGACGCGACCCCGG	0
CCGACCTGTAGACGCGACCCCGG	0
CGGACCTGTAGACGCGACCCCGG	0
CTGACCTGTAGACGCGACCCCGG	0
GAGACCTGTAGACGCGACCCCGG	0
GCGACCTGTAGACGCGACCCCGG	0
GGGACCTGTAGACGCGACCCCGG	0
GTGACCTGTAGACGCGACCCCGG	0
TAGACCTGTAGACGCGACCCCGG	0
TCGACCTGTAGACGCGACCCCGG	0
TGGACCTGTAGACGCGACCCCGG	0
TTGACCTGTAGACGCGACCCCGG	0
AACCATGGCAGAGTCCAGAAAGG	0
ACCCATGGCAGAGTCCAGAAAGG	0
AGCCATGGCAGAGTCCAGAAAGG	0
ATCCATGGCAGAGTCCAGAAAGG	0
CACCATGGCAGAGTCCAGAAAGG	0
CCCCATGGCAGAGTCCAGAAAGG	0
CGCCATGGCAGAGTCCAGAAAGG	0
CTCCATGGCAGAGTCCAGAAAGG	0
GACCATGGCAGAGTCCAGAAAGG	0
GCCCATGGCAGAGTCCAGAAAGG	0
GGCCATGGCAGAGTCCAGAAAGG	0
GTCCATGGCAGAGTCCAGAAAGG	0
TACCATGGCAGAGTCCAGAAAGG	0
TCCCATGGCAGAGTCCAGAAAGG	0
TGCCATGGCAGAGTCCAGAAAGG	0
TTCCATGGCAGAGTCCAGAAAGG	0
AAACTTGCACGGAAGGGAACAGG	0
ACACTTGCACGGAAGGGAACAGG	0
AGACTTGCACGGAAGGGAACAGG	0
ATACTTGCACGGAAGGGAACAGG	0
CAACTTGCACGGAAGGGAACAGG	0
CCACTTGCACGGAAGGGAACAGG	0
CGACTTGCACGGAAGGGAACAGG	0
CTACTTGCACGGAAGGGAACAGG	0
GAACTTGCACGGAAGGGAACAGG	0
GCACTTGCACGGAAGGGAACAGG	0
GGACTTGCACGGAAGGGAACAGG	0
GTACTTGCACGGAAGGGAACAGG	0
TAACTTGCACGGAAGGGAACAGG	0
TCACTTGCACGGAAGGGAACAGG	0
TGACTTGCACGGAAGGGAACAGG	0
TTACTTGCACGGAAGGGAACAGG	0
AAACCTTGACCTGAAAGGAGGGG	1
ACACCTTGACCTGAAAGGAGGGG	1
AGACCTTGACCTGAAAGGAGGGG	1
ATACCTTGACCTGAAAGGAGGGG	1
CAACCTTGACCTGAAAGGAGGGG	1
CCACCTTGACCTGAAAGGAGGGG	1
CGACCTTGACCTGAAAGGAGGGG	1
CTACCTTGACCTGAAAGGAGGGG	1
GAACCTTGACCTGAAAGGAGGGG	1
GCACCTTGACCTGAAAGGAGGGG	1
GGACCTTGACCTGAAAGGAGGGG	1
GTACCTTGACCTGAAAGGAGGGG	1
TAACCTTGACCTGAAAGGAGGGG	1
TCACCTTGACCTGAAAGGAGGGG	1
TGACCTTGACCTGAAAGGAGGGG	1
TTACCTTGACCTGAAAGGAGGGG	1
AAGAAGACATGATCCCAAACAGG	0
ACGAAGACATGATCCCAAACAGG	0
AGGAAGACATGATCCCAAACAGG	0
ATGAAGACATGATCCCAAACAGG	0
CAGAAGACATGATCCCAAACAGG	0
CCGAAGACATGATCCCAAACAGG	0
CGGAAGACATGATCCCAAACAGG	0
CTGAAGACATGATCCCAAACAGG	0
GAGAAGACATGATCCCAAACAGG	0
GCGAAGACATGATCCCAAACAGG	0
GGGAAGACATGATCCCAAACAGG	0
GTGAAGACATGATCCCAAACAGG	0
TAGAAGACATGATCCCAAACAGG	0
TCGAAGACATGATCCCAAACAGG	0
TGGAAGACATGATCCCAAACAGG	0
TTGAAGACATGATCCCAAACAGG	0
AATTCAGAAGATCCACCACCTGG	1
ACTTCAGAAGATCCACCACCTGG	1
AGTTCAGAAGATCCACCACCTGG	1
ATTTCAGAAGATCCACCACCTGG	1
CATTCAGAAGATCCACCACCTGG	1
CCTTCAGAAGATCCACCACCTGG	1
CGTTCAGAAGATCCACCACCTGG	1
CTTTCAGAAGATCCACCACCTGG	1
GATTCAGAAGATCCACCACCTGG	1
GCTTCAGAAGATCCACCACCTGG	1
GGTTCAGAAGATCCACCACCTGG	1
GTTTCAGAAGATCCACCACCTGG	1
TATTCAGAAGATCCACCACCTGG	1
TCTTCAGAAGATCCACCACCTGG	1
TGTTCAGAAGATCCACCACCTGG	1
TTTTCAGAAGATCCACCACCTGG	1
AACCAACGTTAATTGCAGGGCGG	1
ACCCAACGTTAATTGCAGGGCGG	1
AGCCAACGTTAATTGCAGGGCGG	1
ATCCAACGTTAATTGCAGGGCGG	1
CACCAACGTTAATTGCAGGGCGG	1
CCCCAACGTTAATTGCAGGGCGG	1
CGCCAACGTTAATTGCAGGGCGG	1
CTCCAACGTTAATTGCAGGGCGG	1
GACCAACGTTAATTGCAGGGCGG	1
GCCCAACGTTAATTGCAGGGCGG	1
GGCCAACGTTAATTGCAGGGCGG	1
GTCCAACGTTAATTGCAGGGCGG	1
TACCAACGTTAATTGCAGGGCGG	1
TCCCAACGTTAATTGCAGGGCGG	1
TGCCAACGTTAATTGCAGGGCGG	1
TTCCAACGTTAATTGCAGGGCGG	1
AACAGCAATGATGGGAGCGATGG	1
ACCAGCAATGATGGGAGCGATGG	1
AGCAGCAATGATGGGAGCGATGG	1
ATCAGCAATGATGGGAGCGATGG	1
CACAGCAATGATGGGAGCGATGG	1
CCCAGCAATGATGGGAGCGATGG	1
CGCAGCAATGATGGGAGCGATGG	1
CTCAGCAATGATGGGAGCGATGG	1
GACAGCAATGATGGGAGCGATGG	1
GCCAGCAATGATGGGAGCGATGG	1
GGCAGCAATGATGGGAGCGATGG	1
GTCAGCAATGATGGGAGCGATGG	1
TACAGCAATGATGGGAGCGATGG	1
TCCAGCAATGATGGGAGCGATGG	1
TGCAGCAATGATGGGAGCGATGG	1
TTCAGCAATGATGGGAGCGATGG	1
AATACCTGAGTGCAATGCAAAGG	1
ACTACCTGAGTGCAATGCAAAGG	1
AGTACCTGAGTGCAATGCAAAGG	1
ATTACCTGAGTGCAATGCAAAGG	1
CATACCTGAGTGCAATGCAAAGG	1
CCTACCTGAGTGCAATGCAAAGG	1
CGTACCTGAGTGCAATGCAAAGG	1
CTTACCTGAGTGCAATGCAAAGG	1
GATACCTGAGTGCAATGCAAAGG	1
GCTACCTGAGTGCAATGCAAAGG	1
GGTACCTGAGTGCAATGCAAAGG	1
GTTACCTGAGTGCAATGCAAAGG	1
TATACCTGAGTGCAATGCAAAGG	1
TCTACCTGAGTGCAATGCAAAGG	1
TGTACCTGAGTGCAATGCAAAGG	1
TTTACCTGAGTGCAATGCAAAGG	1
AAGCTGAGGGAGGACAGGAGGGG	1
ACGCTGAGGGAGGACAGGAGGGG	1
AGGCTGAGGGAGGACAGGAGGGG	1
ATGCTGAGGGAGGACAGGAGGGG	1
CAGCTGAGGGAGGACAGGAGGGG	1
CCGCTGAGGGAGGACAGGAGGGG	1
CGGCTGAGGGAGGACAGGAGGGG	1
CTGCTGAGGGAGGACAGGAGGGG	1
GAGCTGAGGGAGGACAGGAGGGG	1
GCGCTGAGGGAGGACAGGAGGGG	1
GGGCTGAGGGAGGACAGGAGGGG	1
GTGCTGAGGGAGGACAGGAGGGG	1
TAGCTGAGGGAGGACAGGAGGGG	1
TCGCTGAGGGAGGACAGGAGGGG	1
TGGCTGAGGGAGGACAGGAGGGG	1
TTGCTGAGGGAGGACAGGAGGGG	1
AAGCCCATGCATCAACAACCAGG	1
ACGCCCATGCATCAACAACCAGG	1
AGGCCCATGCATCAACAACCAGG	1
ATGCCCATGCATCAACAACCAGG	1
CAGCCCATGCATCAACAACCAGG	1
CCGCCCATGCATCAACAACCAGG	1
CGGCCCATGCATCAACAACCAGG	1
CTGCCCATGCATCAACAACCAGG	1
GAGCCCATGCATCAACAACCAGG	1
GCGCCCATGCATCAACAACCAGG	1
GGGCCCATGCATCAACAACCAGG	1
GTGCCCATGCATCAACAACCAGG	1
TAGCCCATGCATCAACAACCAGG	1
TCGCCCATGCATCAACAACCAGG	1
TGGCCCATGCATCAACAACCAGG	1
TTGCCCATGCATCAACAACCAGG	1
AACTGTATGAACTTTGACGGTGG	1
ACCTGTATGAACTTTGACGGTGG	1
AGCTGTATGAACTTTGACGGTGG	1
ATCTGTATGAACTTTGACGGTGG	1
CACTGTATGAACTTTGACGGTGG	1
CCCTGTATGAACTTTGACGGTGG	1
CGCTGTATGAACTTTGACGGTGG	1
CTCTGTATGAACTTTGACGGTGG	1
GACTGTATGAACTTTGACGGTGG	1
GCCTGTATGAACTTTGACGGTGG	1
GGCTGTATGAACTTTGACGGTGG	1
GTCTGTATGAACTTTGACGGTGG	1
TACTGTATGAACTTTGACGGTGG	1
TCCTGTATGAACTTTGACGGTGG	1
TGCTGTATGAACTTTGACGGTGG	1
TTCTGTATGAACTTTGACGGTGG	1
AATTAGCGATCTCCACGCCCAGG	1
ACTTAGCGATCTCCACGCCCAGG	1
AGTTAGCGATCTCCACGCCCAGG	1
ATTTAGCGATCTCCACGCCCAGG	1
CATTAGCGATCTCCACGCCCAGG	1
CCTTAGCGATCTCCACGCCCAGG	1
CGTTAGCGATCTCCACGCCCAGG	1
CTTTAGCGATCTCCACGCCCAGG	1
GATTAGCGATCTCCACGCCCAGG	1
GCTTAGCGATCTCCACGCCCAGG	1
GGTTAGCGATCTCCACGCCCAGG	1
GTTTAGCGATCTCCACGCCCAGG	1
TATTAGCGATCTCCACGCCCAGG	1
TCTTAGCGATCTCCACGCCCAGG	1
TGTTAGCGATCTCCACGCCCAGG	1
TTTTAGCGATCTCCACGCCCAGG	1
AAAGGCTGCCATGGACGACGAGG	1
ACAGGCTGCCATGGACGACGAGG	1
AGAGGCTGCCATGGACGACGAGG	1
ATAGGCTGCCATGGACGACGAGG	1
CAAGGCTGCCATGGACGACGAGG	1
CCAGGCTGCCATGGACGACGAGG	1
CGAGGCTGCCATGGACGACGAGG	1
CTAGGCTGCCATGGACGACGAGG	1
GAAGGCTGCCATGGACGACGAGG	1
GCAGGCTGCCATGGACGACGAGG	1
GGAGGCTGCCATGGACGACGAGG	1
GTAGGCTGCCATGGACGACGAGG	1
TAAGGCTGCCATGGACGACGAGG	1
TCAGGCTGCCATGGACGACGAGG	1
TGAGGCTGCCATGGACGACGAGG	1
TTAGGCTGCCATGGACGACGAGG	1
AAGCGTCCTACCGGGAGACACGG	1
ACGCGTCCTACCGGGAGACACGG	1
AGGCGTCCTACCGGGAGACACGG	1
ATGCGTCCTACCGGGAGACACGG	1
CAGCGTCCTACCGGGAGACACGG	1
CCGCGTCCTACCGGGAGACACGG	1
CGGCGTCCTACCGGGAGACACGG	1
CTGCGTCCTACCGGGAGACACGG	1
GAGCGTCCTACCGGGAGACACGG	1
GCGCGTCCTACCGGGAGACACGG	1
GGGCGTCCTACCGGGAGACACGG	1
GTGCGTCCTACCGGGAGACACGG	1
TAGCGTCCTACCGGGAGACACGG	1
TCGCGTCCTACCGGGAGACACGG	1
TGGCGTCCTACCGGGAGACACGG	1
TTGCGTCCTACCGGGAGACACGG	1
AATCTCCCGGTAGACGCAAAAGG	0
ACTCTCCCGGTAGACGCAAAAGG	0
AGTCTCCCGGTAGACGCAAAAGG	0
ATTCTCCCGGTAGACGCAAAAGG	0
CATCTCCCGGTAGACGCAAAAGG	0
CCTCTCCCGGTAGACGCAAAAGG	0
CGTCTCCCGGTAGACGCAAAAGG	0
CTTCTCCCGGTAGACGCAAAAGG	0
GATCTCCCGGTAGACGCAAAAGG	0
GCTCTCCCGGTAGACGCAAAAGG	0
GGTCTCCCGGTAGACGCAAAAGG	0
GTTCTCCCGGTAGACGCAAAAGG	0
TATCTCCCGGTAGACGCAAAAGG	0
TCTCTCCCGGTAGACGCAAAAGG	0
TGTCTCCCGGTAGACGCAAAAGG	0
TTTCTCCCGGTAGACGCAAAAGG	0
AAGAAGATGAACCTGACCCGGGG	1
ACGAAGATGAACCTGACCCGGGG	1
AGGAAGATGAACCTGACCCGGGG	1
ATGAAGATGAACCTGACCCGGGG	1
CAGAAGATGAACCTGACCCGGGG	1
CCGAAGATGAACCTGACCCGGGG	1
CGGAAGATGAACCTGACCCGGGG	1
CTGAAGATGAACCTGACCCGGGG	1
GAGAAGATGAACCTGACCCGGGG	1
GCGAAGATGAACCTGACCCGGGG	1
GGGAAGATGAACCTGACCCGGGG	1
GTGAAGATGAACCTGACCCGGGG	1
TAGAAGATGAACCTGACCCGGGG	1
TCGAAGATGAACCTGACCCGGGG	1
TGGAAGATGAACCTGACCCGGGG	1
TTGAAGATGAACCTGACCCGGGG	1
AAGCAGAGTCTTTGTGGAAGTGG	0
ACGCAGAGTCTTTGTGGAAGTGG	0
AGGCAGAGTCTTTGTGGAAGTGG	0
ATGCAGAGTCTTTGTGGAAGTGG	0
CAGCAGAGTCTTTGTGGAAGTGG	0
CCGCAGAGTCTTTGTGGAAGTGG	0
CGGCAGAGTCTTTGTGGAAGTGG	0
CTGCAGAGTCTTTGTGGAAGTGG	0
GAGCAGAGTCTTTGTGGAAGTGG	0
GCGCAGAGTCTTTGTGGAAGTGG	0
GGGCAGAGTCTTTGTGGAAGTGG	0
GTGCAGAGTCTTTGTGGAAGTGG	0
TAGCAGAGTCTTTGTGGAAGTGG	0
TCGCAGAGTCTTTGTGGAAGTGG	0
TGGCAGAGTCTTTGTGGAAGTGG	0
TTGCAGAGTCTTTGTGGAAGTGG	0
AACCCTTGATGTTCTTGACATGG	1
ACCCCTTGATGTTCTTGACATGG	1
AGCCCTTGATGTTCTTGACATGG	1
ATCCCTTGATGTTCTTGACATGG	1
CACCCTTGATGTTCTTGACATGG	1
CCCCCTTGATGTTCTTGACATGG	1
CGCCCTTGATGTTCTTGACATGG	1
CTCCCTTGATGTTCTTGACATGG	1
GACCCTTGATGTTCTTGACATGG	1
GCCCCTTGATGTTCTTGACATGG	1
GGCCCTTGATGTTCTTGACATGG	1
GTCCCTTGATGTTCTTGACATGG	1
TACCCTTGATGTTCTTGACATGG	1
TCCCCTTGATGTTCTTGACATGG	1
TGCCCTTGATGTTCTTGACATGG	1
TTCCCTTGATGTTCTTGACATGG	1
AATCGATCACTCCCGCGACGTGG	1
ACTCGATCACTCCCGCGACGTGG	1
AGTCGATCACTCCCGCGACGTGG	1
ATTCGATCACTCCCGCGACGTGG	1
CATCGATCACTCCCGCGACGTGG	1
CCTCGATCACTCCCGCGACGTGG	1
CGTCGATCACTCCCGCGACGTGG	1
CTTCGATCACTCCCGCGACGTGG	1
GATCGATCACTCCCGCGACGTGG	1
GCTCGATCACTCCCGCGACGTGG	1
GGTCGATCACTCCCGCGACGTGG	1
GTTCGATCACTCCCGCGACGTGG	1
TATCGATCACTCCCGCGACGTGG	1
TCTCGATCACTCCCGCGACGTGG	1
TGTCGATCACTCCCGCGACGTGG	1
TTTCGATCACTCCCGCGACGTGG	1
AAAATTAACGGCCTAGAGGCTGG	1
ACAATTAACGGCCTAGAGGCTGG	1
AGAATTAACGGCCTAGAGGCTGG	1
ATAATTAACGGCCTAGAGGCTGG	1
CAAATTAACGGCCTAGAGGCTGG	1
CCAATTAACGGCCTAGAGGCTGG	1
CGAATTAACGGCCTAGAGGCTGG	1
CTAATTAACGGCCTAGAGGCTGG	1
GAAATTAACGGCCTAGAGGCTGG	1
GCAATTAACGGCCTAGAGGCTGG	1
GGAATTAACGGCCTAGAGGCTGG	1
GTAATTAACGGCCTAGAGGCTGG	1
TAAATTAACGGCCTAGAGGCTGG	1
TCAATTAACGGCCTAGAGGCTGG	1
TGAATTAACGGCCTAGAGGCTGG	1
TTAATTAACGGCCTAGAGGCTGG	1
AACTGGGCTGACGAATGGACTGG	1
ACCTGGGCTGACGAATGGACTGG	1
AGCTGGGCTGACGAATGGACTGG	1
ATCTGGGCTGACGAATGGACTGG	1
CACTGGGCTGACGAATGGACTGG	1
CCCTGGGCTGACGAATGGACTGG	1
CGCTGGGCTGACGAATGGACTGG	1
CTCTGGGCTGACGAATGGACTGG	1
GACTGGGCTGACGAATGGACTGG	1
GCCTGGGCTGACGAATGGACTGG	1
GGCTGGGCTGACGAATGGACTGG	1
GTCTGGGCTGACGAATGGACTGG	1
TACTGGGCTGACGAATGGACTGG	1
TCCTGGGCTGACGAATGGACTGG	1
TGCTGGGCTGACGAATGGACTGG	1
TTCTGGGCTGACGAATGGACTGG	1
AAGTCACATAGCTACTAACCTGG	0
ACGTCACATAGCTACTAACCTGG	0
AGGTCACATAGCTACTAACCTGG	0
ATGTCACATAGCTACTAACCTGG	0
CAGTCACATAGCTACTAACCTGG	0
CCGTCACATAGCTACTAACCTGG	0
CGGTCACATAGCTACTAACCTGG	0
CTGTCACATAGCTACTAACCTGG	0
GAGTCACATAGCTACTAACCTGG	0
GCGTCACATAGCTACTAACCTGG	0
GGGTCACATAGCTACTAACCTGG	0
GTGTCACATAGCTACTAACCTGG	0
TAGTCACATAGCTACTAACCTGG	0
TCGTCACATAGCTACTAACCTGG	0
TGGTCACATAGCTACTAACCTGG	0
TTGTCACATAGCTACTAACCTGG	0
AACGGAAGGCCTCTCTGGCCAGG	0
ACCGGAAGGCCTCTCTGGCCAGG	0
AGCGGAAGGCCTCTCTGGCCAGG	0
ATCGGAAGGCCTCTCTGGCCAGG	0
CACGGAAGGCCTCTCTGGCCAGG	0
CCCGGAAGGCCTCTCTGGCCAGG	0
CGCGGAAGGCCTCTCTGGCCAGG	0
CTCGGAAGGCCTCTCTGGCCAGG	0
GACGGAAGGCCTCTCTGGCCAGG	0
GCCGGAAGGCCTCTCTGGCCAGG	0
GGCGGAAGGCCTCTCTGGCCAGG	0
GTCGGAAGGCCTCTCTGGCCAGG	0
TACGGAAGGCCTCTCTGGCCAGG	0
TCCGGAAGGCCTCTCTGGCCAGG	0
TGCGGAAGGCCTCTCTGGCCAGG	0
TTCGGAAGGCCTCTCTGGCCAGG	0
AAAGTGGATATCCATCAGGGAGG	0
ACAGTGGATATCCATCAGGGAGG	0
AGAGTGGATATCCATCAGGGAGG	0
ATAGTGGATATCCATCAGGGAGG	0
CAAGTGGATATCCATCAGGGAGG	0
CCAGTGGATATCCATCAGGGAGG	0
CGAGTGGATATCCATCAGGGAGG	0
CTAGTGGATATCCATCAGGGAGG	0
GAAGTGGATATCCATCAGGGAGG	0
GCAGTGGATATCCATCAGGGAGG	0
GGAGTGGATATCCATCAGGGAGG	0
GTAGTGGATATCCATCAGGGAGG	0
TAAGTGGATATCCATCAGGGAGG	0
TCAGTGGATATCCATCAGGGAGG	0
TGAGTGGATATCCATCAGGGAGG	0
TTAGTGGATATCCATCAGGGAGG	0
AAAGCTGGCCCATCATGGACAGG	0
ACAGCTGGCCCATCATGGACAGG	0
AGAGCTGGCCCATCATGGACAGG	0
ATAGCTGGCCCATCATGGACAGG	0
CAAGCTGGCCCATCATGGACAGG	0
CCAGCTGGCCCATCATGGACAGG	0
CGAGCTGGCCCATCATGGACAGG	0
CTAGCTGGCCCATCATGGACAGG	0
GAAGCTGGCCCATCATGGACAGG	0
GCAGCTGGCCCATCATGGACAGG	0
GGAGCTGGCCCATCATGGACAGG	0
GTAGCTGGCCCATCATGGACAGG	0
TAAGCTGGCCCATCATGGACAGG	0
TCAGCTGGCCCATCATGGACAGG	0
TGAGCTGGCCCATCATGGACAGG	0
TTAGCTGGCCCATCATGGACAGG	0
AAATGCAATCAAGGCCGCCCTGG	1
ACATGCAATCAAGGCCGCCCTGG	1
AGATGCAATCAAGGCCGCCCTGG	1
ATATGCAATCAAGGCCGCCCTGG	1
CAATGCAATCAAGGCCGCCCTGG	1
CCATGCAATCAAGGCCGCCCTGG	1
CGATGCAATCAAGGCCGCCCTGG	1
CTATGCAATCAAGGCCGCCCTGG	1
GAATGCAATCAAGGCCGCCCTGG	1
GCATGCAATCAAGGCCGCCCTGG	1
GGATGCAATCAAGGCCGCCCTGG	1
GTATGCAATCAAGGCCGCCCTGG	1
TAATGCAATCAAGGCCGCCCTGG	1
TCATGCAATCAAGGCCGCCCTGG	1
TGATGCAATCAAGGCCGCCCTGG	1
TTATGCAATCAAGGCCGCCCTGG	1
AAATGTGAACGTGGTGAAGAAGG	0
ACATGTGAACGTGGTGAAGAAGG	0
AGATGTGAACGTGGTGAAGAAGG	0
ATATGTGAACGTGGTGAAGAAGG	0
CAATGTGAACGTGGTGAAGAAGG	0
CCATGTGAACGTGGTGAAGAAGG	0
CGATGTGAACGTGGTGAAGAAGG	0
CTATGTGAACGTGGTGAAGAAGG	0
GAATGTGAACGTGGTGAAGAAGG	0
GCATGTGAACGTGGTGAAGAAGG	0
GGATGTGAACGTGGTGAAGAAGG	0
GTATGTGAACGTGGTGAAGAAGG	0
TAATGTGAACGTGGTGAAGAAGG	0
TCATGTGAACGTGGTGAAGAAGG	0
TGATGTGAACGTGGTGAAGAAGG	0
TTATGTGAACGTGGTGAAGAAGG	0
AAACACAGAGGTCGCTAGGCCGG	0
ACACACAGAGGTCGCTAGGCCGG	0
AGACACAGAGGTCGCTAGGCCGG	0
ATACACAGAGGTCGCTAGGCCGG	0
CAACACAGAGGTCGCTAGGCCGG	0
CCACACAGAGGTCGCTAGGCCGG	0
CGACACAGAGGTCGCTAGGCCGG	0
CTACACAGAGGTCGCTAGGCCGG	0
GAACACAGAGGTCGCTAGGCCGG	0
GCACACAGAGGTCGCTAGGCCGG	0
GGACACAGAGGTCGCTAGGCCGG	0
GTACACAGAGGTCGCTAGGCCGG	0
TAACACAGAGGTCGCTAGGCCGG	0
TCACACAGAGGTCGCTAGGCCGG	0
TGACACAGAGGTCGCTAGGCCGG	0
TTACACAGAGGTCGCTAGGCCGG	0
AAAGAGTCACAATGCGGGACAGG	1
ACAGAGTCACAATGCGGGACAGG	1
AGAGAGTCACAATGCGGGACAGG	1
ATAGAGTCACAATGCGGGACAGG	1
CAAGAGTCACAATGCGGGACAGG	1
CCAGAGTCACAATGCGGGACAGG	1
CGAGAGTCACAATGCGGGACAGG	1
CTAGAGTCACAATGCGGGACAGG	1
GAAGAGTCACAATGCGGGACAGG	1
GCAGAGTCACAATGCGGGACAGG	1
GGAGAGTCACAATGCGGGACAGG	1
GTAGAGTCACAATGCGGGACAGG	1
TAAGAGTCACAATGCGGGACAGG	1
TCAGAGTCACAATGCGGGACAGG	1
TGAGAGTCACAATGCGGGACAGG	1
TTAGAGTCACAATGCGGGACAGG	1
AAACATAGAGGAGGTGAGCCAGG	1
ACACATAGAGGAGGTGAGCCAGG	1
AGACATAGAGGAGGTGAGCCAGG	1
ATACATAGAGGAGGTGAGCCAGG	1
CAACATAGAGGAGGTGAGCCAGG	1
CCACATAGAGGAGGTGAGCCAGG	1
CGACATAGAGGAGGTGAGCCAGG	1
CTACATAGAGGAGGTGAGCCAGG	1
GAACATAGAGGAGGTGAGCCAGG	1
GCACATAGAGGAGGTGAGCCAGG	1
GGACATAGAGGAGGTGAGCCAGG	1
GTACATAGAGGAGGTGAGCCAGG	1
TAACATAGAGGAGGTGAGCCAGG	1
TCACATAGAGGAGGTGAGCCAGG	1
TGACATAGAGGAGGTGAGCCAGG	1
TTACATAGAGGAGGTGAGCCAGG	1
AATCTCACCAACCAGTACAAAGG	1
ACTCTCACCAACCAGTACAAAGG	1
AGTCTCACCAACCAGTACAAAGG	1
ATTCTCACCAACCAGTACAAAGG	1
CATCTCACCAACCAGTACAAAGG	1
CCTCTCACCAACCAGTACAAAGG	1
CGTCTCACCAACCAGTACAAAGG	1
CTTCTCACCAACCAGTACAAAGG	1
GATCTCACCAACCAGTACAAAGG	1
GCTCTCACCAACCAGTACAAAGG	1
GGTCTCACCAACCAGTACAAAGG	1
GTTCTCACCAACCAGTACAAAGG	1
TATCTCACCAACCAGTACAAAGG	1
TCTCTCACCAACCAGTACAAAGG	1
TGTCTCACCAACCAGTACAAAGG	1
TTTCTCACCAACCAGTACAAAGG	1
AACTCTCTCCGAACTGAACAGGG	0
ACCTCTCTCCGAACTGAACAGGG	0
AGCTCTCTCCGAACTGAACAGGG	0
ATCTCTCTCCGAACTGAACAGGG	0
CACTCTCTCCGAACTGAACAGGG	0
CCCTCTCTCCGAACTGAACAGGG	0
CGCTCTCTCCGAACTGAACAGGG	0
CTCTCTCTCCGAACTGAACAGGG	0
GACTCTCTCCGAACTGAACAGGG	0
GCCTCTCTCCGAACTGAACAGGG	0
GGCTCTCTCCGAACTGAACAGGG	0
GTCTCTCTCCGAACTGAACAGGG	0
TACTCTCTCCGAACTGAACAGGG	0
TCCTCTCTCCGAACTGAACAGGG	0
TGCTCTCTCCGAACTGAACAGGG	0
TTCTCTCTCCGAACTGAACAGGG	0
AACAAGGTTCCAGTGGGACATGG	1
ACCAAGGTTCCAGTGGGACATGG	1
AGCAAGGTTCCAGTGGGACATGG	1
ATCAAGGTTCCAGTGGGACATGG	1
CACAAGGTTCCAGTGGGACATGG	1
CCCAAGGTTCCAGTGGGACATGG	1
CGCAAGGTTCCAGTGGGACATGG	1
CTCAAGGTTCCAGTGGGACATGG	1
GACAAGGTTCCAGTGGGACATGG	1
GCCAAGGTTCCAGTGGGACATGG	1
GGCAAGGTTCCAGTGGGACATGG	1
GTCAAGGTTCCAGTGGGACATGG	1
TACAAGGTTCCAGTGGGACATGG	1
TCCAAGGTTCCAGTGGGACATGG	1
TGCAAGGTTCCAGTGGGACATGG	1
TTCAAGGTTCCAGTGGGACATGG	1
AAAGAATCTCCAACTCGAGATGG	0
ACAGAATCTCCAACTCGAGATGG	0
AGAGAATCTCCAACTCGAGATGG	0
ATAGAATCTCCAACTCGAGATGG	0
CAAGAATCTCCAACTCGAGATGG	0
CCAGAATCTCCAACTCGAGATGG	0
CGAGAATCTCCAACTCGAGATGG	0
CTAGAATCTCCAACTCGAGATGG	0
GAAGAATCTCCAACTCGAGATGG	0
GCAGAATCTCCAACTCGAGATGG	0
GGAGAATCTCCAACTCGAGATGG	0
GTAGAATCTCCAACTCGAGATGG	0
TAAGAATCTCCAACTCGAGATGG	0
TCAGAATCTCCAACTCGAGATGG	0
TGAGAATCTCCAACTCGAGATGG	0
TTAGAATCTCCAACTCGAGATGG	0
AATTAAGGAAATGACCAACCAGG	1
ACTTAAGGAAATGACCAACCAGG	1
AGTTAAGGAAATGACCAACCAGG	1
ATTTAAGGAAATGACCAACCAGG	1
CATTAAGGAAATGACCAACCAGG	1
CCTTAAGGAAATGACCAACCAGG	1
CGTTAAGGAAATGACCAACCAGG	1
CTTTAAGGAAATGACCAACCAGG	1
GATTAAGGAAATGACCAACCAGG	1
GCTTAAGGAAATGACCAACCAGG	1
GGTTAAGGAAATGACCAACCAGG	1
GTTTAAGGAAATGACCAACCAGG	1
TATTAAGGAAATGACCAACCAGG	1
TCTTAAGGAAATGACCAACCAGG	1
TGTTAAGGAAATGACCAACCAGG	1
TTTTAAGGAAATGACCAACCAGG	1
AAATCCACACCTGTTAGCCGGGG	1
ACATCCACACCTGTTAGCCGGGG	1
AGATCCACACCTGTTAGCCGGGG	1
ATATCCACACCTGTTAGCCGGGG	1
CAATCCACACCTGTTAGCCGGGG	1
CCATCCACACCTGTTAGCCGGGG	1
CGATCCACACCTGTTAGCCGGGG	1
CTATCCACACCTGTTAGCCGGGG	1
GAATCCACACCTGTTAGCCGGGG	1
GCATCCACACCTGTTAGCCGGGG	1
GGATCCACACCTGTTAGCCGGGG	1
GTATCCACACCTGTTAGCCGGGG	1
TAATCCACACCTGTTAGCCGGGG	1
TCATCCACACCTGTTAGCCGGGG	1
TGATCCACACCTGTTAGCCGGGG	1
TTATCCACACCTGTTAGCCGGGG	1
AAGAGGTATTGTAGGTAGAAAGG	0
ACGAGGTATTGTAGGTAGAAAGG	0
AGGAGGTATTGTAGGTAGAAAGG	0
ATGAGGTATTGTAGGTAGAAAGG	0
CAGAGGTATTGTAGGTAGAAAGG	0
CCGAGGTATTGTAGGTAGAAAGG	0
CGGAGGTATTGTAGGTAGAAAGG	0
CTGAGGTATTGTAGGTAGAAAGG	0
GAGAGGTATTGTAGGTAGAAAGG	0
GCGAGGTATTGTAGGTAGAAAGG	0
GGGAGGTATTGTAGGTAGAAAGG	0
GTGAGGTATTGTAGGTAGAAAGG	0
TAGAGGTATTGTAGGTAGAAAGG	0
TCGAGGTATTGTAGGTAGAAAGG	0
TGGAGGTATTGTAGGTAGAAAGG	0
TTGAGGTATTGTAGGTAGAAAGG	0
AATCAAGTTCTTCGGGAAGCAGG	0
ACTCAAGTTCTTCGGGAAGCAGG	0
AGTCAAGTTCTTCGGGAAGCAGG	0
ATTCAAGTTCTTCGGGAAGCAGG	0
CATCAAGTTCTTCGGGAAGCAGG	0
CCTCAAGTTCTTCGGGAAGCAGG	0
CGTCAAGTTCTTCGGGAAGCAGG	0
CTTCAAGTTCTTCGGGAAGCAGG	0
GATCAAGTTCTTCGGGAAGCAGG	0
GCTCAAGTTCTTCGGGAAGCAGG	0
GGTCAAGTTCTTCGGGAAGCAGG	0
GTTCAAGTTCTTCGGGAAGCAGG	0
TATCAAGTTCTTCGGGAAGCAGG	0
TCTCAAGTTCTTCGGGAAGCAGG	0
TGTCAAGTTCTTCGGGAAGCAGG	0
TTTCAAGTTCTTCGGGAAGCAGG	0
AAACGCAGACTCCACAGAAGAGG	1
ACACGCAGACTCCACAGAAGAGG	1
AGACGCAGACTCCACAGAAGAGG	1
ATACGCAGACTCCACAGAAGAGG	1
CAACGCAGACTCCACAGAAGAGG	1
CCACGCAGACTCCACAGAAGAGG	1
CGACGCAGACTCCACAGAAGAGG	1
CTACGCAGACTCCACAGAAGAGG	1
GAACGCAGACTCCACAGAAGAGG	1
GCACGCAGACTCCACAGAAGAGG	1
GGACGCAGACTCCACAGAAGAGG	1
GTACGCAGACTCCACAGAAGAGG	1
TAACGCAGACTCCACAGAAGAGG	1
TCACGCAGACTCCACAGAAGAGG	1
TGACGCAGACTCCACAGAAGAGG	1
TTACGCAGACTCCACAGAAGAGG	1
AAAATCGCTCGCAGACCGGCTGG	0
ACAATCGCTCGCAGACCGGCTGG	0
AGAATCGCTCGCAGACCGGCTGG	0
ATAATCGCTCGCAGACCGGCTGG	0
CAAATCGCTCGCAGACCGGCTGG	0
CCAATCGCTCGCAGACCGGCTGG	0
CGAATCGCTCGCAGACCGGCTGG	0
CTAATCGCTCGCAGACCGGCTGG	0
GAAATCGCTCGCAGACCGGCTGG	0
GCAATCGCTCGCAGACCGGCTGG	0
GGAATCGCTCGCAGACCGGCTGG	0
GTAATCGCTCGCAGACCGGCTGG	0
TAAATCGCTCGCAGACCGGCTGG	0
TCAATCGCTCGCAGACCGGCTGG	0
TGAATCGCTCGCAGACCGGCTGG	0
TTAATCGCTCGCAGACCGGCTGG	0
AAACTAACCAGTGGCTGGAATGG	0
ACACTAACCAGTGGCTGGAATGG	0
AGACTAACCAGTGGCTGGAATGG	0
ATACTAACCAGTGGCTGGAATGG	0
CAACTAACCAGTGGCTGGAATGG	0
CCACTAACCAGTGGCTGGAATGG	0
CGACTAACCAGTGGCTGGAATGG	0
CTACTAACCAGTGGCTGGAATGG	0
GAACTAACCAGTGGCTGGAATGG	0
GCACTAACCAGTGGCTGGAATGG	0
GGACTAACCAGTGGCTGGAATGG	0
GTACTAACCAGTGGCTGGAATGG	0
TAACTAACCAGTGGCTGGAATGG	0
TCACTAACCAGTGGCTGGAATGG	0
TGACTAACCAGTGGCTGGAATGG	0
TTACTAACCAGTGGCTGGAATGG	0
AACGCGGTGTATGGTCGCGACGG	1
ACCGCGGTGTATGGTCGCGACGG	1
AGCGCGGTGTATGGTCGCGACGG	1
ATCGCGGTGTATGGTCGCGACGG	1
CACGCGGTGTATGGTCGCGACGG	1
CCCGCGGTGTATGGTCGCGACGG	1
CGCGCGGTGTATGGTCGCGACGG	1
CTCGCGGTGTATGGTCGCGACGG	1
GACGCGGTGTATGGTCGCGACGG	1
GCCGCGGTGTATGGTCGCGACGG	1
GGCGCGGTGTATGGTCGCGACGG	1
GTCGCGGTGTATGGTCGCGACGG	1
TACGCGGTGTATGGTCGCGACGG	1
TCCGCGGTGTATGGTCGCGACGG	1
TGCGCGGTGTATGGTCGCGACGG	1
[truncated: 178,513 more rows]
